# Supplementary material for: The sex-specific factor SOA controls dosage compensation in Anopheles mosquitoes
Source: Nature. 2023 Sep 28;623(7985):175–82. doi: 10.1038/s41586-023-06641-0 (PMC10620080; doi:10.1038/s41586-023-06641-0)
Supplement: Supplementary file 4 — Lists of evolutionary distances of SOA paralogues and orthologues, raw SOA splicing RNA levels, MS results, FP results, mosquito phenotypes, EMSA and FISH probe sequences, and plasmid sequences. [file 41586_2023_6641_MOESM4_ESM.xlsx]

## Sheet: PairwiseEvolutionaryDist
Supplementary Table 1: Pairwise Patristic Distances Between SOA and SOA paralogue sequences
	CPIJ000030	AMIN016039	AARA017635	AminSoa_Amin016040	AgapSoa_AGAP005748	AGAP005747	AaraSoa_AARA017636	AalbSOA_Aalb006117_B	Aalb006117_A2_(exon_7-12)	CDS_AAEL003075
CPIJ000030
AMIN016039	1.39124
AARA017635	1.4327	0.296508
AminSoa_Amin016040	1.78074	1.83805	1.87951
AgapSoa_AGAP005748	1.74456	1.80187	1.84333	0.355134
AGAP005747	1.4497	0.313503	0.017169	1.8965	1.86033
AaraSoa_AARA017636	1.7374	1.79471	1.83617	0.347972	0.0233936	1.85316
AalbSOA_Aalb006117_B	1.90822	1.96554	2.00699	0.992335	0.956161	2.02399	0.948999
Aalb006117_A2_(exon_7-12)	1.33965	0.563146	0.604604	1.78646	1.75028	0.621599	1.74312	1.91395
CDS_AAEL003075	0.586691	1.44524	1.4867	1.83473	1.79856	1.50369	1.7914	1.96222	1.39365
1.84673	Average distance from AAEL003075 (Aedes aegypti) to the 4 SOA orthologues in Anopheles
1.45732	Average distance from AAEL003075 (Aedes aegypti) to the 4 SOA paralogues (AGAP005747) in Anopheles
1.79273	Average distance from CPIJ000030 (Culex pipiens) to the 4 SOA orthologues in Anopheles
1.40332	Average distance from CPIJ000030 (Culex pipiens) to the 4 SOA paralogues (AGAP005747) in Anopheles
0.603999	Average distance beween 4 SOA orthologues in Anopheles
0.402755	Average distance between 4 SOA paralogues (AGAP005747) in Anopheles
Patristic distances between pairs of sequences are shown. Analyses were conducted using the JTT matrix-based model [1]. This analysis involved 10 amino acid sequences. The coding data was translated assuming a Standard genetic code table. All positions containing gaps and missing data were eliminated (complete deletion option). There were a total of 338 positions in the final dataset. Evolutionar…
1. Jones D.T., Taylor W.R., and Thornton J.M. (1992). The rapid generation of mutation data matrices from protein sequences. Computer Applications in the Biosciences 8: 275-282.
2. Tamura K., Stecher G., and Kumar S. (2021). MEGA 11: Molecular Evolutionary Genetics Analysis Version 11. Molecular Biology and Evolution https://doi.org/10.1093/molbev/msab120.

## Sheet: Splicing_Embryo
Supplementary Table 1: SOA isoform read counts in embryonic stages from mRNA seq
Sample	Intron	Read Count	Sex	Stage
F_11h_Rep1	1	17	F	11h
F_11h_Rep1	2	0	F	11h
F_11h_Rep1	3	8	F	11h
F_11h_Rep1	4	16	F	11h
F_11h_Rep3	1	7	F	11h
F_11h_Rep3	2	0	F	11h
F_11h_Rep3	3	9	F	11h
F_11h_Rep3	4	16	F	11h
F_11h_Rep4	1	0	F	11h
F_11h_Rep4	2	0	F	11h
F_11h_Rep4	3	12	F	11h
F_11h_Rep4	4	12	F	11h
M_11h_Rep1	1	53	M	11h
M_11h_Rep1	2	11	M	11h
M_11h_Rep1	3	16	M	11h
M_11h_Rep1	4	62	M	11h
M_11h_Rep2	1	42	M	11h
M_11h_Rep2	2	25	M	11h
M_11h_Rep2	3	23	M	11h
M_11h_Rep2	4	72	M	11h
M_11h_Rep3	1	62	M	11h
M_11h_Rep3	2	24	M	11h
M_11h_Rep3	3	28	M	11h
M_11h_Rep3	4	87	M	11h
F_14h_Rep1	1	31	F	14h
F_14h_Rep1	2	0	F	14h
F_14h_Rep1	3	7	F	14h
F_14h_Rep1	4	34	F	14h
F_14h_Rep2	1	12	F	14h
F_14h_Rep2	2	6	F	14h
F_14h_Rep2	3	10	F	14h
F_14h_Rep2	4	57	F	14h
F_14h_Rep3	1	3	F	14h
F_14h_Rep3	2	1	F	14h
F_14h_Rep3	3	4	F	14h
F_14h_Rep3	4	22	F	14h
F_14h_Rep4	1	7	F	14h
F_14h_Rep4	2	0	F	14h
F_14h_Rep4	3	3	F	14h
F_14h_Rep4	4	10	F	14h
M_14h_Rep1	1	86	M	14h
M_14h_Rep1	2	19	M	14h
M_14h_Rep1	3	25	M	14h
M_14h_Rep1	4	136	M	14h
M_14h_Rep2	1	66	M	14h
M_14h_Rep2	2	32	M	14h
M_14h_Rep2	3	38	M	14h
M_14h_Rep2	4	104	M	14h
M_14h_Rep3	1	18	M	14h
M_14h_Rep3	2	2	M	14h
M_14h_Rep3	3	6	M	14h
M_14h_Rep3	4	34	M	14h
M_14h_Rep4	1	29	M	14h
M_14h_Rep4	2	13	M	14h
M_14h_Rep4	3	7	M	14h
M_14h_Rep4	4	36	M	14h
F_20h_Rep1	1	16	F	20h
F_20h_Rep1	2	0	F	20h
F_20h_Rep1	3	9	F	20h
F_20h_Rep1	4	39	F	20h
F_20h_Rep2	1	26	F	20h
F_20h_Rep2	2	0	F	20h
F_20h_Rep2	3	31	F	20h
F_20h_Rep2	4	71	F	20h
F_20h_Rep4	1	16	F	20h
F_20h_Rep4	2	0	F	20h
F_20h_Rep4	3	10	F	20h
F_20h_Rep4	4	41	F	20h
M_20h_Rep1	1	141	M	20h
M_20h_Rep1	2	27	M	20h
M_20h_Rep1	3	7	M	20h
M_20h_Rep1	4	111	M	20h
M_20h_Rep2	1	84	M	20h
M_20h_Rep2	2	51	M	20h
M_20h_Rep2	3	76	M	20h
M_20h_Rep2	4	79	M	20h
F_24h_Rep1	1	3	F	24h
F_24h_Rep1	2	0	F	24h
F_24h_Rep1	3	7	F	24h
F_24h_Rep1	4	30	F	24h
F_24h_Rep2	1	33	F	24h
F_24h_Rep2	2	0	F	24h
F_24h_Rep2	3	7	F	24h
F_24h_Rep2	4	21	F	24h
F_24h_Rep4	1	7	F	24h
F_24h_Rep4	2	0	F	24h
F_24h_Rep4	3	2	F	24h
F_24h_Rep4	4	8	F	24h
M_24h_Rep1	1	33	M	24h
M_24h_Rep1	2	34	M	24h
M_24h_Rep1	3	25	M	24h
M_24h_Rep1	4	57	M	24h
M_24h_Rep2	1	37	M	24h
M_24h_Rep2	2	8	M	24h
M_24h_Rep2	3	11	M	24h
M_24h_Rep2	4	56	M	24h
M_24h_Rep3	1	23	M	24h
M_24h_Rep3	2	14	M	24h
M_24h_Rep3	3	7	M	24h
M_24h_Rep3	4	46	M	24h
F_5h_Rep1	1	72	F	5h
F_5h_Rep1	2	0	F	5h
F_5h_Rep1	3	63	F	5h
F_5h_Rep1	4	85	F	5h
F_5h_Rep2	1	50	F	5h
F_5h_Rep2	2	13	F	5h
F_5h_Rep2	3	16	F	5h
F_5h_Rep2	4	53	F	5h
F_5h_Rep3	1	83	F	5h
F_5h_Rep3	2	17	F	5h
F_5h_Rep3	3	19	F	5h
F_5h_Rep3	4	135	F	5h
F_5h_Rep4	1	30	F	5h
F_5h_Rep4	2	0	F	5h
F_5h_Rep4	3	15	F	5h
F_5h_Rep4	4	58	F	5h
M_5h_Rep1	1	49	M	5h
M_5h_Rep1	2	7	M	5h
M_5h_Rep1	3	11	M	5h
M_5h_Rep1	4	136	M	5h
M_5h_Rep2	1	271	M	5h
M_5h_Rep2	2	123	M	5h
M_5h_Rep2	3	146	M	5h
M_5h_Rep2	4	466	M	5h
M_5h_Rep3	1	264	M	5h
M_5h_Rep3	2	136	M	5h
M_5h_Rep3	3	181	M	5h
M_5h_Rep3	4	396	M	5h
M_5h_Rep4	1	207	M	5h
M_5h_Rep4	2	88	M	5h
M_5h_Rep4	3	134	M	5h
M_5h_Rep4	4	187	M	5h
F_9h_Rep1	1	16	F	9h
F_9h_Rep1	2	0	F	9h
F_9h_Rep1	3	25	F	9h
F_9h_Rep1	4	36	F	9h
F_9h_Rep2	1	18	F	9h
F_9h_Rep2	2	0	F	9h
F_9h_Rep2	3	12	F	9h
F_9h_Rep2	4	34	F	9h
F_9h_Rep3	1	21	F	9h
F_9h_Rep3	2	4	F	9h
F_9h_Rep3	3	0	F	9h
F_9h_Rep3	4	63	F	9h
M_9h_Rep1	1	96	M	9h
M_9h_Rep1	2	35	M	9h
M_9h_Rep1	3	47	M	9h
M_9h_Rep1	4	88	M	9h
M_9h_Rep2	1	105	M	9h
M_9h_Rep2	2	46	M	9h
M_9h_Rep2	3	64	M	9h
M_9h_Rep2	4	142	M	9h
M_9h_Rep3	1	71	M	9h
M_9h_Rep3	2	67	M	9h
M_9h_Rep3	3	42	M	9h
M_9h_Rep3	4	108	M	9h
M_9h_Rep4	1	81	M	9h
M_9h_Rep4	2	22	M	9h
M_9h_Rep4	3	35	M	9h
M_9h_Rep4	4	141	M	9h
F_L1_Rep1	1	0	F	L1
F_L1_Rep1	2	0	F	L1
F_L1_Rep1	3	0	F	L1
F_L1_Rep1	4	3	F	L1
F_L1_Rep2	1	13	F	L1
F_L1_Rep2	2	0	F	L1
F_L1_Rep2	3	0	F	L1
F_L1_Rep2	4	2	F	L1
F_L1_Rep3	1	0	F	L1
F_L1_Rep3	2	0	F	L1
F_L1_Rep3	3	0	F	L1
F_L1_Rep3	4	4	F	L1
F_L1_Rep4	1	1	F	L1
F_L1_Rep4	2	0	F	L1
F_L1_Rep4	3	0	F	L1
F_L1_Rep4	4	8	F	L1
M_L1_Rep1	1	0	M	L1
M_L1_Rep1	2	14	M	L1
M_L1_Rep1	3	3	M	L1
M_L1_Rep1	4	8	M	L1
M_L1_Rep2	1	0	M	L1
M_L1_Rep2	2	1	M	L1
M_L1_Rep2	3	0	M	L1
M_L1_Rep2	4	3	M	L1
M_L1_Rep3	1	3	M	L1
M_L1_Rep3	2	0	M	L1
M_L1_Rep3	3	1	M	L1
M_L1_Rep3	4	13	M	L1
M_L1_Rep4	1	5	M	L1
M_L1_Rep4	2	7	M	L1
M_L1_Rep4	3	3	M	L1
M_L1_Rep4	4	5	M	L1

## Sheet: Splicing_PostEmbryo
Supplementary Table 1: SOA mRNA isoform quantification by qPCR in postembryonic stages
Stage	Sex	Rep	Genotype	norm-unspliced	norm-spliced	totalSOA		sum of spliced + unspliced	unspliced (%)	spliced (%)	average spliced in males	spliced quantitiy relative to average spliced quantity, males
L1	M	1	WT	3.99e-05	0.00582	0.00641		0.0058599	0.00680899	0.993191	0.005595	1.04021		Columns E, F, G are shown in Extended Data Fig. 4c
L1	M	2	WT	1.55e-05	0.00117	0.00547		0.0011855	0.0130747	0.986925		0.209115		Column J and M shown in Fig. 1g
L1	M	3	WT	4.89e-05	0.00537	0.00776		0.0054189	0.00902397	0.990976		0.959786
L1	F	1	WT	0.00236	2.49e-05	0.00231		0.0023849	0.989559	0.0104407		0.0044504
L1	F	2	WT	0.00157	2.91e-05	0.00195		0.0015991	0.981802	0.0181977		0.00520107
L1	F	3	WT	0.00185	1.82e-05	0.0024		0.0018682	0.990258	0.009742		0.0032529
L2	M	1	WT	9.32e-05	0.00855	0.00975		0.0086432	0.010783	0.989217	0.00810333	1.05512
L2	M	2	WT	5.96e-05	0.00789	0.00955		0.0079496	0.00749723	0.992503		0.973673
L2	M	3	WT	6.77e-05	0.00787	0.00969		0.0079377	0.00852892	0.991471		0.971205
L2	F	1	WT	0.00246	6.1e-05	0.00351		0.002521	0.975803	0.0241967		0.00752777
L2	F	2	WT	0.00496	6.45e-05	0.00381		0.0050245	0.987163	0.0128371		0.00795969
L3	M	1	WT	3.89e-05	0.00443	0.00496		0.0044689	0.0087046	0.991295	0.00439667	1.00758
L3	M	2	WT	5.77e-05	0.00435	0.00493		0.0044077	0.0130907	0.986909		0.989386
L3	M	3	WT	5.37e-05	0.00441	0.00493		0.0044637	0.0120304	0.98797		1.00303
L3	F	1	WT	0.00124	3.86e-05	0.00119		0.0012786	0.969811	0.0301893		0.00877938
L3	F	2	WT	0.000973	3.62e-05	0.00118		0.0010092	0.96413	0.03587		0.00823351
L3	F	3	WT	0.00116	3.8e-05	0.00123		0.001198	0.96828	0.0317195		0.00864291
L4	M	1	WT	7.86e-05	0.00613	0.00635		0.0062086	0.0126599	0.98734	0.00651667	0.940665
L4	M	2	WT	8.22e-05	0.00737	0.00721		0.0074522	0.0110303	0.98897		1.13095
L4	M	3	WT	5.46e-05	0.00605	0.00702		0.0061046	0.00894407	0.991056		0.928389
L4	F	1	WT	0.00227	0.000134	0.00217		0.002404	0.94426	0.0557404		0.0205627
L4	F	2	WT	0.00269	0.000204	0.00247		0.002894	0.929509	0.0704907		0.0313043
L4	F	3	WT	0.00338	0.000188	0.00233		0.003568	0.947309	0.0526906		0.0288491
Pupa	M	1	WT	0.000101	0.0112	0.0108		0.011301	0.00893726	0.991063	0.0109	1.02752
Pupa	M	2	WT	8.45e-05	0.0107	0.0106		0.0107845	0.00783532	0.992165		0.981651
Pupa	M	3	WT	9.16e-05	0.0108	0.0105		0.0108916	0.00841015	0.99159		0.990826
Pupa	F	1	WT	0.0024	0.000262	0.00272		0.002662	0.901578	0.0984222		0.0240367
Pupa	F	2	WT	0.00227	0.000176	0.00268		0.002446	0.928046	0.0719542		0.0161468
Pupa	F	3	WT	0.00279	0.000179	0.00277		0.002969	0.93971	0.0602897		0.016422
Adult	M	1	WT	0.000219	0.0306	0.029		0.030819	0.00710601	0.992894	0.0312	0.980769
Adult	M	2	WT	0.000148	0.0324	0.0285		0.032548	0.00454713	0.995453		1.03846
Adult	M	3	WT	0.0002	0.0306	0.0265		0.0308	0.00649351	0.993506		0.980769
Adult	F	1	WT	0.00191	0.000296	0.00227		0.002206	0.86582	0.13418		0.00948718
Adult	F	2	WT	0.00305	0.00031	0.00224		0.00336	0.907738	0.0922619		0.0099359
Adult	F	3	WT	0.00131	0.000326	0.00264		0.001636	0.800733	0.199267		0.0104487

## Sheet: MassSpectrometry_Antibody
Supplementary Table 1: Mass Spectrometry Results of SOA Immunoprecipitation at 600 mM NaCl (SOA IP vs. IgG control IP in male extracts)
Protein.IDs	log10.pvalue_600MaleSOA_600MaleIGG	difference_600MaleSOA_600MaleIGG	enriched_600MaleSOA_600MaleIGG	Majority.protein.IDs	Intensity.600MaleIGG_1	Intensity.600MaleIGG_2	Intensity.600MaleIGG_3	Intensity.600MaleIGG_4	Intensity.600MaleSOA_1	Intensity.600MaleSOA_2	Intensity.600MaleSOA_3	Intensity.600MaleSOA_4	Unique.peptides.600MaleIGG_2	Unique.peptides.600MaleIGG_3	Unique.peptides.600MaleIGG_4	Unique.peptides.600MaleSOA_1	Unique.peptides.600MaleSOA_2	Unique.peptides.600MaleSOA_3	Unique.peptides.600MaleSOA_4	Peptide.counts..all.	Peptide.counts..razor.unique.	Peptide.counts..unique.	Fasta.headers	Number.of.proteins	Peptides	Razor...unique.peptides	Unique.peptides	Peptides.600MaleIGG_1	Peptides.600MaleIGG_2	Peptides.600MaleIGG_3	Peptides.600MaleIGG_4	Peptides.600MaleSOA_1	Peptides.600MaleSOA_2	Peptides.600MaleSOA_3	Peptides.600MaleSOA_4	Razor...unique.peptides.600MaleIGG_1	Razor...unique.peptides.600MaleIGG_2	Razor...unique.peptides.600MaleIGG_3	Razor...unique.peptides.600MaleIGG_4	Razor...unique.peptides.600MaleSOA_1	Razor...unique.peptides.600MaleSOA_2	Razor...unique.peptides.600MaleSOA_3	Razor...unique.peptides.600MaleSOA_4	Unique.peptides.600MaleIGG_1	Sequence.coverage....	Unique...razor.sequence.coverage....	Unique.sequence.coverage....	Mol..weight..kDa.	Sequence.length
AGAP005748-PA.1	5.32943	5.44568	TRUE	AGAP005748-PA.1	0	0	0	0	112110000	79792000	21811000	20050000	0	0	0	12	11	13	12	14	14	14	AGAP005748-PA.1 pep chromosome:AgamP4:2L:20191213:20196458:1 gene:AGAP005748.1 transcript:AGAP005748-RA.1 gene_biotype:protein_coding transcript_biotype:protein_coding	1	14	14	14	0	0	0	0	12	11	13	12	0	0	0	0	12	11	13	12	0	12.6	12.6	12.6	143.29	1265
AGAP005686-PA.1;AGAP005664-PA.2;AGAP005690-PA.1;AGAP005689-PA.1;AGAP005671-PA.1;AGAP005670-PA.1;AGAP005665-PA.1;AGAP005691-PA.1;AGAP005663-PA.1	2.49506	1.90651	TRUE	AGAP005686-PA.1	7183000	13848000	8431200	10412000	8247100	7566200	1457600	1315000	2	2	2	2	2	2	2	3;1;1;1;1;1;1;1;1	3;1;1;1;1;1;1;1;1	3;1;1;1;1;1;1;1;1	AGAP005686-PA.1 pep chromosome:AgamP4:2L:18750630:18751523:-1 gene:AGAP005686.1 transcript:AGAP005686-RA.1 gene_biotype:protein_coding transcript_biotype:protein_coding description:chymotrypsin-like protease	9	3	3	3	2	2	2	2	2	2	2	2	2	2	2	2	2	2	2	2	2	12.8	12.8	12.8	31.855	297
AGAP010173-PA.2	1.5052	1.53126	TRUE	AGAP010173-PA.2	2808600	3223500	2472300	3249800	8896700	7260100	1658600	671080	2	2	1	3	3	2	1	3	3	3	AGAP010173-PA.2 pep chromosome:AgamP4:3R:49908013:49910396:1 gene:AGAP010173.2 transcript:AGAP010173-RA.2 gene_biotype:protein_coding transcript_biotype:protein_coding gene_symbol:Rack1 description:guanine nucleotide-binding protein subunit beta-like prote	1	3	3	3	2	2	2	1	3	3	2	1	2	2	2	1	3	3	2	1	2	14.1	14.1	14.1	35.083	312
AGAP011827-PA.4	3.18665	2.69243	TRUE	AGAP011827-PA.4	1486100	11904000	1760800	1488900	23511000	19664000	2115800	2008400	2	1	1	2	2	2	2	3	3	3	AGAP011827-PA.4 pep chromosome:AgamP4:3L:33865737:33868973:1 gene:AGAP011827.4 transcript:AGAP011827-RA.4 gene_biotype:protein_coding transcript_biotype:protein_coding description:acetyl-CoA acyltransferase	1	3	3	3	1	2	1	1	2	2	2	2	1	2	1	1	2	2	2	2	1	6.6	6.6	6.6	51.084	472
AGAP000941-PA.2;AGAP000941-PB.2	4.41753	-3.06816	TRUE	AGAP000941-PA.2;AGAP000941-PB.2	24905000	30863000	24395000	21050000	3398900	5860300	0	0	3	3	3	1	2	2	0	3;3	3;3	3;3	AGAP000941-PA.2 pep chromosome:AgamP4:X:18244403:18251267:-1 gene:AGAP000941.2 transcript:AGAP000941-RA.2 gene_biotype:protein_coding transcript_biotype:protein_coding;AGAP000941-PB.2 pep chromosome:AgamP4:X:18244403:18251267:-1 gene:AGAP000941.2 transcrip	2	3	3	3	3	3	3	3	1	2	2	0	3	3	3	3	1	2	2	0	3	20.9	20.9	20.9	20.945	187
AGAP000462-PB.2;AGAP000462-PA.3	0.84193	-0.149839	FALSE	AGAP000462-PB.2;AGAP000462-PA.3	26518000	34645000	18899000	23696000	18375000	21348000	5050900	4327200	5	4	5	4	4	3	3	5;5	5;5	5;5	AGAP000462-PB.2 pep chromosome:AgamP4:X:8016703:8021041:-1 gene:AGAP000462.3 transcript:AGAP000462-RB.2 gene_biotype:protein_coding transcript_biotype:protein_coding description:peptidyl-prolyl isomerase F (cyclophilin D);AGAP000462-PA.3 pep chromosome:Aga	2	5	5	5	4	5	4	5	4	4	3	3	4	5	4	5	4	4	3	3	4	18.1	18.1	18.1	24.488	227
AGAP000651-PB.2;AGAP000651-PA.3	1.97177	0.345401	FALSE	AGAP000651-PB.2;AGAP000651-PA.3	2288900000	2736300000	1761400000	1553000000	2181800000	2589700000	441410000	321820000	6	6	6	6	6	5	4	22;22	6;6	6;6	AGAP000651-PB.2 pep chromosome:AgamP4:X:11655380:11664337:-1 gene:AGAP000651.3 transcript:AGAP000651-RB.2 gene_biotype:protein_coding transcript_biotype:protein_coding gene_symbol:Actin5C description:Actin-5C [Source:UniProtKB/Swiss-Prot;Acc:P84185];AGAP00	2	22	6	6	21	22	22	22	22	22	20	18	6	6	6	6	6	6	5	4	6	69.4	24.5	24.5	41.821	376
AGAP002346-PA.2;AGAP000655-PA.2	0.332131	-0.344821	FALSE	AGAP002346-PA.2;AGAP000655-PA.2	7606100	9430700	6734400	7472200	11639000	12103000	2106800	1874100	2	2	2	3	3	3	2	3;3	3;3	3;3	AGAP002346-PA.2 pep chromosome:AgamP4:2R:20502709:20503435:-1 gene:AGAP002346.2 transcript:AGAP002346-RA.2 gene_biotype:protein_coding transcript_biotype:protein_coding gene_symbol:RpS14-2 description:40S ribosomal protein S14b [Source:UniProtKB/Swiss-Prot	2	3	3	3	2	2	2	2	3	3	3	2	2	2	2	2	3	3	3	2	2	23.7	23.7	23.7	16.284	152
AGAP000883-PA.2	0.267789	0.11606	FALSE	AGAP000883-PA.2	30559000	71426000	45754000	64471000	39831000	45525000	6484700	2207000	7	7	6	7	6	6	3	8	8	8	AGAP000883-PA.2 pep chromosome:AgamP4:X:16712626:16715100:-1 gene:AGAP000883.2 transcript:AGAP000883-RA.2 gene_biotype:protein_coding transcript_biotype:protein_coding description:elongation factor 1-gamma	1	8	8	8	6	7	7	6	7	6	6	3	6	7	7	6	7	6	6	3	6	22.5	22.5	22.5	48.501	427
AGAP000969-PA.2;AGAP000969-PE.1;AGAP000969-PC.1;AGAP000969-PD.1;AGAP000969-PB.1	0.846351	0.384709	FALSE	AGAP000969-PA.2;AGAP000969-PE.1;AGAP000969-PC.1;AGAP000969-PD.1;AGAP000969-PB.1	37956000	78616000	34031000	25502000	46220000	43248000	16057000	9543900	9	9	9	11	10	13	11	13;11;11;11;11	13;11;11;11;11	13;11;11;11;11	AGAP000969-PA.2 pep chromosome:AgamP4:X:18600471:18616690:-1 gene:AGAP000969.2 transcript:AGAP000969-RA.2 gene_biotype:protein_coding transcript_biotype:protein_coding description:tropomodulin;AGAP000969-PE.1 pep chromosome:AgamP4:X:18590129:18616690:-1 ge	5	13	13	13	9	9	9	9	11	10	13	11	9	9	9	9	11	10	13	11	9	43.4	43.4	43.4	46.773	415
AGAP001023-PF.1;AGAP001023-PE.1;AGAP001023-PD.1;AGAP001023-PC.1;AGAP001023-PB.1;AGAP001023-PA.2	0.297964	0.323488	FALSE	AGAP001023-PF.1;AGAP001023-PE.1;AGAP001023-PD.1;AGAP001023-PC.1;AGAP001023-PB.1;AGAP001023-PA.2	45450000	73406000	53192000	166750000	63144000	246880000	5004000	4449100	3	3	3	3	4	3	2	4;4;4;4;4;4	4;4;4;4;4;4	4;4;4;4;4;4	AGAP001023-PF.1 pep chromosome:AgamP4:X:19654476:19660993:-1 gene:AGAP001023.2 transcript:AGAP001023-RF.1 gene_biotype:protein_coding transcript_biotype:protein_coding description:myofilin variant B;AGAP001023-PE.1 pep chromosome:AgamP4:X:19654476:19660923	6	4	4	4	3	3	3	3	3	4	3	2	3	3	3	3	3	4	3	2	3	30.3	30.3	30.3	18.385	155
AGAP010971-PA.2;AGAP001219-PA.2;AGAP001218-PA.2;AGAP003237-PA.3	0.363055	0.293066	FALSE	AGAP010971-PA.2;AGAP001219-PA.2;AGAP001218-PA.2	33579000	35996000	29001000	31635000	19769000	25850000	12720000	10040000	6	6	6	5	7	7	7	7;7;7;1	7;7;7;1	7;7;7;1	AGAP010971-PA.2 pep chromosome:AgamP4:3L:14341160:14343394:-1 gene:AGAP010971.2 transcript:AGAP010971-RA.2 gene_biotype:protein_coding transcript_biotype:protein_coding description:tubulin alpha;AGAP001219-PA.2 pep chromosome:AgamP4:2R:1621913:1624294:1 ge	4	7	7	7	6	6	6	6	5	7	7	7	6	6	6	6	5	7	7	7	6	22	22	22	49.924	450
AGAP001313-PA.2	0.545049	-0.0668286	FALSE	AGAP001313-PA.2	125350000	240980000	168070000	193640000	166010000	167890000	31740000	20597000	10	10	10	10	9	10	9	10	10	10	AGAP001313-PA.2 pep chromosome:AgamP4:2R:2846880:2868935:1 gene:AGAP001313.2 transcript:AGAP001313-RA.2 gene_biotype:protein_coding transcript_biotype:protein_coding description:Muscular protein 20	1	10	10	10	9	10	10	10	10	9	10	9	9	10	10	10	10	9	10	9	9	72.3	72.3	72.3	20.645	188
AGAP001345-PA.1	0.626353	-0.579281	FALSE	AGAP001345-PA.1	6581200	8516200	1679600	11544000	9231800	8544500	1504400	781640	4	2	4	4	5	3	2	7	7	7	AGAP001345-PA.1 pep chromosome:AgamP4:2R:3362647:3364773:1 gene:AGAP001345.1 transcript:AGAP001345-RA.1 gene_biotype:protein_coding transcript_biotype:protein_coding description:hexamerin	1	7	7	7	3	4	2	4	4	5	3	2	3	4	2	4	4	5	3	2	3	10.3	10.3	10.3	82.755	708
AGAP001346-PA.1	0.0412846	0.0774833	FALSE	AGAP001346-PA.1	5361800	10928000	5228600	8913600	5833800	14204000	385260	269600	2	1	2	2	2	1	1	2	2	2	AGAP001346-PA.1 pep chromosome:AgamP4:2R:3380537:3381874:1 gene:AGAP001346.1 transcript:AGAP001346-RA.1 gene_biotype:protein_coding transcript_biotype:protein_coding	1	2	2	2	1	2	1	2	2	2	1	1	1	2	1	2	2	2	1	1	1	11.4	11.4	11.4	22.714	211
AGAP001381-PA.3	0.886194	-1.10026	FALSE	AGAP001381-PA.3	16557000	17232000	12371000	18701000	10540000	10935000	804230	215200	5	5	5	5	5	2	1	5	5	5	AGAP001381-PA.3 pep chromosome:AgamP4:2R:4052263:4065527:-1 gene:AGAP001381.3 transcript:AGAP001381-RA.3 gene_biotype:protein_coding transcript_biotype:protein_coding description:laminin, beta 1	1	5	5	5	5	5	5	5	5	5	2	1	5	5	5	5	5	5	2	1	5	3.1	3.1	3.1	200.63	1790
AGAP001497-PB.1;AGAP001497-PA.2;AGAP001497-PC.1	0.961611	-0.134155	FALSE	AGAP001497-PB.1;AGAP001497-PA.2;AGAP001497-PC.1	1202300000	1808400000	1169900000	1429000000	1043000000	1081400000	236730000	148420000	47	49	47	53	54	46	43	57;56;55	57;56;55	57;56;55	AGAP001497-PB.1 pep chromosome:AgamP4:2R:5645475:5661255:-1 gene:AGAP001497.2 transcript:AGAP001497-RB.1 gene_biotype:protein_coding transcript_biotype:protein_coding gene_symbol:ACTN description:Alpha-actinin, sarcomeric [Source:UniProtKB/Swiss-Prot;Acc:Q	3	57	57	57	45	47	49	47	53	54	46	43	45	47	49	47	53	54	46	43	45	68.3	68.3	68.3	103.69	897
AGAP001569-PA.2;AGAP001569-PB.1	0.253757	-0.167472	FALSE	AGAP001569-PA.2;AGAP001569-PB.1	3427300000	3876700000	2162100000	3970600000	919200000	1107000000	312270000	221500000	12	11	10	12	13	13	11	14;10	14;10	14;10	AGAP001569-PA.2 pep chromosome:AgamP4:2R:6333432:6336084:1 gene:AGAP001569.2 transcript:AGAP001569-RA.2 gene_biotype:protein_coding transcript_biotype:protein_coding description:myosin alkali light chain 1;AGAP001569-PB.1 pep chromosome:AgamP4:2R:6333432:6	2	14	14	14	11	12	11	10	12	13	13	11	11	12	11	10	12	13	13	11	11	92.5	92.5	92.5	18.234	160
AGAP001622-PA.2	1.254	0.456097	FALSE	AGAP001622-PA.2	900270000	1084600000	666420000	1088800000	721930000	1173100000	349710000	191310000	13	13	13	14	13	14	13	14	14	14	AGAP001622-PA.2 pep chromosome:AgamP4:2R:6972959:6975072:1 gene:AGAP001622.2 transcript:AGAP001622-RA.2 gene_biotype:protein_coding transcript_biotype:protein_coding description:myosin light chain 5	1	14	14	14	12	13	13	13	14	13	14	13	12	13	13	13	14	13	14	13	12	79.7	79.7	79.7	22.893	212
AGAP001633-PB.3;AGAP001633-PA.3	0.0387697	0.0057097	FALSE	AGAP001633-PB.3;AGAP001633-PA.3	2459700000	3587500000	2269600000	2848900000	2401400000	2377600000	406620000	257720000	238	232	235	241	245	203	177	274;274	274;274	274;274	AGAP001633-PB.3 pep chromosome:AgamP4:2R:7152514:7188656:-1 gene:AGAP001633.3 transcript:AGAP001633-RB.3 gene_biotype:protein_coding transcript_biotype:protein_coding;AGAP001633-PA.3 pep chromosome:AgamP4:2R:7152514:7189168:-1 gene:AGAP001633.3 transcript:	2	274	274	274	224	238	232	235	241	245	203	177	224	238	232	235	241	245	203	177	224	42.4	42.4	42.4	920.36	8196
AGAP001657-PA.2	0.0802417	-0.0286244	FALSE	AGAP001657-PA.2	31799000	40440000	22527000	27896000	17837000	19384000	3122400	1791200	8	8	7	7	6	4	3	8	8	8	AGAP001657-PA.2 pep chromosome:AgamP4:2R:7534949:7537087:-1 gene:AGAP001657.2 transcript:AGAP001657-RA.2 gene_biotype:protein_coding transcript_biotype:protein_coding description:hexamerin	1	8	8	8	7	8	8	7	7	6	4	3	7	8	8	7	7	6	4	3	7	11.7	11.7	11.7	84.166	712
AGAP001659-PA.2	1.19401	-0.414071	FALSE	AGAP001659-PA.2	46457000	54381000	34471000	35309000	33628000	28029000	3035800	2049500	7	7	6	8	7	5	3	9	9	9	AGAP001659-PA.2 pep chromosome:AgamP4:2R:7552174:7554309:1 gene:AGAP001659.2 transcript:AGAP001659-RA.2 gene_biotype:protein_coding transcript_biotype:protein_coding description:hexamerin	1	9	9	9	7	7	7	6	8	7	5	3	7	7	7	6	8	7	5	3	7	14.6	14.6	14.6	83.932	711
AGAP001662-PB.4;AGAP001662-PA.4	0.318972	0.159772	FALSE	AGAP001662-PB.4;AGAP001662-PA.4	2220300	3825600	3259800	2538600	3029300	2539100	0	0	3	3	2	3	3	0	0	3;3	3;3	3;3	AGAP001662-PB.4 pep chromosome:AgamP4:2R:7609924:7631412:-1 gene:AGAP001662.4 transcript:AGAP001662-RB.4 gene_biotype:protein_coding transcript_biotype:protein_coding;AGAP001662-PA.4 pep chromosome:AgamP4:2R:7609924:7631412:-1 gene:AGAP001662.4 transcript:	2	3	3	3	2	3	3	2	3	3	0	0	2	3	3	2	3	3	0	0	2	1.5	1.5	1.5	262.9	2441
AGAP001676-PA.2	2.8069	-0.632673	FALSE	AGAP001676-PA.2	3206900000	5484200000	3238200000	3262300000	2860200000	2868500000	230890000	177510000	1	1	1	1	1	1	1	23	2	1	AGAP001676-PA.2 pep chromosome:AgamP4:2R:8001905:8003591:-1 gene:AGAP001676.2 transcript:AGAP001676-RA.2 gene_biotype:protein_coding transcript_biotype:protein_coding description:actin, cytoplasmic	1	23	2	1	22	22	21	22	22	21	22	20	2	2	2	2	2	2	2	2	1	70.2	10.9	8	41.549	376
AGAP001797-PD.1	0.0640552	0.0566918	FALSE	AGAP001797-PD.1	57099000	65478000	54163000	38707000	36494000	44650000	7364800	5255300	3	2	2	2	2	2	2	30	9	3	AGAP001797-PD.1 pep chromosome:AgamP4:2R:10558329:10582793:1 gene:AGAP001797.2 transcript:AGAP001797-RD.1 gene_biotype:protein_coding transcript_biotype:protein_coding description:Tropomyosin 1	1	30	9	3	28	28	27	27	28	28	23	21	8	8	7	7	7	7	5	5	3	48.6	23.6	11.5	48.804	453
AGAP001797-PJ.1;AGAP001797-PH.1;AGAP001797-PG.1;AGAP001797-PE.1;AGAP001797-PA.2	0.165017	-0.118912	FALSE	AGAP001797-PJ.1;AGAP001797-PH.1;AGAP001797-PG.1;AGAP001797-PE.1;AGAP001797-PA.2	3516200000	4623900000	3160900000	3553800000	3486300000	4341100000	502290000	365390000	11	11	11	11	11	9	8	32;32;32;32;25	32;32;32;32;25	11;11;11;11;4	AGAP001797-PJ.1 pep chromosome:AgamP4:2R:10541384:10584654:1 gene:AGAP001797.2 transcript:AGAP001797-RJ.1 gene_biotype:protein_coding transcript_biotype:protein_coding description:Tropomyosin 1;AGAP001797-PH.1 pep chromosome:AgamP4:2R:10541384:10584654:1 g	5	32	32	11	31	31	31	31	32	32	27	24	31	31	31	31	32	32	27	24	11	75.4	75.4	36.1	32.823	285
AGAP001797-PI.1;AGAP001797-PC.1;AGAP001797-PF.1;AGAP001797-PB.1	0.611525	-0.317548	FALSE	AGAP001797-PI.1;AGAP001797-PC.1;AGAP001797-PF.1;AGAP001797-PB.1	53965000	69915000	53209000	44295000	43144000	54516000	3698700	3303000	7	7	6	7	7	4	3	20;19;18;18	7;6;7;7	7;6;7;7	AGAP001797-PI.1 pep chromosome:AgamP4:2R:10558329:10580445:1 gene:AGAP001797.2 transcript:AGAP001797-RI.1 gene_biotype:protein_coding transcript_biotype:protein_coding description:Tropomyosin 1;AGAP001797-PC.1 pep chromosome:AgamP4:2R:10558329:10585913:1 g	4	20	7	7	17	18	18	17	19	19	13	11	6	7	7	6	7	7	4	3	6	65	22.8	22.8	29.51	254
AGAP001799-PA.2;AGAP001799-PB.1	0.590568	-0.338702	FALSE	AGAP001799-PA.2;AGAP001799-PB.1	3419700000	4225800000	2900300000	3550200000	2777900000	3504900000	461740000	263330000	30	28	32	31	32	26	26	33;29	33;29	33;29	AGAP001799-PA.2 pep chromosome:AgamP4:2R:10591413:10595500:1 gene:AGAP001799.2 transcript:AGAP001799-RA.2 gene_biotype:protein_coding transcript_biotype:protein_coding description:tropomyosin 1;AGAP001799-PB.1 pep chromosome:AgamP4:2R:10591413:10597071:1 g	2	33	33	33	30	30	28	32	31	32	26	26	30	30	28	32	31	32	26	26	30	72.5	72.5	72.5	32.513	284
AGAP001826-PA.3	0.449358	0.0751944	FALSE	AGAP001826-PA.3	577580000	1061900000	634370000	746510000	520390000	508440000	107300000	63193000	71	68	65	70	71	65	56	84	84	84	AGAP001826-PA.3 pep chromosome:AgamP4:2R:11116762:11129381:-1 gene:AGAP001826.3 transcript:AGAP001826-RA.3 gene_biotype:protein_coding transcript_biotype:protein_coding gene_symbol:Lp description:lipophorin	1	84	84	84	60	71	68	65	70	71	65	56	60	71	68	65	70	71	65	56	60	29.6	29.6	29.6	366.55	3332
AGAP001928-PA.3	1.31513	0.836116	FALSE	AGAP001928-PA.3	2133000	2882400	1316400	1520600	4296800	5426200	334010	0	1	1	1	2	2	1	0	2	2	2	AGAP001928-PA.3 pep chromosome:AgamP4:2R:12378986:12382914:-1 gene:AGAP001928.3 transcript:AGAP001928-RA.3 gene_biotype:protein_coding transcript_biotype:protein_coding description:nucleosome assembly protein 1-like 1	1	2	2	2	1	1	1	1	2	2	1	0	1	1	1	1	2	2	1	0	1	4.6	4.6	4.6	47.114	409
AGAP007927-PA.2;AGAP013742-PA.1;AGAP002599-PA.3;AGAP001971-PA.2	0.621471	-0.406933	FALSE	AGAP007927-PA.2;AGAP013742-PA.1;AGAP002599-PA.3;AGAP001971-PA.2	123420000	159740000	90388000	237790000	76815000	91282000	27752000	13505000	2	2	2	2	2	3	2	3;3;3;3	3;3;3;3	3;3;3;3	AGAP007927-PA.2 pep chromosome:AgamP4:3R:2920155:2921050:1 gene:AGAP007927.2 transcript:AGAP007927-RA.2 gene_biotype:protein_coding transcript_biotype:protein_coding gene_symbol:RpL40 description:60S ribosomal protein L40;AGAP013742-PA.1 pep chromosome:Aga	4	3	3	3	2	2	2	2	2	2	3	2	2	2	2	2	2	2	3	2	2	26.6	26.6	26.6	14.729	128
AGAP002076-PA.2;AGAP012891-PA.1;AGAP004582-PA.1	0.832416	0.259572	FALSE	AGAP002076-PA.2	66746000	117010000	55229000	79201000	71862000	81830000	19258000	11052000	7	4	6	6	6	6	5	13;1;1	13;1;1	7;0;0	AGAP002076-PA.2 pep chromosome:AgamP4:2R:14826967:14831432:1 gene:AGAP002076.2 transcript:AGAP002076-RA.2 gene_biotype:protein_coding transcript_biotype:protein_coding description:heat shock 70kDa protein 1/8	3	13	13	7	9	12	9	11	11	11	10	9	9	12	9	11	11	11	10	9	6	22.6	22.6	10.7	71.375	656
AGAP002374-PA.2	0.0302399	-0.0383716	FALSE	AGAP002374-PA.2	6080400	12354000	10881000	10621000	19448000	11149000	1473600	1698800	3	3	3	5	4	4	5	5	5	5	AGAP002374-PA.2 pep chromosome:AgamP4:2R:20789812:20793640:-1 gene:AGAP002374.2 transcript:AGAP002374-RA.2 gene_biotype:protein_coding transcript_biotype:protein_coding description:heterogeneous nuclear ribonucleoprotein A1/A3	1	5	5	5	2	3	3	3	5	4	4	5	2	3	3	3	5	4	4	5	2	18.5	18.5	18.5	38.727	362
AGAP002399-PA.2	0.731667	-0.457498	FALSE	AGAP002399-PA.2	121920000	169490000	123670000	127900000	99628000	99075000	14101000	9025700	8	7	8	8	8	9	8	9	9	9	AGAP002399-PA.2 pep chromosome:AgamP4:2R:20946288:20949539:1 gene:AGAP002399.2 transcript:AGAP002399-RA.2 gene_biotype:protein_coding transcript_biotype:protein_coding	1	9	9	9	7	8	7	8	8	8	9	8	7	8	7	8	8	8	9	8	7	24.4	24.4	24.4	40.319	356
AGAP002456-PA.2;AGAP002456-PB.1	0.996845	0.833574	FALSE	AGAP002456-PA.2;AGAP002456-PB.1	5710100	6940500	4108500	1769200	8056700	6331200	2624800	1208700	5	4	2	5	5	5	3	5;5	5;5	5;5	AGAP002456-PA.2 pep chromosome:AgamP4:2R:21565035:21572465:-1 gene:AGAP002456.2 transcript:AGAP002456-RA.2 gene_biotype:protein_coding transcript_biotype:protein_coding;AGAP002456-PB.1 pep chromosome:AgamP4:2R:21565035:21572465:-1 gene:AGAP002456.2 transcr	2	5	5	5	4	5	4	2	5	5	5	3	4	5	4	2	5	5	5	3	4	5.9	5.9	5.9	106	950
AGAP002499-PA.2	0.0915492	0.110453	FALSE	AGAP002499-PA.2	4325500	5725100	1271200	1612300	5752900	1496800	797730	371610	2	1	1	2	2	2	1	2	2	2	AGAP002499-PA.2 pep chromosome:AgamP4:2R:22045705:22048873:-1 gene:AGAP002499.2 transcript:AGAP002499-RA.2 gene_biotype:protein_coding transcript_biotype:protein_coding description:methylmalonate-semialdehyde dehydrogenase (acylating), mitochondrial	1	2	2	2	2	2	1	1	2	2	2	1	2	2	1	1	2	2	2	1	2	4.4	4.4	4.4	56.714	521
AGAP002564-PE.1;AGAP002564-PD.1;AGAP002564-PC.1;AGAP002564-PB.2;AGAP002564-PA.2	0.371582	-0.796897	FALSE	AGAP002564-PE.1;AGAP002564-PD.1;AGAP002564-PC.1;AGAP002564-PB.2;AGAP002564-PA.2	21554000	23621000	27611000	30270000	17740000	31842000	1926300	577900	3	4	5	4	5	3	2	5;5;5;5;5	5;5;5;5;5	5;5;5;5;5	AGAP002564-PE.1 pep chromosome:AgamP4:2R:22876276:22892403:1 gene:AGAP002564.2 transcript:AGAP002564-RE.1 gene_biotype:protein_coding transcript_biotype:protein_coding gene_symbol:Aldo description:fructose biphosphate aldolase;AGAP002564-PD.1 pep chromosom	5	5	5	5	4	3	4	5	4	5	3	2	4	3	4	5	4	5	3	2	4	15.4	15.4	15.4	39.189	363
AGAP002655-PA.2	0.80078	-0.661122	FALSE	AGAP002655-PA.2	9282400	12416000	9878300	12055000	10693000	9588300	1536800	557110	3	2	3	4	4	3	2	4	4	4	AGAP002655-PA.2 pep chromosome:AgamP4:2R:25188318:25195541:1 gene:AGAP002655.2 transcript:AGAP002655-RA.2 gene_biotype:protein_coding transcript_biotype:protein_coding	1	4	4	4	2	3	2	3	4	4	3	2	2	3	2	3	4	4	3	2	2	5.2	5.2	5.2	85.35	763
AGAP002919-PA.2	0.167143	-0.185228	FALSE	AGAP002919-PA.2	8432800	5060100	5091900	5314500	5957300	4547000	302820	223220	3	3	3	3	3	1	1	3	3	3	AGAP002919-PA.2 pep chromosome:AgamP4:2R:29609053:29611329:-1 gene:AGAP002919.2 transcript:AGAP002919-RA.2 gene_biotype:protein_coding transcript_biotype:protein_coding gene_symbol:RpS6 description:40S ribosomal protein S6	1	3	3	3	3	3	3	3	3	3	1	1	3	3	3	3	3	3	1	1	3	6.7	6.7	6.7	48.015	435
AGAP003012-PA.3	0.681016	0.767192	FALSE	AGAP003012-PA.3	4829300	8150000	4106400	1863900	5329500	6733200	2242600	833760	3	2	1	4	4	3	2	4	4	4	AGAP003012-PA.3 pep chromosome:AgamP4:2R:31149882:31154318:1 gene:AGAP003012.3 transcript:AGAP003012-RA.3 gene_biotype:protein_coding transcript_biotype:protein_coding	1	4	4	4	3	3	2	1	4	4	3	2	3	3	2	1	4	4	3	2	3	7.1	7.1	7.1	78.608	695
AGAP003047-PD.1;AGAP003047-PC.1;AGAP003047-PB.1;AGAP003047-PA.2	0.144125	0.177933	FALSE	AGAP003047-PD.1;AGAP003047-PC.1;AGAP003047-PB.1;AGAP003047-PA.2	475580	1292100	792250	702010	2166900	1301700	0	0	2	1	1	2	2	0	0	2;2;2;2	2;2;2;2	2;2;2;2	AGAP003047-PD.1 pep chromosome:AgamP4:2R:31426492:31435188:-1 gene:AGAP003047.2 transcript:AGAP003047-RD.1 gene_biotype:protein_coding transcript_biotype:protein_coding description:ATP-dependent RNA helicase;AGAP003047-PC.1 pep chromosome:AgamP4:2R:3142649	4	2	2	2	1	2	1	1	2	2	0	0	1	2	1	1	2	2	0	0	1	3.5	3.5	3.5	84.386	802
AGAP003095-PA.2	0.0851711	-0.0510646	FALSE	AGAP003095-PA.2	16315000	19623000	16285000	17266000	10724000	13785000	2727200	1419000	3	3	3	2	2	3	2	4	4	4	AGAP003095-PA.2 pep chromosome:AgamP4:2R:32418935:32421669:1 gene:AGAP003095.2 transcript:AGAP003095-RA.2 gene_biotype:protein_coding transcript_biotype:protein_coding description:yellow protein	1	4	4	4	3	3	3	3	2	2	3	2	3	3	3	3	2	2	3	2	3	10.2	10.2	10.2	52.619	462
AGAP003228-PA.3	1.40839	0.960824	FALSE	AGAP003228-PA.3	4338800	3384000	2049200	2878200	5747300	4596900	866090	794710	1	1	1	2	2	2	1	2	2	2	AGAP003228-PA.3 pep chromosome:AgamP4:2R:34050297:34052521:1 gene:AGAP003228.3 transcript:AGAP003228-RA.3 gene_biotype:protein_coding transcript_biotype:protein_coding description:histone acetyltransferase type B subunit 2	1	2	2	2	1	1	1	1	2	2	2	1	1	1	1	1	2	2	2	1	1	5.1	5.1	5.1	48.361	429
AGAP003277-PD.1;AGAP003277-PC.1;AGAP003277-PB.1;AGAP003277-PA.2	0.316872	0.313286	FALSE	AGAP003277-PD.1;AGAP003277-PC.1;AGAP003277-PB.1;AGAP003277-PA.2	4494900	13722000	8767300	9693000	6040700	7911700	3854600	2030400	5	4	4	4	5	4	3	5;5;5;5	5;5;5;5	5;5;5;5	AGAP003277-PD.1 pep chromosome:AgamP4:2R:34793732:34795941:1 gene:AGAP003277.2 transcript:AGAP003277-RD.1 gene_biotype:protein_coding transcript_biotype:protein_coding description:cathepsin D;AGAP003277-PC.1 pep chromosome:AgamP4:2R:34793432:34795941:1 gen	4	5	5	5	2	5	4	4	4	5	4	3	2	5	4	4	4	5	4	3	2	17	17	17	41.832	389
AGAP003541-PC.1;AGAP003541-PB.1;AGAP003541-PA.2	0.158672	-0.140669	FALSE	AGAP003541-PC.1;AGAP003541-PB.1;AGAP003541-PA.2	29765000	46754000	31028000	37453000	28718000	21541000	13254000	7710700	3	3	3	4	4	5	5	15;15;15	5;5;5	5;5;5	AGAP003541-PC.1 pep chromosome:AgamP4:2R:39343842:39351213:1 gene:AGAP003541.2 transcript:AGAP003541-RC.1 gene_biotype:protein_coding transcript_biotype:protein_coding description:eukaryotic translation elongation factor 1 alpha 1;AGAP003541-PB.1 pep chrom	3	15	5	5	9	12	11	12	14	13	12	12	2	3	3	3	4	4	5	5	2	48.9	23.6	23.6	50.443	462
AGAP003556-PA.2	1.17896	1.29137	FALSE	AGAP003556-PA.2	1340500	4531300	2026200	3206700	22207000	12297000	1557700	1542000	3	3	4	6	4	4	4	6	6	6	AGAP003556-PA.2 pep chromosome:AgamP4:2R:39456126:39460012:1 gene:AGAP003556.3 transcript:AGAP003556-RA.2 gene_biotype:protein_coding transcript_biotype:protein_coding gene_symbol:RpL3 description:60S ribosomal protein L3	1	6	6	6	1	3	3	4	6	4	4	4	1	3	3	4	6	4	4	4	1	12.5	12.5	12.5	46.876	417
AGAP003592-PB.1;AGAP003592-PA.2	0.175548	-0.208815	FALSE	AGAP003592-PB.1;AGAP003592-PA.2	18248000	28560000	17223000	26923000	31168000	29796000	1118100	613700	4	3	4	4	4	3	2	4;4	4;4	4;4	AGAP003592-PB.1 pep chromosome:AgamP4:2R:40369001:40370609:-1 gene:AGAP003592.2 transcript:AGAP003592-RB.1 gene_biotype:protein_coding transcript_biotype:protein_coding gene_symbol:RpLP0 description:60S ribosomal protein LP0;AGAP003592-PA.2 pep chromosome:	2	4	4	4	3	4	3	4	4	4	3	2	3	4	3	4	4	4	3	2	3	14.6	14.6	14.6	34.02	314
AGAP003656-PC.4;AGAP003656-PA.3;AGAP003656-PB.3	0.433718	-0.179857	FALSE	AGAP003656-PC.4;AGAP003656-PA.3;AGAP003656-PB.3	117340000	160050000	101740000	105850000	113920000	99382000	14258000	8091400	27	27	24	28	25	20	15	32;32;25	32;32;25	32;32;25	AGAP003656-PC.4 pep chromosome:AgamP4:2R:41164709:41215391:1 gene:AGAP003656.4 transcript:AGAP003656-RC.4 gene_biotype:protein_coding transcript_biotype:protein_coding description:Terribly reduced optic lobes, isoform B [Source:UniProtKB/TrEMBL;Acc:A0A1S4G	3	32	32	32	25	27	27	24	28	25	20	15	25	27	27	24	28	25	20	15	25	10	10	10	427.06	3843
AGAP003742-PA.2;AGAP003742-PB.1	0.579482	0.138936	FALSE	AGAP003742-PA.2;AGAP003742-PB.1	15042000	42580000	28723000	26736000	31881000	30781000	4232900	3663100	8	8	6	9	8	5	4	10;9	10;9	10;9	AGAP003742-PA.2 pep chromosome:AgamP4:2R:42814031:42818544:1 gene:AGAP003742.2 transcript:AGAP003742-RA.2 gene_biotype:protein_coding transcript_biotype:protein_coding description:regulator of chromosome condensation;AGAP003742-PB.1 pep chromosome:AgamP4:2	2	10	10	10	4	8	8	6	9	8	5	4	4	8	8	6	9	8	5	4	4	25.8	25.8	25.8	53.746	511
AGAP003789-PA.2;AGAP003789-PC.1;AGAP003789-PB.1;AGAP012547-PA.1	0.292924	-0.272046	FALSE	AGAP003789-PA.2;AGAP003789-PC.1;AGAP003789-PB.1;AGAP012547-PA.1	5215600	7940200	4321100	8978400	8953800	4165500	0	0	4	3	3	3	2	0	0	4;3;3;2	4;3;3;2	4;3;3;2	AGAP003789-PA.2 pep chromosome:AgamP4:2R:43312816:43324328:1 gene:AGAP003789.2 transcript:AGAP003789-RA.2 gene_biotype:protein_coding transcript_biotype:protein_coding description:flotillin;AGAP003789-PC.1 pep chromosome:AgamP4:2R:43321155:43324328:1 gene:	4	4	4	4	2	4	3	3	3	2	0	0	2	4	3	3	3	2	0	0	2	9.2	9.2	9.2	46.702	426
AGAP003794-PB.1;AGAP003794-PA.2	0.575673	-0.88018	FALSE	AGAP003794-PB.1;AGAP003794-PA.2	20048000	32913000	16336000	21810000	6665700	5154100	1778000	1141600	5	5	5	3	3	3	2	5;5	5;5	5;5	AGAP003794-PB.1 pep chromosome:AgamP4:2R:43360964:43385406:-1 gene:AGAP003794.2 transcript:AGAP003794-RB.1 gene_biotype:protein_coding transcript_biotype:protein_coding description:splicing factor, proline- and glutamine-rich;AGAP003794-PA.2 pep chromosome	2	5	5	5	5	5	5	5	3	3	3	2	5	5	5	5	3	3	3	2	5	9.3	9.3	9.3	62.832	569
AGAP003816-PA.2	1.26552	0.610654	FALSE	AGAP003816-PA.2	10551000	19671000	11693000	20877000	32586000	24374000	5731100	5524600	2	2	2	3	3	3	2	3	3	3	AGAP003816-PA.2 pep chromosome:AgamP4:2R:43729665:43730707:-1 gene:AGAP003816.2 transcript:AGAP003816-RA.2 gene_biotype:protein_coding transcript_biotype:protein_coding gene_symbol:RpL30 description:60S ribosomal protein L30	1	3	3	3	2	2	2	2	3	3	3	2	2	2	2	2	3	3	3	2	2	31.9	31.9	31.9	12.698	116
AGAP012885-PA.1;AGAP012586-PA.1;AGAP012574-PA.1;AGAP012558-PA.1;AGAP010724-PA.2;AGAP005026-PA.1;AGAP005023-PA.1;AGAP003909-PA.1	0.219355	-0.087346	FALSE	AGAP012885-PA.1;AGAP012586-PA.1;AGAP012574-PA.1;AGAP012558-PA.1;AGAP010724-PA.2;AGAP005026-PA.1;AGAP005023-PA.1;AGAP003909-PA.1	67466000	100420000	60573000	80999000	93363000	77775000	16790000	13856000	5	5	5	5	5	5	4	6;6;6;6;6;6;6;6	6;6;6;6;6;6;6;6	6;6;6;6;6;6;6;6	AGAP012885-PA.1 pep chromosome:AgamP4:UNKN:36520486:36520797:-1 gene:AGAP012885.1 transcript:AGAP012885-RA.1 gene_biotype:protein_coding transcript_biotype:protein_coding description:Histone H4 [Source:UniProtKB/TrEMBL;Acc:Q7PCX0];AGAP012586-PA.1 pep chrom	8	6	6	6	5	5	5	5	5	5	5	4	5	5	5	5	5	5	5	4	5	57.3	57.3	57.3	11.381	103
AGAP004161-PA.2	0.884445	-0.470257	FALSE	AGAP004161-PA.2	197160000	213000000	139380000	285160000	97316000	82021000	12144000	4486000	6	6	5	6	6	4	3	6	6	6	AGAP004161-PA.2 pep chromosome:AgamP4:2R:50962814:50968812:1 gene:AGAP004161.2 transcript:AGAP004161-RA.2 gene_biotype:protein_coding transcript_biotype:protein_coding description:myofilin variant C	1	6	6	6	6	6	6	5	6	6	4	3	6	6	6	5	6	6	4	3	6	69.6	69.6	69.6	10.68	92
AGAP004192-PA.2	0.147917	-0.0569198	FALSE	AGAP004192-PA.2	21146000	29691000	17610000	22851000	18176000	20453000	1903400	1019700	7	7	7	7	7	4	3	10	7	7	AGAP004192-PA.2 pep chromosome:AgamP4:2R:51641145:51645315:1 gene:AGAP004192.2 transcript:AGAP004192-RA.2 gene_biotype:protein_coding transcript_biotype:protein_coding description:heat shock 70kDa protein 5	1	10	7	7	8	10	10	10	10	10	6	4	6	7	7	7	7	7	4	3	6	18.1	12.1	12.1	72.743	659
AGAP004212-PA.2	0.905209	-0.397351	FALSE	AGAP004212-PA.2	8642500	18248000	11902000	15365000	8709000	9068800	1059800	718340	3	3	3	3	3	2	2	3	3	3	AGAP004212-PA.2 pep chromosome:AgamP4:2R:51937245:51941209:-1 gene:AGAP004212.2 transcript:AGAP004212-RA.2 gene_biotype:protein_coding transcript_biotype:protein_coding gene_symbol:Crc description:calreticulin	1	3	3	3	2	3	3	3	3	3	2	2	2	3	3	3	3	3	2	2	2	8.6	8.6	8.6	46.357	406
AGAP004809-PA.1	0.0496018	-0.0292709	FALSE	AGAP004809-PA.1	15492000	22751000	17511000	19524000	13335000	15410000	2590100	1261900	4	4	4	3	4	4	2	4	4	4	AGAP004809-PA.1 pep chromosome:AgamP4:2L:3793554:3797323:-1 gene:AGAP004809.1 transcript:AGAP004809-RA.1 gene_biotype:protein_coding transcript_biotype:protein_coding gene_symbol:APN1 description:alanyl aminopeptidase N 1	1	4	4	4	3	4	4	4	3	4	4	2	3	4	4	4	3	4	4	2	3	4.6	4.6	4.6	113.24	1020
AGAP004852-PA.2;AGAP004852-PB.2	0.0114139	-0.0134722	FALSE	AGAP004852-PA.2;AGAP004852-PB.2	5732100	8936700	2837300	3104100	3447000	6819900	871650	490280	2	1	1	2	3	3	2	3;3	3;3	3;3	AGAP004852-PA.2 pep chromosome:AgamP4:2L:4471086:4475550:-1 gene:AGAP004852.2 transcript:AGAP004852-RA.2 gene_biotype:protein_coding transcript_biotype:protein_coding description:Adducin;AGAP004852-PB.2 pep chromosome:AgamP4:2L:4465356:4475550:-1 gene:AGAP	2	3	3	3	2	2	1	1	2	3	3	2	2	2	1	1	2	3	3	2	2	9.1	9.1	9.1	52.449	472
AGAP004877-PA.1	0.643953	0.0924038	FALSE	AGAP004877-PA.1	4983100000	6960000000	4849800000	5759600000	4967400000	5090700000	1015100000	748760000	36	38	38	38	39	39	37	71	71	43	AGAP004877-PA.1 pep chromosome:AgamP4:2L:4851777:4866265:1 gene:AGAP004877.1 transcript:AGAP004877-RA.1 gene_biotype:protein_coding transcript_biotype:protein_coding description:paramyosin	1	71	71	43	64	63	64	64	64	66	64	63	64	63	64	64	64	66	64	63	38	69.5	69.5	43.1	102.87	882
AGAP004877-PB.1	0.382769	-0.306565	FALSE	AGAP004877-PB.1	618070000	967140000	568110000	954190000	629340000	647950000	68147000	41105000	11	11	11	11	11	8	7	39	11	11	AGAP004877-PB.1 pep chromosome:AgamP4:2L:4858884:4866265:1 gene:AGAP004877.1 transcript:AGAP004877-RB.1 gene_biotype:protein_coding transcript_biotype:protein_coding description:paramyosin	1	39	11	11	37	38	37	37	37	38	33	33	11	11	11	11	11	11	8	7	11	49.2	11.9	11.9	75.954	656
AGAP004975-PA.1	0.842729	-0.546239	FALSE	AGAP004975-PA.1	16077000	25736000	19275000	21802000	17463000	17172000	1797300	1914000	3	3	3	3	3	2	3	3	3	3	AGAP004975-PA.1 pep chromosome:AgamP4:2L:7441521:7444137:-1 gene:AGAP004975.1 transcript:AGAP004975-RA.1 gene_biotype:protein_coding transcript_biotype:protein_coding gene_symbol:PPO3 description:prophenoloxidase 3	1	3	3	3	3	3	3	3	3	3	2	3	3	3	3	3	3	3	2	3	3	5.5	5.5	5.5	78.573	686
AGAP004993-PA.1	2.2214	-0.384525	FALSE	AGAP004993-PA.1	14504000	27178000	19139000	20233000	22698000	24819000	4150600	2726500	6	5	6	10	9	7	6	11	11	11	AGAP004993-PA.1 pep chromosome:AgamP4:2L:7592420:7608179:1 gene:AGAP004993.1 transcript:AGAP004993-RA.1 gene_biotype:protein_coding transcript_biotype:protein_coding description:laminin subunit alpha	1	11	11	11	5	6	5	6	10	9	7	6	5	6	5	6	10	9	7	6	5	3.7	3.7	3.7	412.05	3704
AGAP005046-PA.1;AGAP005046-PB.1	1.062	-1.8367	FALSE	AGAP005046-PA.1;AGAP005046-PB.1	18458000	35031000	10137000	39012000	9934500	18261000	2428500	2551100	2	1	2	2	2	2	2	3;3	3;3	3;3	AGAP005046-PA.1 pep chromosome:AgamP4:2L:8792444:8793280:1 gene:AGAP005046.1 transcript:AGAP005046-RA.1 gene_biotype:protein_coding transcript_biotype:protein_coding gene_symbol:RpL22 description:60S ribosomal protein L22;AGAP005046-PB.1 pep chromosome:Aga	2	3	3	3	2	2	1	2	2	2	2	2	2	2	1	2	2	2	2	2	2	37.2	37.2	37.2	11.415	94
AGAP005076-PC.1;AGAP005076-PB.1;AGAP005076-PA.1;AGAP005076-PD.1	0.0149361	0.0309612	FALSE	AGAP005076-PC.1;AGAP005076-PB.1;AGAP005076-PA.1;AGAP005076-PD.1	11560000	17238000	4279100	6984000	5130700	8212500	1298900	545540	3	1	2	3	3	2	1	3;3;3;2	3;3;3;2	3;3;3;2	AGAP005076-PC.1 pep chromosome:AgamP4:2L:9657060:9693793:1 gene:AGAP005076.1 transcript:AGAP005076-RC.1 gene_biotype:protein_coding transcript_biotype:protein_coding description:bridging integrator;AGAP005076-PB.1 pep chromosome:AgamP4:2L:9657060:9693793:1	4	3	3	3	3	3	1	2	3	3	2	1	3	3	1	2	3	3	2	1	3	10.9	10.9	10.9	40.559	357
AGAP005095-PA.1	1.4046	0.344518	FALSE	AGAP005095-PA.1	3266400000	4343100000	3739100000	3829800000	5085700000	4523500000	818460000	604050000	4	4	4	4	4	3	4	22	4	4	AGAP005095-PA.1 pep chromosome:AgamP4:2L:9969229:9971786:1 gene:AGAP005095.1 transcript:AGAP005095-RA.1 gene_biotype:protein_coding transcript_biotype:protein_coding description:actin beta/gamma 1	1	22	4	4	20	22	22	21	22	22	20	20	4	4	4	4	4	4	3	4	4	69.7	12.2	12.2	41.776	376
AGAP005127-PA.1	0.651752	0.854258	FALSE	AGAP005127-PA.1	0	1376900	0	1242300	7533400	1411500	1762500	802910	1	0	1	3	1	4	2	4	4	4	AGAP005127-PA.1 pep chromosome:AgamP4:2L:10331961:10336460:-1 gene:AGAP005127.1 transcript:AGAP005127-RA.1 gene_biotype:protein_coding transcript_biotype:protein_coding description:RNA-binding protein 15	1	4	4	4	0	1	0	1	3	1	4	2	0	1	0	1	3	1	4	2	0	6.8	6.8	6.8	88.203	790
AGAP005134-PA.1	0.788506	0.175797	FALSE	AGAP005134-PA.1	15685000	24060000	18134000	17715000	18470000	18805000	3090000	2333100	4	4	4	5	5	3	3	5	5	5	AGAP005134-PA.1 pep chromosome:AgamP4:2L:10355282:10358610:1 gene:AGAP005134.1 transcript:AGAP005134-RA.1 gene_biotype:protein_coding transcript_biotype:protein_coding description:F-type H+-transporting ATPase subunit alpha	1	5	5	5	4	4	4	4	5	5	3	3	4	4	4	4	5	5	3	3	4	10.5	10.5	10.5	59.451	551
AGAP005246-PE.2;AGAP005246-PD.2;AGAP005246-PC.2;AGAP005246-PA.2	1.26964	0.290521	FALSE	AGAP005246-PE.2;AGAP005246-PD.2;AGAP005246-PC.2;AGAP005246-PA.2	3111500	8593300	4555900	6422600	8414000	7533000	1728100	1659200	2	2	3	3	3	3	3	3;3;3;3	3;3;3;3	3;3;3;3	AGAP005246-PE.2 pep chromosome:AgamP4:2L:12996143:13001344:-1 gene:AGAP005246.2 transcript:AGAP005246-RE.2 gene_biotype:protein_coding transcript_biotype:protein_coding gene_symbol:SRPN10 description:serine protease inhibitor (serpin) 10;AGAP005246-PD.2 pe	4	3	3	3	3	2	2	3	3	3	3	3	3	2	2	3	3	3	3	3	3	10.6	10.6	10.6	42.161	379
AGAP005265-PA.2;AGAP011193-PA.2;AGAP005266-PA.2;AGAP005264-PA.2	1.23572	-1.32529	FALSE	AGAP005265-PA.2;AGAP011193-PA.2;AGAP005266-PA.2;AGAP005264-PA.2	12655000	16013000	11670000	11455000	6489000	5234400	350610	286410	2	2	2	2	2	1	1	2;2;2;2	2;2;2;2	2;2;2;2	AGAP005265-PA.2 pep chromosome:AgamP4:2L:13401188:13401548:-1 gene:AGAP005265.2 transcript:AGAP005265-RA.2 gene_biotype:protein_coding transcript_biotype:protein_coding;AGAP011193-PA.2 pep chromosome:AgamP4:3L:18930431:18931201:-1 gene:AGAP011193.2 transcr	4	2	2	2	2	2	2	2	2	2	1	1	2	2	2	2	2	2	1	1	2	14.2	14.2	14.2	12.061	120
AGAP005305-PA.2;AGAP005305-PB.2	1.24218	1.14748	FALSE	AGAP005305-PA.2;AGAP005305-PB.2	2418600	5194400	2683100	7986200	16242000	9322600	2443100	2724300	5	4	4	6	6	5	5	7;7	7;7	7;7	AGAP005305-PA.2 pep chromosome:AgamP4:2L:13900469:13910563:1 gene:AGAP005305.2 transcript:AGAP005305-RA.2 gene_biotype:protein_coding transcript_biotype:protein_coding;AGAP005305-PB.2 pep chromosome:AgamP4:2L:13900469:13910563:1 gene:AGAP005305.2 transcrip	2	7	7	7	3	5	4	4	6	6	5	5	3	5	4	4	6	6	5	5	3	8.4	8.4	8.4	116.96	1062
AGAP005400-PA.1;AGAP005400-PB.1	0.993534	-0.208892	FALSE	AGAP005400-PA.1;AGAP005400-PB.1	299810000	470560000	297750000	399310000	283200000	284670000	44722000	35616000	15	14	15	14	14	12	14	16;8	16;8	16;8	AGAP005400-PA.1 pep chromosome:AgamP4:2L:15054808:15075117:1 gene:AGAP005400.1 transcript:AGAP005400-RA.1 gene_biotype:protein_coding transcript_biotype:protein_coding description:four and a half LIM domains;AGAP005400-PB.1 pep chromosome:AgamP4:2L:1506543	2	16	16	16	14	15	14	15	14	14	12	14	14	15	14	15	14	14	12	14	14	49.3	49.3	49.3	40.647	353
AGAP005471-PA.3	0.352594	-0.0354813	FALSE	AGAP005471-PA.3	380360000	602180000	363390000	499560000	380000000	373800000	56743000	30424000	54	49	53	54	50	44	29	62	62	62	AGAP005471-PA.3 pep chromosome:AgamP4:2L:15990634:16057766:1 gene:AGAP005471.3 transcript:AGAP005471-RA.3 gene_biotype:protein_coding transcript_biotype:protein_coding	1	62	62	62	47	54	49	53	54	50	44	29	47	54	49	53	54	50	44	29	47	13.6	13.6	13.6	623.69	5552
AGAP005558-PA.1	0.656292	-0.441954	FALSE	AGAP005558-PA.1	1706100	5774400	4496400	5073800	1164900	3923900	182850	0	2	2	2	1	2	1	0	2	2	2	AGAP005558-PA.1 pep chromosome:AgamP4:2L:17030571:17032220:1 gene:AGAP005558.1 transcript:AGAP005558-RA.1 gene_biotype:protein_coding transcript_biotype:protein_coding description:peptidase (mitochondrial processing) beta	1	2	2	2	1	2	2	2	1	2	1	0	1	2	2	2	1	2	1	0	1	4	4	4	51.87	472
AGAP012903-PA.1;AGAP005697-PA.1	0.112988	-0.26956	FALSE	AGAP012903-PA.1;AGAP005697-PA.1	11610000	15075000	7507100	11418000	18869000	10423000	1246500	1079300	2	1	2	2	2	1	1	2;2	2;2	2;2	AGAP012903-PA.1 pep chromosome:AgamP4:UNKN:37449767:37450235:-1 gene:AGAP012903.1 transcript:AGAP012903-RA.1 gene_biotype:protein_coding transcript_biotype:protein_coding description:cuticular protein 3 from two-cysteine family;AGAP005697-PA.1 pep chromoso	2	2	2	2	2	2	1	2	2	2	1	1	2	2	1	2	2	2	1	1	2	26	26	26	13.786	127
AGAP005766-PA.1;AGAP005768-PA.1	1.98242	-0.372229	FALSE	AGAP005766-PA.1	162310000	251220000	205850000	164900000	115930000	104010000	41648000	27779000	1	1	1	1	1	1	1	14;3	14;3	1;0	AGAP005766-PA.1 pep chromosome:AgamP4:2L:20376395:20378246:-1 gene:AGAP005766.1 transcript:AGAP005766-RA.1 gene_biotype:protein_coding transcript_biotype:protein_coding	2	14	14	1	10	11	11	10	10	9	14	14	10	11	11	10	10	9	14	14	1	42.9	42.9	2.8	38.926	324
AGAP005818-PA.1	0.061232	-0.0949179	FALSE	AGAP005818-PA.1	5576900	6388500	4889200	4126200	12388000	5707800	327410	491780	2	2	2	2	2	1	1	2	2	2	AGAP005818-PA.1 pep chromosome:AgamP4:2L:21831271:21832371:1 gene:AGAP005818.1 transcript:AGAP005818-RA.1 gene_biotype:protein_coding transcript_biotype:protein_coding description:nurim homolog	1	2	2	2	2	2	2	2	2	2	1	1	2	2	2	2	2	2	1	1	2	8.7	8.7	8.7	29.731	254
AGAP005838-PA.1	0.0877055	0.0616487	FALSE	AGAP005838-PA.1	186010000	348780000	270160000	259860000	245850000	246350000	42135000	20122000	7	6	8	7	7	9	7	9	9	9	AGAP005838-PA.1 pep chromosome:AgamP4:2L:22321985:22327760:-1 gene:AGAP005838.1 transcript:AGAP005838-RA.1 gene_biotype:protein_coding transcript_biotype:protein_coding	1	9	9	9	7	7	6	8	7	7	9	7	7	7	6	8	7	7	9	7	7	82.5	82.5	82.5	14.885	143
AGAP005891-PB.1;AGAP005891-PA.1	0.00118833	0.00118007	FALSE	AGAP005891-PB.1;AGAP005891-PA.1	1108500	1351100	3316200	3955000	3215600	2714500	0	0	1	2	2	2	2	0	0	2;2	2;2	2;2	AGAP005891-PB.1 pep chromosome:AgamP4:2L:23191393:23209482:1 gene:AGAP005891.1 transcript:AGAP005891-RB.1 gene_biotype:protein_coding transcript_biotype:protein_coding description:coronin homolog;AGAP005891-PA.1 pep chromosome:AgamP4:2L:23191393:23209482:1	2	2	2	2	1	1	2	2	2	2	0	0	1	1	2	2	2	2	0	0	1	4.2	4.2	4.2	61.725	575
AGAP005981-PA.1	0.200327	-0.148122	FALSE	AGAP005981-PA.1	2879500	2494000	1288900	1424600	2091300	1645900	267660	186090	1	1	1	2	2	1	1	2	2	2	AGAP005981-PA.1 pep chromosome:AgamP4:2L:24449748:24450950:-1 gene:AGAP005981.1 transcript:AGAP005981-RA.1 gene_biotype:protein_coding transcript_biotype:protein_coding description:DnaJ homolog subfamily A member 1	1	2	2	2	1	1	1	1	2	2	1	1	1	1	1	1	2	2	1	1	1	6.2	6.2	6.2	44.456	400
AGAP006037-PA.1	0.996305	-2.12261	FALSE	AGAP006037-PA.1	38637000	43412000	34096000	34468000	25216000	21645000	1586400	1989300	5	5	5	4	4	1	1	5	5	5	AGAP006037-PA.1 pep chromosome:AgamP4:2L:25521114:25523716:1 gene:AGAP006037.1 transcript:AGAP006037-RA.1 gene_biotype:protein_coding transcript_biotype:protein_coding gene_symbol:RpL24 description:60S ribosomal protein L24	1	5	5	5	3	5	5	5	4	4	1	1	3	5	5	5	4	4	1	1	3	16.2	16.2	16.2	40.23	390
AGAP006099-PA.1	0.881002	-0.457667	FALSE	AGAP006099-PA.1	7579400	13367000	7822400	14077000	6813800	7273500	1060200	869890	3	3	3	3	3	3	3	3	3	3	AGAP006099-PA.1 pep chromosome:AgamP4:2L:26647518:26649854:1 gene:AGAP006099.1 transcript:AGAP006099-RA.1 gene_biotype:protein_coding transcript_biotype:protein_coding description:ubiquinol-cytochrome c reductase core subunit 2	1	3	3	3	3	3	3	3	3	3	3	3	3	3	3	3	3	3	3	3	3	9.6	9.6	9.6	45.104	439
AGAP006102-PA.1	0.171219	-0.173298	FALSE	AGAP006102-PA.1	5974200	9599900	6726400	8290800	5897700	8782000	95874	485790	2	2	2	1	2	1	1	2	2	2	AGAP006102-PA.1 pep chromosome:AgamP4:2L:26685850:26686605:1 gene:AGAP006102.1 transcript:AGAP006102-RA.1 gene_biotype:protein_coding transcript_biotype:protein_coding	1	2	2	2	1	2	2	2	1	2	1	1	1	2	2	2	1	2	1	1	1	15.3	15.3	15.3	15.273	144
AGAP006103-PA.1;AGAP006103-PC.1;AGAP006103-PB.1	1.61902	-0.674387	FALSE	AGAP006103-PA.1;AGAP006103-PC.1;AGAP006103-PB.1	21081000	39080000	19816000	25826000	13748000	11533000	2458200	2137800	3	3	3	3	3	2	2	3;3;3	3;3;3	3;3;3	AGAP006103-PA.1 pep chromosome:AgamP4:2L:26687811:26689484:1 gene:AGAP006103.1 transcript:AGAP006103-RA.1 gene_biotype:protein_coding transcript_biotype:protein_coding;AGAP006103-PC.1 pep chromosome:AgamP4:2L:26687471:26689494:1 gene:AGAP006103.1 transcrip	3	3	3	3	3	3	3	3	3	3	2	2	3	3	3	3	3	3	2	2	3	24.8	24.8	24.8	15.911	145
AGAP006141-PB.2;AGAP006141-PA.2	1.5438	-0.345626	FALSE	AGAP006141-PB.2;AGAP006141-PA.2	24942000	43344000	29087000	30287000	12086000	15238000	2687400	1266200	6	6	5	5	5	3	2	6;6	6;6	6;6	AGAP006141-PB.2 pep chromosome:AgamP4:2L:27093167:27101320:-1 gene:AGAP006141.3 transcript:AGAP006141-RB.3 gene_biotype:protein_coding transcript_biotype:protein_coding description:Capping protein (actin filament) muscle Z-line, alpha 1;AGAP006141-PA.2 pep	2	6	6	6	5	6	6	5	5	5	3	2	5	6	6	5	5	5	3	2	5	31.5	31.5	31.5	32.902	289
AGAP006179-PB.1;AGAP006179-PC.1;AGAP006179-PA.1	1.43238	0.394213	FALSE	AGAP006179-PB.1;AGAP006179-PC.1;AGAP006179-PA.1	140370000	153500000	87024000	137660000	166790000	234170000	42602000	23428000	6	6	6	6	6	6	6	7;5;5	7;5;5	7;5;5	AGAP006179-PB.1 pep chromosome:AgamP4:2L:27798852:27808355:-1 gene:AGAP006179.1 transcript:AGAP006179-RB.1 gene_biotype:protein_coding transcript_biotype:protein_coding description:troponin C;AGAP006179-PC.1 pep chromosome:AgamP4:2L:27798852:27807507:-1 ge	3	7	7	7	6	6	6	6	6	6	6	6	6	6	6	6	6	6	6	6	6	36.5	36.5	36.5	17.609	156
AGAP006186-PA.1;AGAP006186-PB.1;AGAP006186-PE.1;AGAP006186-PD.1;AGAP006186-PC.1	0.150274	0.130732	FALSE	AGAP006186-PA.1;AGAP006186-PB.1;AGAP006186-PE.1;AGAP006186-PD.1;AGAP006186-PC.1	14479000	22450000	18026000	23714000	9041600	11252000	3563800	2660900	5	6	6	5	7	4	5	7;7;7;7;7	7;7;7;7;7	7;7;7;7;7	AGAP006186-PA.1 pep chromosome:AgamP4:2L:27900964:27927135:1 gene:AGAP006186.1 transcript:AGAP006186-RA.1 gene_biotype:protein_coding transcript_biotype:protein_coding gene_symbol:Ca-P60A description:Calcium-transporting ATPase sarcoplasmic/endoplasmic ret	5	7	7	7	4	5	6	6	5	7	4	5	4	5	6	6	5	7	4	5	4	8.4	8.4	8.4	109.6	998
AGAP006258-PA.1	0.694747	-0.934973	FALSE	AGAP006258-PA.1	9270100	12546000	8363800	11335000	9374200	8759400	586990	545000	2	2	2	2	2	1	1	2	2	2	AGAP006258-PA.1 pep chromosome:AgamP4:2L:28702474:28705612:-1 gene:AGAP006258.1 transcript:AGAP006258-RA.1 gene_biotype:protein_coding transcript_biotype:protein_coding gene_symbol:PPO2 description:prophenoloxidase 2	1	2	2	2	2	2	2	2	2	2	1	1	2	2	2	2	2	2	1	1	2	3.5	3.5	3.5	78.073	688
AGAP006260-PB.1;AGAP006260-PC.1	0.555345	-0.124601	FALSE	AGAP006260-PB.1	27630000	31778000	21293000	31384000	23800000	31106000	3585400	2707200	3	3	3	3	4	1	1	5;1	5;1	4;0	AGAP006260-PB.1 pep chromosome:AgamP4:2L:28714024:28733846:-1 gene:AGAP006260.1 transcript:AGAP006260-RB.1 gene_biotype:protein_coding transcript_biotype:protein_coding description:Z band alternatively spliced PDZ-motif protein 66	2	5	5	4	3	3	3	3	4	5	2	2	3	3	3	3	4	5	2	2	3	23.3	23.3	18.8	29.353	266
AGAP006280-PA.1	0.309524	0.960475	FALSE	AGAP006280-PA.1	1716900	66598000	3567200	70458000	27920000	5386700	702230	0	4	2	3	3	3	2	0	4	4	4	AGAP006280-PA.1 pep chromosome:AgamP4:2L:29401810:29420308:-1 gene:AGAP006280.1 transcript:AGAP006280-RA.1 gene_biotype:protein_coding transcript_biotype:protein_coding description:nuclear pore complex protein Nup210	1	4	4	4	1	4	2	3	3	3	2	0	1	4	2	3	3	3	2	0	1	3	3	3	213.97	1947
AGAP006373-PA.3	0.112697	0.0693881	FALSE	AGAP006373-PA.3	0	0	0	0	2628600	1009300	0	314460	0	0	0	2	1	0	2	2	2	2	AGAP006373-PA.3 pep chromosome:AgamP4:2L:30566328:30573592:-1 gene:AGAP006373.3 transcript:AGAP006373-RA.3 gene_biotype:protein_coding transcript_biotype:protein_coding	1	2	2	2	0	0	0	0	2	1	0	2	0	0	0	0	2	1	0	2	0	2.8	2.8	2.8	109.99	1008
AGAP006398-PA.1	0.671233	-1.4435	FALSE	AGAP006398-PA.1	47987000	71251000	48304000	61080000	42184000	45287000	3547500	337170	5	6	5	5	5	4	1	7	7	7	AGAP006398-PA.1 pep chromosome:AgamP4:2L:31084065:31086356:1 gene:AGAP006398.1 transcript:AGAP006398-RA.1 gene_biotype:protein_coding transcript_biotype:protein_coding	1	7	7	7	6	5	6	5	5	5	4	1	6	5	6	5	5	5	4	1	6	35.2	35.2	35.2	31.237	290
AGAP006452-PB.2;AGAP006452-PA.2;AGAP006452-PC.2	0.453943	0.488855	FALSE	AGAP006452-PB.2;AGAP006452-PA.2;AGAP006452-PC.2	3236600	4873600	1468000	2656100	2934800	2465400	1675000	1257200	2	1	1	2	1	2	2	2;2;2	2;2;2	2;2;2	AGAP006452-PB.2 pep chromosome:AgamP4:2L:32266685:32291091:1 gene:AGAP006452.2 transcript:AGAP006452-RB.2 gene_biotype:protein_coding transcript_biotype:protein_coding;AGAP006452-PA.2 pep chromosome:AgamP4:2L:32266685:32297182:1 gene:AGAP006452.2 transcrip	3	2	2	2	2	2	1	1	2	1	2	2	2	2	1	1	2	1	2	2	2	3	3	3	143.76	1259
AGAP006614-PA.1	0.31639	0.216661	FALSE	AGAP006614-PA.1	2673100	2697600	1029900	654150	733940	818520	0	0	2	1	1	1	1	0	0	2	2	2	AGAP006614-PA.1 pep chromosome:AgamP4:2L:34738576:34739707:-1 gene:AGAP006614.1 transcript:AGAP006614-RA.1 gene_biotype:protein_coding transcript_biotype:protein_coding description:transcription factor BTF3 homolog 4	1	2	2	2	2	2	1	1	1	1	0	0	2	2	1	1	1	1	0	0	2	7.4	7.4	7.4	17.494	162
AGAP006686-PA.1	0.709667	-0.178061	FALSE	AGAP006686-PA.1	35560000	34930000	20327000	30916000	18420000	23647000	1810200	1031800	9	9	10	10	10	6	4	12	12	12	AGAP006686-PA.1 pep chromosome:AgamP4:2L:36690201:36702482:1 gene:AGAP006686.1 transcript:AGAP006686-RA.1 gene_biotype:protein_coding transcript_biotype:protein_coding description:spectrin alpha	1	12	12	12	9	9	9	10	10	10	6	4	9	9	9	10	10	10	6	4	9	6	6	6	278.41	2417
AGAP006901-PA.1;AGAP006901-PB.1;AGAP006901-PC.1	0.185263	0.0636007	FALSE	AGAP006901-PA.1;AGAP006901-PB.1	79819000	97672000	77786000	76715000	58490000	53333000	10073000	7763700	10	9	8	7	8	7	7	11;9;5	11;9;5	11;9;5	AGAP006901-PA.1 pep chromosome:AgamP4:2L:39704624:39749608:-1 gene:AGAP006901.1 transcript:AGAP006901-RA.1 gene_biotype:protein_coding transcript_biotype:protein_coding;AGAP006901-PB.1 pep chromosome:AgamP4:2L:39704624:39749608:-1 gene:AGAP006901.1 transcr	3	11	11	11	9	10	9	8	7	8	7	7	9	10	9	8	7	8	7	7	9	7.1	7.1	7.1	230.36	2116
AGAP007120-PA.1	1.09607	0.698458	FALSE	AGAP007120-PA.1	4818500	4582400	3119700	5216000	3660700	2931100	390740	303130	2	2	2	2	2	1	1	2	2	2	AGAP007120-PA.1 pep chromosome:AgamP4:2L:43043577:43044650:1 gene:AGAP007120.1 transcript:AGAP007120-RA.1 gene_biotype:protein_coding transcript_biotype:protein_coding description:nucleoside-diphosphate kinase	1	2	2	2	2	2	2	2	2	2	1	1	2	2	2	2	2	2	1	1	2	17.9	17.9	17.9	18.635	168
AGAP007162-PB.1;AGAP007162-PA.1	0.680168	-0.989208	FALSE	AGAP007162-PB.1;AGAP007162-PA.1	10603000	20055000	9856000	10835000	9310100	9530100	847550	333480	3	2	3	2	3	2	1	3;3	3;3	3;3	AGAP007162-PB.1 pep chromosome:AgamP4:2L:43612360:43613412:-1 gene:AGAP007162.1 transcript:AGAP007162-RB.1 gene_biotype:protein_coding transcript_biotype:protein_coding description:alpha-crystallin chain A;AGAP007162-PA.1 pep chromosome:AgamP4:2L:43612360:	2	3	3	3	2	3	2	3	2	3	2	1	2	3	2	3	2	3	2	1	2	18.2	18.2	18.2	21.622	192
AGAP007249-PA.1;AGAP007249-PB.1	0.485735	0.310682	FALSE	AGAP007249-PA.1;AGAP007249-PB.1	40005000	40630000	26717000	64232000	29367000	26818000	5533000	7814800	6	6	6	5	5	4	5	6;5	6;5	6;5	AGAP007249-PA.1 pep chromosome:AgamP4:2L:44639182:44642288:-1 gene:AGAP007249.1 transcript:AGAP007249-RA.1 gene_biotype:protein_coding transcript_biotype:protein_coding gene_symbol:Flightin description:protein flightin;AGAP007249-PB.1 pep chromosome:AgamP4	2	6	6	6	6	6	6	6	5	5	4	5	6	6	6	6	5	5	4	5	6	44.7	44.7	44.7	16.858	141
AGAP007250-PA.1;AGAP007250-PC.1;AGAP007250-PB.1	0.00390535	0.00842812	FALSE	AGAP007250-PA.1;AGAP007250-PC.1	3019200	12636000	4241600	11312000	8681800	10522000	5634100	4485000	2	2	2	3	3	3	3	3;2;1	3;2;1	3;2;1	AGAP007250-PA.1 pep chromosome:AgamP4:2L:44647173:44657449:-1 gene:AGAP007250.1 transcript:AGAP007250-RA.1 gene_biotype:protein_coding transcript_biotype:protein_coding;AGAP007250-PC.1 pep chromosome:AgamP4:2L:44653284:44657449:-1 gene:AGAP007250.1 transcr	3	3	3	3	1	2	2	2	3	3	3	3	1	2	2	2	3	3	3	3	1	15.3	15.3	15.3	32.032	287
AGAP007339-PA.1	0.33529	-0.529474	FALSE	AGAP007339-PA.1	29814000	23764000	12220000	16144000	14313000	17875000	4245200	1932800	2	3	3	3	3	2	1	3	3	3	AGAP007339-PA.1 pep chromosome:AgamP4:2L:45704675:45710109:-1 gene:AGAP007339.1 transcript:AGAP007339-RA.1 gene_biotype:protein_coding transcript_biotype:protein_coding description:troponin C, isoform 3	1	3	3	3	3	2	3	3	3	3	2	1	3	2	3	3	3	3	2	1	3	26.7	26.7	26.7	17.183	150
AGAP007406-PA.1	0.137965	-0.0753671	FALSE	AGAP007406-PA.1	890600000	1206100000	906690000	924270000	813220000	778940000	140320000	106100000	5	5	5	5	5	5	4	15	15	5	AGAP007406-PA.1 pep chromosome:AgamP4:2L:46337490:46341061:1 gene:AGAP007406.1 transcript:AGAP007406-RA.1 gene_biotype:protein_coding transcript_biotype:protein_coding description:Elongation factor 1-alpha [Source:UniProtKB/TrEMBL;Acc:Q7PT29]	1	15	15	5	12	14	13	14	15	14	12	11	12	14	13	14	15	14	12	11	5	49.5	49.5	24.2	50.383	463
AGAP007523-PA.2	1.88277	0.589668	FALSE	AGAP007523-PA.2	12876000	16240000	8044600	10930000	25866000	26170000	4906600	3044500	6	5	5	9	9	6	6	10	10	10	AGAP007523-PA.2 pep chromosome:AgamP4:2L:47144795:47189531:1 gene:AGAP007523.2 transcript:AGAP007523-RA.2 gene_biotype:protein_coding transcript_biotype:protein_coding description:myosin heavy chain	1	10	10	10	7	6	5	5	9	9	6	6	7	6	5	5	9	9	6	6	7	5.6	5.6	5.6	226.51	1964
AGAP007562-PB.3;AGAP007562-PA.3	1.18956	-0.438045	FALSE	AGAP007562-PB.3;AGAP007562-PA.3	31989000	39792000	29473000	34359000	24763000	31650000	7073300	3148200	9	9	9	8	9	12	7	12;11	12;11	12;11	AGAP007562-PB.3 pep chromosome:AgamP4:2L:47576539:47618570:1 gene:AGAP007562.3 transcript:AGAP007562-RB.3 gene_biotype:protein_coding transcript_biotype:protein_coding;AGAP007562-PA.3 pep chromosome:AgamP4:2L:47576539:47618570:1 gene:AGAP007562.3 transcrip	2	12	12	12	9	9	9	9	8	9	12	7	9	9	9	9	8	9	12	7	9	3.5	3.5	3.5	440.15	3963
AGAP007563-PA.2;AGAP007563-PB.2	1.16335	-0.181544	FALSE	AGAP007563-PA.2;AGAP007563-PB.2	1832400000	2515000000	1691000000	1988200000	1751100000	1684600000	286380000	206060000	17	17	16	20	18	15	13	180;161	180;161	23;4	AGAP007563-PA.2 pep chromosome:AgamP4:2L:47631652:47716615:1 gene:AGAP007563.2 transcript:AGAP007563-RA.2 gene_biotype:protein_coding transcript_biotype:protein_coding;AGAP007563-PB.2 pep chromosome:AgamP4:2L:47631652:47675058:1 gene:AGAP007563.2 transcrip	2	180	180	23	145	156	154	153	163	159	136	124	145	156	154	153	163	159	136	124	15	13.9	13.9	1.8	1789	15881
AGAP007629-PB.1;AGAP007629-PA.1	0.624153	-0.556854	FALSE	AGAP007629-PB.1;AGAP007629-PA.1	21306000	49566000	24094000	25621000	23031000	23487000	2495100	875430	9	7	7	6	7	6	2	9;9	9;9	9;9	AGAP007629-PB.1 pep chromosome:AgamP4:2L:48472475:48483777:1 gene:AGAP007629.1 transcript:AGAP007629-RB.1 gene_biotype:protein_coding transcript_biotype:protein_coding gene_symbol:LANB2 description:laminin gamma 1;AGAP007629-PA.1 pep chromosome:AgamP4:2L:4	2	9	9	9	7	9	7	7	6	7	6	2	7	9	7	7	6	7	6	2	7	6.5	6.5	6.5	179.6	1624
AGAP007643-PB.1;AGAP007643-PA.1;AGAP007643-PD.1;AGAP007643-PC.1	0.997543	0.248451	FALSE	AGAP007643-PB.1;AGAP007643-PA.1;AGAP007643-PD.1;AGAP007643-PC.1	39924000	40744000	27396000	31495000	28891000	32141000	4866000	2959100	5	4	5	5	5	5	3	6;6;5;5	6;6;5;5	6;6;5;5	AGAP007643-PB.1 pep chromosome:AgamP4:2L:48608644:48613035:-1 gene:AGAP007643.2 transcript:AGAP007643-RB.1 gene_biotype:protein_coding transcript_biotype:protein_coding description:Tyrosine 3-monooxygenase/tryptophan 5-monooxygenase activation protein, bet	4	6	6	6	3	5	4	5	5	5	5	3	3	5	4	5	5	5	5	3	3	30.2	30.2	30.2	28.25	248
AGAP007699-PC.1;AGAP007699-PB.1;AGAP007699-PA.1	0.475218	-0.453538	FALSE	AGAP007699-PC.1;AGAP007699-PB.1;AGAP007699-PA.1	5239000	11085000	4741700	8787400	6897000	6096800	810860	660950	2	2	2	2	2	1	1	2;2;2	2;2;2	2;2;2	AGAP007699-PC.1 pep chromosome:AgamP4:2L:49132118:49135038:-1 gene:AGAP007699.1 transcript:AGAP007699-RC.1 gene_biotype:protein_coding transcript_biotype:protein_coding description:GTP-binding nuclear protein Ran;AGAP007699-PB.1 pep chromosome:AgamP4:2L:49	3	2	2	2	2	2	2	2	2	2	1	1	2	2	2	2	2	2	1	1	2	10.7	10.7	10.7	24.471	214
AGAP007827-PB.2;AGAP007827-PA.3	0.366959	0.721941	FALSE	AGAP007827-PB.2;AGAP007827-PA.3	19512000	7018200	5708900	9056700	7726200	6140400	1974500	993710	1	1	1	2	2	3	2	3;3	3;3	3;3	AGAP007827-PB.2 pep chromosome:AgamP4:3R:1483634:1487210:1 gene:AGAP007827.3 transcript:AGAP007827-RB.2 gene_biotype:protein_coding transcript_biotype:protein_coding gene_symbol:Eno description:Enolase [Source:UniProtKB/TrEMBL;Acc:A0A1S4GWC2];AGAP007827-PA	2	3	3	3	3	1	1	1	2	2	3	2	3	1	1	1	2	2	3	2	3	11.3	11.3	11.3	46.627	433
AGAP007864-PC.1;AGAP007864-PB.1;AGAP007864-PA.2	2.1554	0.402545	FALSE	AGAP007864-PC.1;AGAP007864-PB.1;AGAP007864-PA.2	19275000	34170000	16515000	23109000	19921000	20327000	4206800	2404500	5	4	4	4	4	3	2	5;5;5	5;5;5	5;5;5	AGAP007864-PC.1 pep chromosome:AgamP4:3R:2354554:2357722:1 gene:AGAP007864.2 transcript:AGAP007864-RC.1 gene_biotype:protein_coding transcript_biotype:protein_coding description:F-actin capping protein subunit beta;AGAP007864-PB.1 pep chromosome:AgamP4:3R:	3	5	5	5	4	5	4	4	4	4	3	2	4	5	4	4	4	4	3	2	4	26.9	26.9	26.9	30.945	275
AGAP008193-PA.3	0.417637	-0.213464	FALSE	AGAP008193-PA.3	3392900	7644500	6192000	7086600	2838900	5212600	954740	258240	3	3	3	3	3	2	1	3	3	3	AGAP008193-PA.3 pep chromosome:AgamP4:3R:6556586:6562912:-1 gene:AGAP008193.3 transcript:AGAP008193-RA.3 gene_biotype:protein_coding transcript_biotype:protein_coding description:Nidogen (entactin) [Source:UniProtKB/TrEMBL;Acc:A0A1S4GXK2]	1	3	3	3	2	3	3	3	3	3	2	1	2	3	3	3	3	3	2	1	2	2.5	2.5	2.5	145.5	1319
AGAP008369-PA.2	0.68728	-0.82561	FALSE	AGAP008369-PA.2	5522100	10648000	7890500	8998300	3714600	4901200	554860	0	2	2	2	1	2	1	0	2	2	2	AGAP008369-PA.2 pep chromosome:AgamP4:3R:10088546:10093543:1 gene:AGAP008369.2 transcript:AGAP008369-RA.2 gene_biotype:protein_coding transcript_biotype:protein_coding	1	2	2	2	2	2	2	2	1	2	1	0	2	2	2	2	1	2	1	0	2	1.4	1.4	1.4	170.43	1465
AGAP008499-PA.1	0.262949	0.17522	FALSE	AGAP008499-PA.1	1885400	5436300	3431300	2410500	3806100	2998300	0	0	2	2	1	2	2	0	0	2	2	2	AGAP008499-PA.1 pep chromosome:AgamP4:3R:11338838:11340440:1 gene:AGAP008499.2 transcript:AGAP008499-RA.2 gene_biotype:protein_coding transcript_biotype:protein_coding description:mitochondrial transcription factor A	1	2	2	2	1	2	2	1	2	2	0	0	1	2	2	1	2	2	0	0	1	6.5	6.5	6.5	31.182	277
AGAP008917-PA.3	0.761467	-0.87216	FALSE	AGAP008917-PA.3	4188400	17193000	10140000	14753000	5587300	5187500	0	277810	4	4	4	3	3	0	1	4	4	4	AGAP008917-PA.3 pep chromosome:AgamP4:3R:20786215:20794409:-1 gene:AGAP008917.3 transcript:AGAP008917-RA.3 gene_biotype:protein_coding transcript_biotype:protein_coding description:DNA topoisomerase II	1	4	4	4	3	4	4	4	3	3	0	1	3	4	4	4	3	3	0	1	3	2.9	2.9	2.9	171.98	1530
AGAP008963-PA.2	1.27372	2.22346	FALSE	AGAP008963-PA.2	12074000	17377000	9092400	17277000	19999000	17553000	2971900	1548500	1	1	1	2	2	3	2	4	4	4	AGAP008963-PA.2 pep chromosome:AgamP4:3R:22245139:22247102:-1 gene:AGAP008963.2 transcript:AGAP008963-RA.2 gene_biotype:protein_coding transcript_biotype:protein_coding	1	4	4	4	1	1	1	1	2	2	3	2	1	1	1	1	2	2	3	2	1	6.5	6.5	6.5	68.753	604
AGAP009167-PA.3	0.767132	4.1331	FALSE	AGAP009167-PA.3	648690000	853850000	663220000	877290000	655890000	530290000	69615000	48114000	2	2	2	2	2	1	1	2	2	2	AGAP009167-PA.3 pep chromosome:AgamP4:3R:28049057:28061770:1 gene:AGAP009167.3 transcript:AGAP009167-RA.3 gene_biotype:protein_coding transcript_biotype:protein_coding	1	2	2	2	2	2	2	2	2	2	1	1	2	2	2	2	2	2	1	1	2	0.7	0.7	0.7	197.11	1844
AGAP009201-PA.3	0.839132	-0.316357	FALSE	AGAP009201-PA.3	4226800	6259700	3904100	4194200	4145600	3176800	710420	601940	2	2	2	2	2	1	1	2	2	2	AGAP009201-PA.3 pep chromosome:AgamP4:3R:28624759:28654357:1 gene:AGAP009201.3 transcript:AGAP009201-RA.3 gene_biotype:protein_coding transcript_biotype:protein_coding description:collagen type IV alpha	1	2	2	2	2	2	2	2	2	2	1	1	2	2	2	2	2	2	1	1	2	1.3	1.3	1.3	183.18	1813
AGAP009441-PB.1;AGAP009441-PA.1	1.29254	1.24168	FALSE	AGAP009441-PB.1;AGAP009441-PA.1	0	3719300	3343200	3499800	9503700	11234000	1272100	305510	1	1	1	2	3	2	1	3;3	3;3	3;3	AGAP009441-PB.1 pep chromosome:AgamP4:3R:33496309:33501449:-1 gene:AGAP009441.2 transcript:AGAP009441-RB.1 gene_biotype:protein_coding transcript_biotype:protein_coding description:elongation factor 2;AGAP009441-PA.1 pep chromosome:AgamP4:3R:33496309:33501	2	3	3	3	0	1	1	1	2	3	2	1	0	1	1	1	2	3	2	1	0	4	4	4	94.568	844
AGAP009537-PA.1	0.822004	-1.84261	FALSE	AGAP009537-PA.1	4785400	26938000	9039300	34483000	0	0	0	0	2	3	3	0	1	0	0	3	3	3	AGAP009537-PA.1 pep chromosome:AgamP4:3R:35605568:35607573:1 gene:AGAP009537.1 transcript:AGAP009537-RA.1 gene_biotype:protein_coding transcript_biotype:protein_coding description:cytochrome c	1	3	3	3	1	2	3	3	0	1	0	0	1	2	3	3	0	1	0	0	1	20.4	20.4	20.4	11.784	108
AGAP009566-PB.2;AGAP009566-PA.2	0.457576	-0.413611	FALSE	AGAP009566-PB.2;AGAP009566-PA.2	6640700	7929000	3438300	6066000	4208300	3541500	0	0	2	2	2	2	2	0	0	2;2	2;2	2;2	AGAP009566-PB.2 pep chromosome:AgamP4:3R:36271734:36339745:1 gene:AGAP009566.2 transcript:AGAP009566-RB.2 gene_biotype:protein_coding transcript_biotype:protein_coding description:zinc finger protein 271;AGAP009566-PA.2 pep chromosome:AgamP4:3R:36271734:36	2	2	2	2	1	2	2	2	2	2	0	0	1	2	2	2	2	2	0	0	1	9.3	9.3	9.3	135.23	1163
AGAP009604-PA.2	0.779311	-1.09626	FALSE	AGAP009604-PA.2	21373000	32163000	19495000	21572000	8172600	11928000	1082100	850050	2	2	2	1	1	1	1	2	2	2	AGAP009604-PA.2 pep chromosome:AgamP4:3R:36972513:36977321:1 gene:AGAP009604.2 transcript:AGAP009604-RA.2 gene_biotype:protein_coding transcript_biotype:protein_coding	1	2	2	2	2	2	2	2	1	1	1	1	2	2	2	2	1	1	1	1	2	7.4	7.4	7.4	31.471	298
AGAP009623-PA.2	0.797256	0.237617	FALSE	AGAP009623-PA.2	32556000	46912000	43096000	38880000	49126000	43562000	12749000	115770000	5	7	5	7	6	8	7	9	9	9	AGAP009623-PA.2 pep chromosome:AgamP4:3R:37151984:37156054:1 gene:AGAP009623.2 transcript:AGAP009623-RA.2 gene_biotype:protein_coding transcript_biotype:protein_coding gene_symbol:GAPDH description:glyceraldehyde 3-phosphate dehydrogenase	1	9	9	9	4	5	7	5	7	6	8	7	4	5	7	5	7	6	8	7	4	37	37	37	35.466	332
AGAP009638-PA.2	0.819552	-0.785946	FALSE	AGAP009638-PA.2	89898000	108600000	84652000	93111000	51778000	44551000	1808100	1267800	11	10	11	10	9	4	2	12	12	12	AGAP009638-PA.2 pep chromosome:AgamP4:3R:37405531:37423371:1 gene:AGAP009638.2 transcript:AGAP009638-RA.2 gene_biotype:protein_coding transcript_biotype:protein_coding	1	12	12	12	10	11	10	11	10	9	4	2	10	11	10	11	10	9	4	2	10	16.2	16.2	16.2	477.06	4185
AGAP009833-PA.1	0.562349	-0.235114	FALSE	AGAP009833-PA.1	36671000	54476000	37949000	48823000	43818000	44767000	1962100	1569500	5	5	5	5	5	2	2	5	5	5	AGAP009833-PA.1 pep chromosome:AgamP4:3R:44046786:44050960:1 gene:AGAP009833.1 transcript:AGAP009833-RA.1 gene_biotype:protein_coding transcript_biotype:protein_coding description:voltage-dependent anion-selective channel protein 2	1	5	5	5	5	5	5	5	5	5	2	2	5	5	5	5	5	5	2	2	5	22	22	22	30.759	282
AGAP009949-PB.4;AGAP009949-PA.4	0.271508	0.5429	FALSE	AGAP009949-PB.4;AGAP009949-PA.4	6136200	19691000	8129400	20153000	18507000	19665000	6835000	2441600	3	2	3	4	5	4	2	6;6	6;6	6;6	AGAP009949-PB.4 pep chromosome:AgamP4:3R:46039441:46044823:1 gene:AGAP009949.4 transcript:AGAP009949-RB.4 gene_biotype:protein_coding transcript_biotype:protein_coding description:Oxidoreductase GLYR1 homolog [Source:UniProtKB/TrEMBL;Acc:A0A1S4H2H3];AGAP00	2	6	6	6	1	3	2	3	4	5	4	2	1	3	2	3	4	5	4	2	1	15.4	15.4	15.4	59.314	546
AGAP010065-PA.1	1.40371	0.247246	FALSE	AGAP010065-PA.1	10885000	20387000	11552000	9211600	21556000	21695000	4413400	3862200	3	3	2	4	3	3	3	4	4	4	AGAP010065-PA.1 pep chromosome:AgamP4:3R:48534875:48535890:-1 gene:AGAP010065.1 transcript:AGAP010065-RA.1 gene_biotype:protein_coding transcript_biotype:protein_coding gene_symbol:RpL12 description:60S ribosomal protein L12	1	4	4	4	3	3	3	2	4	3	3	3	3	3	3	2	4	3	3	3	3	31.5	31.5	31.5	17.603	165
AGAP010147-PH.1	0.275505	0.115384	FALSE	AGAP010147-PH.1	1090700000	1777200000	953260000	1276600000	1115900000	1197000000	320070000	201580000	3	3	3	3	3	3	3	181	8	3	AGAP010147-PH.1 pep chromosome:AgamP4:3R:49458955:49484075:1 gene:AGAP010147.2 transcript:AGAP010147-RH.1 gene_biotype:protein_coding transcript_biotype:protein_coding description:myosin heavy chain	1	181	8	3	168	169	168	170	173	175	167	153	7	7	7	7	8	8	8	7	3	66.8	4.8	1.5	223.76	1961
AGAP010147-PJ.1	0.0342798	0.00888046	FALSE	AGAP010147-PJ.1	76013000000	102370000000	67174000000	91219000000	66663000000	66664000000	14699000000	9181400000	5	5	5	5	5	5	5	181	181	5	AGAP010147-PJ.1 pep chromosome:AgamP4:3R:49458955:49484075:1 gene:AGAP010147.2 transcript:AGAP010147-RJ.1 gene_biotype:protein_coding transcript_biotype:protein_coding description:myosin heavy chain	1	181	181	5	169	170	169	171	173	175	167	154	169	170	169	171	173	175	167	154	5	66.3	66.3	2.5	224.09	1961
AGAP010404-PA.2	1.14367	-1.38291	FALSE	AGAP010404-PA.2	64392000	45584000	32884000	117920000	17567000	15036000	6490300	4676900	5	5	5	4	4	3	2	6	6	5	AGAP010404-PA.2 pep chromosome:AgamP4:3L:2779074:2784335:-1 gene:AGAP010404.3 transcript:AGAP010404-RA.2 gene_biotype:protein_coding transcript_biotype:protein_coding gene_symbol:GSTS1 description:glutathione S-transferase sigma class 1	1	6	6	5	6	6	6	6	5	5	4	3	6	6	6	6	5	5	4	3	5	36.9	36.9	30	23.279	203
AGAP010404-PB.3	1.17223	-1.28208	FALSE	AGAP010404-PB.3	41275000	18639000	17210000	85037000	8410800	8418200	1874800	1727600	3	3	4	2	3	2	2	5	4	4	AGAP010404-PB.3 pep chromosome:AgamP4:3L:2780915:2784473:-1 gene:AGAP010404.3 transcript:AGAP010404-RB.3 gene_biotype:protein_coding transcript_biotype:protein_coding gene_symbol:GSTS1 description:glutathione S-transferase sigma class 1	1	5	4	4	5	4	4	5	3	4	3	3	4	3	3	4	2	3	2	2	4	23.6	16.7	16.7	23.398	203
AGAP010591-PA.1	0.600616	0.616401	FALSE	AGAP010591-PA.1	0	0	0	0	0	0	1288500	1040600	0	0	0	0	0	2	2	2	2	2	AGAP010591-PA.1 pep chromosome:AgamP4:3L:6563226:6564786:-1 gene:AGAP010591.1 transcript:AGAP010591-RA.1 gene_biotype:protein_coding transcript_biotype:protein_coding gene_symbol:RpS20 description:40S ribosomal protein S20	1	2	2	2	0	0	0	0	0	0	2	2	0	0	0	0	0	0	2	2	0	21.5	21.5	21.5	13.58	121
AGAP010613-PA.2;AGAP010612-PA.1	0.270361	-0.353724	FALSE	AGAP010613-PA.2;AGAP010612-PA.1	8389000	11976000	3737800	8574100	9526300	7762900	0	0	2	2	2	2	2	0	0	3;3	3;3	2;2	AGAP010613-PA.2 pep chromosome:AgamP4:3L:7175501:7176434:-1 gene:AGAP010613.2 transcript:AGAP010613-RA.2 gene_biotype:protein_coding transcript_biotype:protein_coding;AGAP010612-PA.1 pep chromosome:AgamP4:3L:7170525:7171476:-1 gene:AGAP010612.1 transcript:	2	3	3	2	3	3	3	3	3	3	0	0	3	3	3	3	3	3	0	0	2	14.9	14.9	10.8	24.178	222
AGAP010657-PA.2;AGAP029203-PA.1	0.975385	0.419355	FALSE	AGAP010657-PA.2	102650000	174860000	122980000	116210000	110470000	122190000	28902000	19218000	15	16	13	16	16	16	13	17;3	17;3	17;3	AGAP010657-PA.2 pep chromosome:AgamP4:3L:8101299:8103533:-1 gene:AGAP010657.2 transcript:AGAP010657-RA.2 gene_biotype:protein_coding transcript_biotype:protein_coding	2	17	17	17	13	15	16	13	16	16	16	13	13	15	16	13	16	16	16	13	13	31.1	31.1	31.1	82.555	689
AGAP010895-PC.2;AGAP010895-PA.2;AGAP010895-PB.2	0.0241822	0.0396248	FALSE	AGAP010895-PC.2;AGAP010895-PA.2;AGAP010895-PB.2	7846600	3971600	6061800	7059200	8218200	8641300	797290	349640	2	3	3	6	6	3	1	6;6;6	6;6;6	6;6;6	AGAP010895-PC.2 pep chromosome:AgamP4:3L:12713721:12750551:1 gene:AGAP010895.2 transcript:AGAP010895-RC.2 gene_biotype:protein_coding transcript_biotype:protein_coding description:spectrin beta;AGAP010895-PA.2 pep chromosome:AgamP4:3L:12713721:12750551:1 g	3	6	6	6	3	2	3	3	6	6	3	1	3	2	3	3	6	6	3	1	3	2.9	2.9	2.9	266.56	2301
AGAP010929-PA.2;AGAP005293-PC.2;AGAP005293-PA.2;AGAP005293-PB.2;AGAP008622-PA.2;AGAP010510-PA.2;CON__ENSEMBL:ENSBTAP00000025008	0.310171	0.161348	FALSE	AGAP010929-PA.2;AGAP005293-PC.2;AGAP005293-PA.2;AGAP005293-PB.2	6599800	14155000	9461600	12938000	12374000	9656000	2606600	1802100	3	4	4	5	3	3	3	5;3;3;3;2;2;1	5;3;3;3;2;2;1	5;3;3;3;2;2;1	AGAP010929-PA.2 pep chromosome:AgamP4:3L:13305734:13326642:-1 gene:AGAP010929.2 transcript:AGAP010929-RA.2 gene_biotype:protein_coding transcript_biotype:protein_coding gene_symbol:tubB description:tubulin beta-chain;AGAP005293-PC.2 pep chromosome:AgamP4:2	7	5	5	5	4	3	4	4	5	3	3	3	4	3	4	4	5	3	3	3	4	13.4	13.4	13.4	50.105	447
AGAP011166-PA.3;AGAP011166-PB.3;AGAP003114-PB.2;AGAP003114-PA.2	0.0199691	-0.0313062	FALSE	AGAP011166-PA.3;AGAP011166-PB.3;AGAP003114-PB.2;AGAP003114-PA.2	13570000	11302000	6281100	5983800	8159300	7143900	903710	662050	2	2	1	2	2	2	2	2;2;1;1	2;2;1;1	2;2;1;1	AGAP011166-PA.3 pep chromosome:AgamP4:3L:18190661:18202551:1 gene:AGAP011166.3 transcript:AGAP011166-RA.3 gene_biotype:protein_coding transcript_biotype:protein_coding description:Serine/threonine-protein phosphatase [Source:UniProtKB/TrEMBL;Acc:Q7PSR8];AG	4	2	2	2	2	2	2	1	2	2	2	2	2	2	2	1	2	2	2	2	2	6.4	6.4	6.4	35.915	313
AGAP011173-PA.3	0.51668	-0.713503	FALSE	AGAP011173-PA.3	8452900	14738000	9708600	9355400	11510000	8811100	1300200	1002600	2	2	2	2	2	1	1	2	2	2	AGAP011173-PA.3 pep chromosome:AgamP4:3L:18232218:18233841:1 gene:AGAP011173.3 transcript:AGAP011173-RA.3 gene_biotype:protein_coding transcript_biotype:protein_coding gene_symbol:RpL11 description:60S ribosomal protein L11	1	2	2	2	2	2	2	2	2	2	1	1	2	2	2	2	2	2	1	1	2	11.6	11.6	11.6	21.754	190
AGAP011369-PA.3	2.40205	0.343236	FALSE	AGAP011369-PA.3	77237000	115520000	75273000	91149000	79191000	82042000	20415000	15469000	10	11	10	13	13	11	10	14	14	14	AGAP011369-PA.3 pep chromosome:AgamP4:3L:22038996:22040835:-1 gene:AGAP011369.3 transcript:AGAP011369-RA.3 gene_biotype:protein_coding transcript_biotype:protein_coding description:gelsolin	1	14	14	14	9	10	11	10	13	13	11	10	9	10	11	10	13	13	11	10	9	45.1	45.1	45.1	42.726	388
AGAP011516-PA.3	0.117199	-0.0497343	FALSE	AGAP011516-PA.3	2034300000	3941500000	2957100000	3927100000	3180300000	3007400000	903860000	428550000	2	2	2	2	2	1	1	22	9	2	AGAP011516-PA.3 pep chromosome:AgamP4:3L:26317981:26320825:1 gene:AGAP011516.3 transcript:AGAP011516-RA.3 gene_biotype:protein_coding transcript_biotype:protein_coding description:Actin, cytoplasmic [Source:UniProtKB/TrEMBL;Acc:A0A1S4H6X2]	1	22	9	2	20	22	22	21	22	22	20	19	8	9	9	8	9	9	8	7	2	69.7	29.5	6.4	41.658	376
AGAP011706-PA.1	1.63265	1.10561	FALSE	AGAP011706-PA.1	623250	930160	187130	302600	5689200	5706000	588360	786540	1	1	1	2	2	2	2	2	2	2	AGAP011706-PA.1 pep chromosome:AgamP4:3L:31717156:31718932:-1 gene:AGAP011706.1 transcript:AGAP011706-RA.1 gene_biotype:protein_coding transcript_biotype:protein_coding gene_symbol:RpL27a description:60S ribosomal protein L27a	1	2	2	2	1	1	1	1	2	2	2	2	1	1	1	1	2	2	2	2	1	14.6	14.6	14.6	16.999	151
AGAP011777-PA.1	0.355532	-0.148049	FALSE	AGAP011777-PA.1	37289000	48388000	33452000	46102000	32220000	29019000	3884300	3568500	4	4	4	4	3	3	3	5	5	5	AGAP011777-PA.1 pep chromosome:AgamP4:3L:33170785:33172368:1 gene:AGAP011777.1 transcript:AGAP011777-RA.1 gene_biotype:protein_coding transcript_biotype:protein_coding gene_symbol:RpSA description:40S ribosomal protein SA [Source:UniProtKB/Swiss-Prot;Acc:Q	1	5	5	5	4	4	4	4	4	3	3	3	4	4	4	4	4	3	3	3	4	23.2	23.2	23.2	31.426	285
AGAP011788-PA.3	0.816505	-0.190553	FALSE	AGAP011788-PA.3	19327000	26020000	15018000	20426000	21847000	15884000	4091600	3334500	5	4	5	4	3	3	3	6	6	6	AGAP011788-PA.3 pep chromosome:AgamP4:3L:33270888:33273378:-1 gene:AGAP011788.3 transcript:AGAP011788-RA.3 gene_biotype:protein_coding transcript_biotype:protein_coding gene_symbol:CLIPA14 description:CLIP-domain serine protease [Source:UniProtKB/TrEMBL;Ac	1	6	6	6	4	5	4	5	4	3	3	3	4	5	4	5	4	3	3	3	4	11.5	11.5	11.5	46.311	427
AGAP011789-PA.3	0.0820573	-0.0451363	FALSE	AGAP011789-PA.3	65959000	78750000	46985000	57652000	60058000	50565000	8171200	3391800	8	8	7	9	8	6	4	9	9	9	AGAP011789-PA.3 pep chromosome:AgamP4:3L:33274856:33277708:-1 gene:AGAP011789.3 transcript:AGAP011789-RA.3 gene_biotype:protein_coding transcript_biotype:protein_coding gene_symbol:CLIPA6 description:CLIP-domain serine protease	1	9	9	9	8	8	8	7	9	8	6	4	8	8	8	7	9	8	6	4	8	23.9	23.9	23.9	45.726	427
AGAP011938-PA.2;AGAP008015-PA.2	0.570856	-0.157851	FALSE	AGAP011938-PA.2	510540000	647760000	447730000	500940000	480990000	435930000	54250000	40771000	29	28	28	28	28	19	18	29;2	29;2	29;2	AGAP011938-PA.2 pep chromosome:AgamP4:3L:35398830:35407186:-1 gene:AGAP011938.2 transcript:AGAP011938-RA.2 gene_biotype:protein_coding transcript_biotype:protein_coding description:lamin	2	29	29	29	25	29	28	28	28	28	19	18	25	29	28	28	28	28	19	18	25	51.5	51.5	51.5	64.904	567
AGAP012045-PA.2	0.228081	-0.150271	FALSE	AGAP012045-PA.2	983700	5353200	3759200	3854100	3354600	2292700	318770	0	2	2	2	3	2	1	0	3	3	3	AGAP012045-PA.2 pep chromosome:AgamP4:3L:36839029:36852331:-1 gene:AGAP012045.2 transcript:AGAP012045-RA.2 gene_biotype:protein_coding transcript_biotype:protein_coding description:ATP-dependent RNA helicase DDX5/DBP2	1	3	3	3	1	2	2	2	3	2	1	0	1	2	2	2	3	2	1	0	1	3.4	3.4	3.4	98.4	910
AGAP012081-PA.2;AGAP029205-PA.1;AGAP012106-PA.2	0.543711	0.144189	FALSE	AGAP012081-PA.2;AGAP029205-PA.1;AGAP012106-PA.2	40326000	59883000	41270000	45471000	41869000	50629000	9652300	7033000	8	8	7	7	8	8	7	8;7;7	8;7;7	8;7;7	AGAP012081-PA.2 pep chromosome:AgamP4:3L:37466325:37468073:-1 gene:AGAP012081.2 transcript:AGAP012081-RA.2 gene_biotype:protein_coding transcript_biotype:protein_coding description:F-type H+-transporting ATPase subunit beta;AGAP029205-PA.1 pep chromosome:A	3	8	8	8	7	8	8	7	7	8	8	7	7	8	8	7	7	8	8	7	7	21.6	21.6	21.6	53.142	496
AGAP012185-PA.1	0.701233	1.41204	FALSE	AGAP012185-PA.1	620430	694890	480660	299170	21369000	13453000	1258400	1616000	1	1	1	2	2	1	1	2	2	2	AGAP012185-PA.1 pep chromosome:AgamP4:3L:38503824:38514776:1 gene:AGAP012185.1 transcript:AGAP012185-RA.1 gene_biotype:protein_coding transcript_biotype:protein_coding description:erythrocyte membrane protein band 4.1	1	2	2	2	1	1	1	1	2	2	1	1	1	1	1	1	2	2	1	1	1	1.6	1.6	1.6	178.86	1648
AGAP012305-PB.2;AGAP012305-PC.2;AGAP012305-PA.2	1.28512	-0.588851	FALSE	AGAP012305-PB.2;AGAP012305-PC.2	58893000	61118000	63353000	52980000	52597000	44189000	7204700	4220500	6	7	6	9	9	9	7	10;10;1	10;10;1	10;10;1	AGAP012305-PB.2 pep chromosome:AgamP4:3L:39974029:39990252:1 gene:AGAP012305.2 transcript:AGAP012305-RB.2 gene_biotype:protein_coding transcript_biotype:protein_coding description:Muscle LIM protein at 84B;AGAP012305-PC.2 pep chromosome:AgamP4:3L:39974029:	3	10	10	10	6	6	7	6	9	9	9	7	6	6	7	6	9	9	9	7	6	21.7	21.7	21.7	52.784	489
AGAP012407-PA.2	0.268124	-0.0805896	FALSE	AGAP012407-PA.2	24402000	28832000	19201000	25548000	21971000	19298000	3417800	1281700	6	6	6	6	5	5	4	6	6	6	AGAP012407-PA.2 pep chromosome:AgamP4:3L:41762605:41768591:-1 gene:AGAP012407.2 transcript:AGAP012407-RA.2 gene_biotype:protein_coding transcript_biotype:protein_coding description:protein disulfide-isomerase A1	1	6	6	6	6	6	6	6	6	5	5	4	6	6	6	6	6	5	5	4	6	14.7	14.7	14.7	55.416	491
AGAP012529-PA.1;AGAP004807-PA.1;AGAP013132-PA.1	0.756618	-1.84471	FALSE	AGAP012529-PA.1	32397000	50378000	33960000	36704000	35697000	35025000	3893500	2777400	3	3	3	3	3	1	1	3;1;1	3;1;1	3;1;1	AGAP012529-PA.1 pep chromosome:AgamP4:UNKN:11588004:11588717:-1 gene:AGAP012529.1 transcript:AGAP012529-RA.1 gene_biotype:protein_coding transcript_biotype:protein_coding gene_symbol:GALE8 description:galectin 8	3	3	3	3	3	3	3	3	3	3	1	1	3	3	3	3	3	3	1	1	3	30.1	30.1	30.1	16.002	143
AGAP012991-PA.2	1.18905	0.520595	FALSE	AGAP012991-PA.2	1765500	2366100	1524600	1781800	612640	1514100	0	0	2	2	2	1	2	0	0	2	2	2	AGAP012991-PA.2 pep chromosome:AgamP4:X:15809463:15830713:1 gene:AGAP012991.2 transcript:AGAP012991-RA.2 gene_biotype:protein_coding transcript_biotype:protein_coding description:Fascin [Source:UniProtKB/TrEMBL;Acc:F5HLZ2]	1	2	2	2	2	2	2	2	1	2	0	0	2	2	2	2	1	2	0	0	2	3.9	3.9	3.9	57.36	511
AGAP013400-PA.1;AGAP013189-PA.1	1.11233	-0.454014	FALSE	AGAP013400-PA.1;AGAP013189-PA.1	24121000	32192000	23674000	26166000	20070000	20512000	2985400	2450800	4	4	4	4	4	4	4	4;4	4;4	4;4	AGAP013400-PA.1 pep chromosome:AgamP4:2R:36156415:36161295:-1 gene:AGAP013400.1 transcript:AGAP013400-RA.1 gene_biotype:protein_coding transcript_biotype:protein_coding;AGAP013189-PA.1 pep chromosome:AgamP4:2R:36147642:36152498:1 gene:AGAP013189.1 transcri	2	4	4	4	4	4	4	4	4	4	4	4	4	4	4	4	4	4	4	4	4	36.6	36.6	36.6	14.744	131
AGAP013481-PE.1;AGAP013481-PG.1;AGAP013481-PA.1;AGAP013481-PC.1;AGAP013481-PF.1	0.263975	0.13476	FALSE	AGAP013481-PE.1;AGAP013481-PG.1;AGAP013481-PA.1;AGAP013481-PC.1;AGAP013481-PF.1	39841000	49912000	47481000	51587000	61297000	49048000	7384700	4452900	7	6	7	6	6	4	4	9;9;9;8;8	8;8;8;7;7	8;8;8;7;7	AGAP013481-PE.1 pep chromosome:AgamP4:2R:20929612:20946193:1 gene:AGAP013481.1 transcript:AGAP013481-RE.1 gene_biotype:protein_coding transcript_biotype:protein_coding;AGAP013481-PG.1 pep chromosome:AgamP4:2R:20929612:20946193:1 gene:AGAP013481.1 transcrip	5	9	8	8	8	8	7	8	7	7	5	5	7	7	6	7	6	6	4	4	7	30.1	27.2	27.2	37.914	335
AGAP013481-PB.1;AGAP013481-PD.1	0.444045	-0.472995	FALSE	AGAP013481-PB.1	169670000	198030000	158750000	183610000	195630000	162750000	16419000	10865000	8	8	8	8	8	8	8	9;1	9;1	8;0	AGAP013481-PB.1 pep chromosome:AgamP4:2R:20929602:20935559:1 gene:AGAP013481.1 transcript:AGAP013481-RB.1 gene_biotype:protein_coding transcript_biotype:protein_coding	2	9	9	8	9	9	9	9	9	9	9	9	9	9	9	9	9	9	9	9	8	89.2	89.2	81.5	14.399	130
AGAP028138-PA.2	0.233194	-0.133274	FALSE	AGAP028138-PA.2	8286100	10366000	8825500	10273000	12400000	11605000	990500	982550	3	3	3	5	5	3	3	5	5	5	AGAP028138-PA.2 pep chromosome:AgamP4:3L:22031182:22036247:-1 gene:AGAP028138.2 transcript:AGAP028138-RA.2 gene_biotype:protein_coding transcript_biotype:protein_coding	1	5	5	5	3	3	3	3	5	5	3	3	3	3	3	3	5	5	3	3	3	7.3	7.3	7.3	81.85	739
AGAP029051-PL.1;AGAP029051-PC.1;AGAP029051-PG.1;AGAP029051-PF.1;AGAP029051-PJ.1;AGAP029051-PB.1;AGAP029051-PH.1;AGAP029051-PK.1;AGAP029051-PA.1;AGAP029051-PI.1;AGAP029051-PE.1;AGAP029051-PD.1	0.20416	-0.301667	FALSE	AGAP029051-PL.1;AGAP029051-PC.1;AGAP029051-PG.1;AGAP029051-PF.1;AGAP029051-PJ.1;AGAP029051-PB.1;AGAP029051-PH.1;AGAP029051-PK.1;AGAP029051-PA.1;AGAP029051-PI.1;AGAP029051-PE.1;AGAP029051-PD.1	8513500	10176000	2421400	3155300	4194600	1115200	186410	0	3	3	2	2	1	1	0	3;3;3;3;3;3;3;3;3;3;3;3	3;3;3;3;3;3;3;3;3;3;3;3	3;3;3;3;3;3;3;3;3;3;3;3	AGAP029051-PL.1 pep chromosome:AgamP4:3L:23599466:23653303:-1 gene:AGAP029051.1 transcript:AGAP029051-RL.1 gene_biotype:protein_coding transcript_biotype:protein_coding;AGAP029051-PC.1 pep chromosome:AgamP4:3L:23599466:23653303:-1 gene:AGAP029051.1 transcr	12	3	3	3	2	3	3	2	2	1	1	0	2	3	3	2	2	1	1	0	2	0.4	0.4	0.4	819.56	7406
AGAP029110-PA.1	0.818947	0.355439	FALSE	AGAP029110-PA.1	12655000	5577400	3421000	16877000	15596000	4396400	4809200	3986600	2	2	3	3	3	3	3	3	3	3	AGAP029110-PA.1 pep chromosome:AgamP4:2R:40674640:40686939:1 gene:AGAP029110.1 transcript:AGAP029110-RA.1 gene_biotype:protein_coding transcript_biotype:protein_coding	1	3	3	3	3	2	2	3	3	3	3	3	3	2	2	3	3	3	3	3	3	10.5	10.5	10.5	49.93	447
AGAP029545-PA.1	1.07449	-0.934725	FALSE	AGAP029545-PA.1	15029000	28269000	16165000	17710000	13988000	10643000	1343000	1178600	6	6	5	6	5	6	6	6	6	6	AGAP029545-PA.1 pep chromosome:AgamP4:2R:16421349:16464430:1 gene:AGAP029545.1 transcript:AGAP029545-RA.1 gene_biotype:protein_coding transcript_biotype:protein_coding	1	6	6	6	5	6	6	5	6	5	6	6	5	6	6	5	6	5	6	6	5	3.6	3.6	3.6	204.17	1918
AGAP029602-PA.2	0.0368632	-0.0219302	FALSE	AGAP029602-PA.2	1629400	3626400	1166200	840890	2027600	1663100	0	0	2	1	1	2	2	0	0	2	2	2	AGAP029602-PA.2 pep chromosome:AgamP4:3R:5092635:5101271:-1 gene:AGAP029602.2 transcript:AGAP029602-RA.2 gene_biotype:protein_coding transcript_biotype:protein_coding	1	2	2	2	1	2	1	1	2	2	0	0	1	2	1	1	2	2	0	0	1	11.8	11.8	11.8	17.017	153
AGAP029820-PB.1;AGAP029820-PA.1;AGAP012924-PA.1	0.175099	-0.0308316	FALSE	AGAP029820-PB.1;AGAP029820-PA.1	146110000	193430000	137150000	152560000	128610000	129510000	18639000	17402000	10	11	9	11	11	10	9	12;11;5	12;11;5	12;11;5	AGAP029820-PB.1 pep chromosome:AgamP4:2L:17980883:18000152:1 gene:AGAP029820.1 transcript:AGAP029820-RB.1 gene_biotype:protein_coding transcript_biotype:protein_coding;AGAP029820-PA.1 pep chromosome:AgamP4:2L:17996824:18000152:1 gene:AGAP029820.1 transcrip	3	12	12	12	10	10	11	9	11	11	10	9	10	10	11	9	11	11	10	9	10	42.8	42.8	42.8	39.775	355
AGAP029897-PB.1;AGAP029897-PA.1;AGAP029897-PD.1;AGAP029897-PC.1	0.804137	0.232371	FALSE	AGAP029897-PB.1;AGAP029897-PA.1;AGAP029897-PD.1;AGAP029897-PC.1	2105200	3365800	2009900	2602900	2960600	3034000	187800	0	3	4	4	4	4	1	0	4;4;4;4	4;4;4;4	4;4;4;4	AGAP029897-PB.1 pep chromosome:AgamP4:3R:36053608:36128148:-1 gene:AGAP029897.1 transcript:AGAP029897-RB.1 gene_biotype:protein_coding transcript_biotype:protein_coding;AGAP029897-PA.1 pep chromosome:AgamP4:3R:36049591:36128148:-1 gene:AGAP029897.1 transcr	4	4	4	4	3	3	4	4	4	4	1	0	3	3	4	4	4	4	1	0	3	0.3	0.3	0.3	1820.8	16070
AGAP010895-PC.2;AGAP010895-PA.2;AGAP010895-PB.2	0.39814	6	7	6	5	11	11	5	1	14970000	14231000	12049000	11777000	16356000	16717000	1398300	349640	-0.628521	FALSE	AGAP010895-PC.2;AGAP010895-PA.2;AGAP010895-PB.2	14;14;14	14;14;14	14;14;14	AGAP010895-PC.2 pep chromosome:AgamP4:3L:12713721:12750551:1 gene:AGAP010895.2 transcript:AGAP010895-RC.2 gene_biotype:protein_coding transcript_biotype:protein_coding description:spectrin beta;AGAP010895-PA.2 pep chromosome:AgamP4:3L:12713721:12750551:1 g	3	14	14	14	6	7	6	5	11	11	5	1	6	7	6	5	11	11	5	1	6.5	6.5	6.5	266.56	2301
AGAP007966-PB.2;AGAP007966-PA.3	0.665532	1	2	1	1	2	2	1	0	555960	3098400	596130	495700	1209600	1080100	140340	0	-0.640229	FALSE	AGAP007966-PB.2;AGAP007966-PA.3	2;2	2;2	2;2	AGAP007966-PB.2 pep chromosome:AgamP4:3R:3386476:3388154:1 gene:AGAP007966.3 transcript:AGAP007966-RB.2 gene_biotype:protein_coding transcript_biotype:protein_coding description:F-type H+-transporting ATPase subunit gamma;AGAP007966-PA.3 pep chromosome:Aga	2	2	2	2	1	2	1	1	2	2	1	0	1	2	1	1	2	2	1	0	9.4	9.4	9.4	32.796	297
AGAP001676-PA.2	2.85164	23	23	22	23	24	22	24	22	3201300000	5492600000	3248600000	3302600000	2865400000	2873400000	230000000	154270000	-0.649614	FALSE	AGAP001676-PA.2	25	2	1	AGAP001676-PA.2 pep chromosome:AgamP4:2R:8001905:8003591:-1 gene:AGAP001676.2 transcript:AGAP001676-RA.2 gene_biotype:protein_coding transcript_biotype:protein_coding description:actin, cytoplasmic	1	25	2	1	2	2	2	2	2	2	2	2	1	1	1	1	1	1	1	1	73.4	10.9	8	41.549	376
AGAP003937-PA.2;AGAP003937-PB.1;AGAP003937-PC.1;AGAP003937-PD.1	0.490127	3	4	3	4	3	2	2	2	9793000	12554000	7565400	10800000	7243400	8194500	822410	837650	-0.651664	FALSE	AGAP003937-PA.2;AGAP003937-PB.1;AGAP003937-PC.1;AGAP003937-PD.1	4;3;3;2	4;3;3;2	4;3;3;2	AGAP003937-PA.2 pep chromosome:AgamP4:2R:46546750:46549672:-1 gene:AGAP003937.2 transcript:AGAP003937-RA.2 gene_biotype:protein_coding transcript_biotype:protein_coding;AGAP003937-PB.1 pep chromosome:AgamP4:2R:46546750:46551281:-1 gene:AGAP003937.2 transcr	4	4	4	4	3	4	3	4	3	2	2	2	3	4	3	4	3	2	2	2	18.5	18.5	18.5	33.706	303
AGAP009200-PA.3	0.243291	3	3	4	1	4	4	1	0	44489000	11303000	13067000	5420700	15607000	9024000	341400	0	-0.673247	FALSE	AGAP009200-PA.3	4	4	4	AGAP009200-PA.3 pep chromosome:AgamP4:3R:28612696:28624535:-1 gene:AGAP009200.3 transcript:AGAP009200-RA.3 gene_biotype:protein_coding transcript_biotype:protein_coding description:collagen type IV alpha	1	4	4	4	3	3	4	1	4	4	1	0	3	3	4	1	4	4	1	0	2.5	2.5	2.5	176.34	1778
AGAP001381-PA.3	1.07993	8	8	8	7	9	8	3	2	21378000	26967000	15282000	24614000	16717000	15804000	1144000	516190	-0.683401	FALSE	AGAP001381-PA.3	10	10	10	AGAP001381-PA.3 pep chromosome:AgamP4:2R:4052263:4065527:-1 gene:AGAP001381.3 transcript:AGAP001381-RA.3 gene_biotype:protein_coding transcript_biotype:protein_coding description:laminin, beta 1	1	10	10	10	8	8	8	7	9	8	3	2	8	8	8	7	9	8	3	2	6.2	6.2	6.2	200.63	1790
AGAP007699-PC.1;AGAP007699-PB.1;AGAP007699-PA.1	0.529298	2	3	2	2	3	3	1	1	5239000	13853000	4741700	8787400	8506600	7483200	810860	660950	-0.696237	FALSE	AGAP007699-PC.1;AGAP007699-PB.1;AGAP007699-PA.1	3;3;3	3;3;3	3;3;3	AGAP007699-PC.1 pep chromosome:AgamP4:2L:49132118:49135038:-1 gene:AGAP007699.1 transcript:AGAP007699-RC.1 gene_biotype:protein_coding transcript_biotype:protein_coding description:GTP-binding nuclear protein Ran;AGAP007699-PB.1 pep chromosome:AgamP4:2L:49	3	3	3	3	2	3	2	2	3	3	1	1	2	3	2	2	3	3	1	1	15.9	15.9	15.9	24.471	214
AGAP029051-PL.1;AGAP029051-PC.1;AGAP029051-PG.1;AGAP029051-PF.1;AGAP029051-PJ.1;AGAP029051-PB.1;AGAP029051-PH.1;AGAP029051-PK.1;AGAP029051-PA.1;AGAP029051-PI.1;AGAP029051-PE.1;AGAP029051-PD.1	0.839917	4	5	6	5	6	4	2	0	10005000	12289000	4153100	5414500	8336400	4200700	360930	0	-0.721879	FALSE	AGAP029051-PL.1;AGAP029051-PC.1;AGAP029051-PG.1;AGAP029051-PF.1;AGAP029051-PJ.1;AGAP029051-PB.1;AGAP029051-PH.1;AGAP029051-PK.1;AGAP029051-PA.1;AGAP029051-PI.1;AGAP029051-PE.1;AGAP029051-PD.1	6;6;6;6;6;6;6;6;6;6;6;6	6;6;6;6;6;6;6;6;6;6;6;6	6;6;6;6;6;6;6;6;6;6;6;6	AGAP029051-PL.1 pep chromosome:AgamP4:3L:23599466:23653303:-1 gene:AGAP029051.1 transcript:AGAP029051-RL.1 gene_biotype:protein_coding transcript_biotype:protein_coding;AGAP029051-PC.1 pep chromosome:AgamP4:3L:23599466:23653303:-1 gene:AGAP029051.1 transcr	12	6	6	6	4	5	6	5	6	4	2	0	4	5	6	5	6	4	2	0	0.9	0.9	0.9	819.56	7406
AGAP010613-PA.2;AGAP010612-PA.1	0.521255	4	4	3	3	3	3	0	0	11076000	14309000	3737800	8574100	9526300	4619200	0	0	-0.796034	FALSE	AGAP010613-PA.2;AGAP010612-PA.1	4;4	4;4	3;3	AGAP010613-PA.2 pep chromosome:AgamP4:3L:7175501:7176434:-1 gene:AGAP010613.2 transcript:AGAP010613-RA.2 gene_biotype:protein_coding transcript_biotype:protein_coding;AGAP010612-PA.1 pep chromosome:AgamP4:3L:7170525:7171476:-1 gene:AGAP010612.1 transcript:	2	4	4	3	4	4	3	3	3	3	0	0	3	3	2	2	2	2	0	0	21.6	21.6	17.6	24.178	222
AGAP006258-PA.1	0.70164	3	3	3	3	3	2	1	1	10222000	13887000	9382700	12306000	10752000	8759400	586990	545000	-0.858296	FALSE	AGAP006258-PA.1	3	3	3	AGAP006258-PA.1 pep chromosome:AgamP4:2L:28702474:28705612:-1 gene:AGAP006258.1 transcript:AGAP006258-RA.1 gene_biotype:protein_coding transcript_biotype:protein_coding gene_symbol:PPO2 description:prophenoloxidase 2	1	3	3	3	3	3	3	3	3	2	1	1	3	3	3	3	3	2	1	1	5.4	5.4	5.4	78.073	688
AGAP006280-PA.1	0.359023	3	7	4	6	5	8	4	0	3331100	71012000	5197200	73233000	7536200	13303000	1716400	0	-0.874932	FALSE	AGAP006280-PA.1	9	9	9	AGAP006280-PA.1 pep chromosome:AgamP4:2L:29401810:29420308:-1 gene:AGAP006280.1 transcript:AGAP006280-RA.1 gene_biotype:protein_coding transcript_biotype:protein_coding description:nuclear pore complex protein Nup210	1	9	9	9	3	7	4	6	5	8	4	0	3	7	4	6	5	8	4	0	5.4	5.4	5.4	213.97	1947
AGAP005265-PA.2;AGAP005266-PA.2;AGAP005264-PA.2;AGAP011193-PA.2;AGAP028149-PA.2;AGAP028034-PA.2	1.69801	5	5	5	5	5	5	3	2	38071000	46880000	40567000	36676000	28958000	21811000	2517700	1260400	-0.888154	FALSE	AGAP005265-PA.2;AGAP005266-PA.2;AGAP005264-PA.2;AGAP011193-PA.2	5;5;5;4;1;1	5;5;5;4;1;1	5;5;5;4;1;1	AGAP005265-PA.2 pep chromosome:AgamP4:2L:13401188:13401548:-1 gene:AGAP005265.2 transcript:AGAP005265-RA.2 gene_biotype:protein_coding transcript_biotype:protein_coding;AGAP005266-PA.2 pep chromosome:AgamP4:2L:13420356:13421105:-1 gene:AGAP005266.2 transcr	6	5	5	5	5	5	5	5	5	5	3	2	5	5	5	5	5	5	3	2	35.8	35.8	35.8	12.061	120
AGAP009638-PA.2	0.737735	15	16	15	14	15	15	5	3	97264000	120750000	88395000	58167000	55253000	49978000	2132600	1519900	-0.895436	FALSE	AGAP009638-PA.2	20	20	20	AGAP009638-PA.2 pep chromosome:AgamP4:3R:37405531:37423371:1 gene:AGAP009638.2 transcript:AGAP009638-RA.2 gene_biotype:protein_coding transcript_biotype:protein_coding	1	20	20	20	15	16	15	14	15	15	5	3	15	16	15	14	15	15	5	3	19.9	19.9	19.9	477.06	4185
AGAP005558-PA.1	0.981106	2	2	3	2	1	3	1	0	3442700	5774400	6405900	5073800	1164900	5428800	182850	0	-0.903852	FALSE	AGAP005558-PA.1	3	3	3	AGAP005558-PA.1 pep chromosome:AgamP4:2L:17030571:17032220:1 gene:AGAP005558.1 transcript:AGAP005558-RA.1 gene_biotype:protein_coding transcript_biotype:protein_coding description:peptidase (mitochondrial processing) beta	1	3	3	3	2	2	3	2	1	3	1	0	2	2	3	2	1	3	1	0	6.4	6.4	6.4	51.87	472
AGAP003592-PB.1;AGAP003592-PA.2	0.380713	3	4	4	4	5	5	2	1	18248000	28560000	39725000	26923000	53080000	41476000	763740	428360	-0.942542	FALSE	AGAP003592-PB.1;AGAP003592-PA.2	5;5	5;5	5;5	AGAP003592-PB.1 pep chromosome:AgamP4:2R:40369001:40370609:-1 gene:AGAP003592.2 transcript:AGAP003592-RB.1 gene_biotype:protein_coding transcript_biotype:protein_coding gene_symbol:RpLP0 description:60S ribosomal protein LP0;AGAP003592-PA.2 pep chromosome:	2	5	5	5	3	4	4	4	5	5	2	1	3	4	4	4	5	5	2	1	16.9	16.9	16.9	34.02	314
AGAP002737-PB.3	0.780797	5	4	3	4	5	4	1	1	13225000	10567000	4171600	4600800	8105400	4156000	1008500	104370	-0.944962	FALSE	AGAP002737-PB.3	6	6	4	AGAP002737-PB.3 pep chromosome:AgamP4:2R:26363580:26395076:1 gene:AGAP002737.4 transcript:AGAP002737-RB.3 gene_biotype:protein_coding transcript_biotype:protein_coding	1	6	6	4	5	4	3	4	5	4	1	1	4	4	3	4	4	4	0	1	5.3	5.3	4.6	632.68	5562
AGAP010404-PB.3	0.886081	5	4	4	5	3	4	3	3	68471000	34747000	22706000	103780000	15215000	12916000	6475700	5232600	-0.977019	FALSE	AGAP010404-PB.3	6	6	5	AGAP010404-PB.3 pep chromosome:AgamP4:3L:2780915:2784473:-1 gene:AGAP010404.3 transcript:AGAP010404-RB.3 gene_biotype:protein_coding transcript_biotype:protein_coding gene_symbol:GSTS1 description:glutathione S-transferase sigma class 1	1	6	6	5	5	4	4	5	3	4	3	3	4	3	3	4	2	3	2	2	38.4	38.4	31.5	23.398	203
AGAP029545-PA.1	1.36844	6	7	7	6	6	5	4	3	15838000	28845000	16576000	18114000	11969000	10643000	763530	562800	-0.982439	FALSE	AGAP029545-PA.1	7	7	7	AGAP029545-PA.1 pep chromosome:AgamP4:2R:16421349:16464430:1 gene:AGAP029545.1 transcript:AGAP029545-RA.1 gene_biotype:protein_coding transcript_biotype:protein_coding	1	7	7	7	6	7	7	6	6	5	4	3	6	7	7	6	6	5	4	3	4.3	4.3	4.3	204.17	1918
AGAP007494-PA.2;AGAP007494-PB.2;AGAP007494-PC.2	1.50935	2	2	2	1	1	1	1	1	6538900	5279500	5362600	3294000	2593400	3190900	347150	319840	-0.994099	FALSE	AGAP007494-PA.2;AGAP007494-PB.2;AGAP007494-PC.2	2;2;2	2;2;2	2;2;2	AGAP007494-PA.2 pep chromosome:AgamP4:2L:46906176:46916175:1 gene:AGAP007494.2 transcript:AGAP007494-RA.2 gene_biotype:protein_coding transcript_biotype:protein_coding;AGAP007494-PB.2 pep chromosome:AgamP4:2L:46906176:46916175:1 gene:AGAP007494.2 transcrip	3	2	2	2	2	2	2	1	1	1	1	1	2	2	2	1	1	1	1	1	5.6	5.6	5.6	47.216	426
AGAP012056-PB.2;AGAP012056-PA.2	1.33965	2	2	2	2	2	2	1	1	9346100	11799000	7535100	8934300	5856100	4540300	815010	452620	-1.05796	FALSE	AGAP012056-PB.2;AGAP012056-PA.2	3;3	3;3	3;3	AGAP012056-PB.2 pep chromosome:AgamP4:3L:37151982:37164957:-1 gene:AGAP012056.2 transcript:AGAP012056-RB.2 gene_biotype:protein_coding transcript_biotype:protein_coding description:cofilin;AGAP012056-PA.2 pep chromosome:AgamP4:3L:37151982:37163128:-1 gene:	2	3	3	3	2	2	2	2	2	2	1	1	2	2	2	2	2	2	1	1	20.9	20.9	20.9	17.064	148
AGAP028138-PA.2	0.64922	5	6	7	5	7	7	4	2	12125000	27095000	20374000	14457000	16070000	15086000	1630100	548700	-1.12702	FALSE	AGAP028138-PA.2	8	8	8	AGAP028138-PA.2 pep chromosome:AgamP4:3L:22031182:22036247:-1 gene:AGAP028138.2 transcript:AGAP028138-RA.2 gene_biotype:protein_coding transcript_biotype:protein_coding	1	8	8	8	5	6	7	5	7	7	4	2	5	6	7	5	7	7	4	2	11.2	11.2	11.2	81.85	739
AGAP000739-PA.2	0.843975	3	3	3	3	3	3	1	1	12772000	16072000	10316000	11412000	10689000	7835500	463120	420300	-1.13974	FALSE	AGAP000739-PA.2	3	3	3	AGAP000739-PA.2 pep chromosome:AgamP4:X:13489256:13490740:-1 gene:AGAP000739.2 transcript:AGAP000739-RA.2 gene_biotype:protein_coding transcript_biotype:protein_coding gene_symbol:RpS10 description:40S ribosomal protein S10	1	3	3	3	3	3	3	3	3	3	1	1	3	3	3	3	3	3	1	1	21	21	21	18.111	157
AGAP009604-PA.2	0.778071	2	3	2	2	2	2	1	1	21373000	36693000	19495000	21572000	9193500	12950000	1082100	850050	-1.15737	FALSE	AGAP009604-PA.2	3	3	3	AGAP009604-PA.2 pep chromosome:AgamP4:3R:36972513:36977321:1 gene:AGAP009604.2 transcript:AGAP009604-RA.2 gene_biotype:protein_coding transcript_biotype:protein_coding	1	3	3	3	2	3	2	2	2	2	1	1	2	3	2	2	2	2	1	1	13.8	13.8	13.8	31.471	298
AGAP008963-PA.2	0.669974	2	2	2	2	3	3	2	2	13879000	18660000	9548500	18468000	22090000	18549000	1952600	1548500	-1.22199	FALSE	AGAP008963-PA.2	5	5	5	AGAP008963-PA.2 pep chromosome:AgamP4:3R:22245139:22247102:-1 gene:AGAP008963.2 transcript:AGAP008963-RA.2 gene_biotype:protein_coding transcript_biotype:protein_coding	1	5	5	5	2	2	2	2	3	3	2	2	2	2	2	2	3	3	2	2	8.1	8.1	8.1	68.753	604
AGAP011833-PA.2	1.2128	0	2	2	2	1	1	1	1	0	8623800	6731000	13397000	1755500	1877800	550620	360890	-1.22364	FALSE	AGAP011833-PA.2	2	2	2	AGAP011833-PA.2 pep chromosome:AgamP4:3L:33895865:33897321:1 gene:AGAP011833.2 transcript:AGAP011833-RA.2 gene_biotype:protein_coding transcript_biotype:protein_coding description:enoyl-CoA hydratase	1	2	2	2	0	2	2	2	1	1	1	1	0	2	2	2	1	1	1	1	10	10	10	32.383	299
AGAP029814-PB.1;AGAP029814-PA.1	0.680188	2	2	2	2	2	2	2	1	13513000	14053000	10657000	15059000	16690000	16387000	422570	275530	-1.27224	FALSE	AGAP029814-PB.1;AGAP029814-PA.1	2;1	2;1	2;1	AGAP029814-PB.1 pep chromosome:AgamP4:2L:45260200:45270269:1 gene:AGAP029814.1 transcript:AGAP029814-RB.1 gene_biotype:protein_coding transcript_biotype:protein_coding description:SUN domain-containing protein [Source:UniProtKB/TrEMBL;Acc:A0A499FX34];AGAP0	2	2	2	2	2	2	2	2	2	2	2	1	2	2	2	2	2	2	2	1	1.8	1.8	1.8	130.92	1169
AGAP003091-PA.2	0.704331	3	3	3	3	2	2	1	1	21900000	24334000	16178000	21008000	7403000	6606400	770650	802650	-1.27581	FALSE	AGAP003091-PA.2	4	4	4	AGAP003091-PA.2 pep chromosome:AgamP4:2R:32394207:32395229:-1 gene:AGAP003091.2 transcript:AGAP003091-RA.2 gene_biotype:protein_coding transcript_biotype:protein_coding description:Sterol carrier protein 2 variant 2	1	4	4	4	3	3	3	3	2	2	1	1	3	3	3	3	2	2	1	1	23.4	23.4	23.4	12.376	111
AGAP006103-PA.1;AGAP006103-PC.1;AGAP006103-PB.1	0.71629	3	4	4	4	3	4	2	1	24562000	40759000	23502000	27180000	13748000	10786000	2458200	761770	-1.32069	FALSE	AGAP006103-PA.1;AGAP006103-PC.1;AGAP006103-PB.1	4;4;4	4;4;4	4;4;4	AGAP006103-PA.1 pep chromosome:AgamP4:2L:26687811:26689484:1 gene:AGAP006103.1 transcript:AGAP006103-RA.1 gene_biotype:protein_coding transcript_biotype:protein_coding;AGAP006103-PC.1 pep chromosome:AgamP4:2L:26687471:26689494:1 gene:AGAP006103.1 transcrip	3	4	4	4	3	4	4	4	3	4	2	1	3	4	4	4	3	4	2	1	34.5	34.5	34.5	15.911	145
AGAP008917-PA.3	0.956879	3	4	5	4	6	6	0	1	4188400	17193000	10600000	14753000	11054000	9435700	0	277810	-1.39489	FALSE	AGAP008917-PA.3	8	8	8	AGAP008917-PA.3 pep chromosome:AgamP4:3R:20786215:20794409:-1 gene:AGAP008917.3 transcript:AGAP008917-RA.3 gene_biotype:protein_coding transcript_biotype:protein_coding description:DNA topoisomerase II	1	8	8	8	3	4	5	4	6	6	0	1	3	4	5	4	6	6	0	1	5.5	5.5	5.5	171.98	1530
AGAP008369-PA.2	1.28418	2	3	2	3	2	3	2	1	5522100	13998000	7890500	11481000	5813100	6299500	818370	229120	-1.40537	FALSE	AGAP008369-PA.2	4	4	4	AGAP008369-PA.2 pep chromosome:AgamP4:3R:10088546:10093543:1 gene:AGAP008369.2 transcript:AGAP008369-RA.2 gene_biotype:protein_coding transcript_biotype:protein_coding	1	4	4	4	2	3	2	3	2	3	2	1	2	3	2	3	2	3	2	1	2.9	2.9	2.9	170.43	1465
AGAP012560-PA.1;AGAP012894-PA.1;AGAP012710-PA.1;AGAP012202-PA.1;AGAP012201-PA.1;AGAP012199-PA.1;AGAP003912-PA.2;AGAP012555-PA.1;AGAP012871-PA.2	0.538296	3	4	4	4	3	3	2	1	41821000	39331000	33759000	39901000	32883000	24600000	3201300	1420100	-1.59534	FALSE	AGAP012560-PA.1;AGAP012894-PA.1;AGAP012710-PA.1;AGAP012202-PA.1;AGAP012201-PA.1;AGAP012199-PA.1;AGAP003912-PA.2;AGAP012555-PA.1	5;5;5;5;5;5;4;3;2	5;5;5;5;5;5;4;3;2	5;5;5;5;5;5;4;3;2	AGAP012560-PA.1 pep chromosome:AgamP4:UNKN:16236864:16237169:-1 gene:AGAP012560.1 transcript:AGAP012560-RA.1 gene_biotype:protein_coding transcript_biotype:protein_coding description:histone H2B;AGAP012894-PA.1 pep chromosome:AgamP4:UNKN:37136935:37137309:	9	5	5	5	3	4	4	4	3	3	2	1	3	4	4	4	3	3	2	1	49.5	49.5	49.5	11.315	101
AGAP000306-PA.3;AGAP012895-PA.1;AGAP012711-PA.1;AGAP003913-PA.1;AGAP003911-PA.1;AGAP012198-PA.1	0.306648	3	3	3	3	2	2	0	1	204540000	374720000	193720000	293350000	107940000	96684000	0	5117100	-1.66689	FALSE	AGAP000306-PA.3;AGAP012895-PA.1;AGAP012711-PA.1;AGAP003913-PA.1;AGAP003911-PA.1	3;2;2;2;2;1	3;2;2;2;2;1	3;2;2;2;2;1	AGAP000306-PA.3 pep chromosome:AgamP4:X:5406871:5423585:1 gene:AGAP000306.3 transcript:AGAP000306-RA.3 gene_biotype:protein_coding transcript_biotype:protein_coding description:Histone H2A [Source:UniProtKB/TrEMBL;Acc:Q7QF50];AGAP012895-PA.1 pep chromosome	6	3	3	3	3	3	3	3	2	2	0	1	3	3	3	3	2	2	0	1	20.6	20.6	20.6	13.191	126
AGAP006398-PA.1	0.647317	6	5	6	5	5	5	4	1	47987000	71251000	48304000	61080000	42184000	45287000	3547500	337170	-1.68121	FALSE	AGAP006398-PA.1	7	7	7	AGAP006398-PA.1 pep chromosome:AgamP4:2L:31084065:31086356:1 gene:AGAP006398.1 transcript:AGAP006398-RA.1 gene_biotype:protein_coding transcript_biotype:protein_coding	1	7	7	7	6	5	6	5	5	5	4	1	6	5	6	5	5	5	4	1	35.2	35.2	35.2	31.237	290
AGAP009537-PA.1	0.939007	1	3	2	3	0	1	0	0	4785400	33585000	9039300	31462000	0	0	0	0	-1.86417	FALSE	AGAP009537-PA.1	3	3	3	AGAP009537-PA.1 pep chromosome:AgamP4:3R:35605568:35607573:1 gene:AGAP009537.1 transcript:AGAP009537-RA.1 gene_biotype:protein_coding transcript_biotype:protein_coding description:cytochrome c	1	3	3	3	1	3	2	3	0	1	0	0	1	3	2	3	0	1	0	0	20.4	20.4	20.4	11.784	108
AGAP012529-PA.1;AGAP004807-PA.1;AGAP013132-PA.1	0.743661	4	4	4	4	4	4	1	0	47466000	70063000	46043000	49259000	46708000	48593000	3893500	0	-2.06411	FALSE	AGAP012529-PA.1	4;1;1	4;1;1	4;1;1	AGAP012529-PA.1 pep chromosome:AgamP4:UNKN:11588004:11588717:-1 gene:AGAP012529.1 transcript:AGAP012529-RA.1 gene_biotype:protein_coding transcript_biotype:protein_coding gene_symbol:GALE8 description:galectin 8	3	4	4	4	4	4	4	4	4	4	1	0	4	4	4	4	4	4	1	0	35	35	35	16.002	143
AGAP005046-PA.1;AGAP005046-PB.1	0.966654	3	3	2	3	2	3	2	2	20133000	32475000	11805000	35776000	9934500	19302000	2428500	2551100	-2.12395	FALSE	AGAP005046-PA.1;AGAP005046-PB.1	3;3	3;3	3;3	AGAP005046-PA.1 pep chromosome:AgamP4:2L:8792444:8793280:1 gene:AGAP005046.1 transcript:AGAP005046-RA.1 gene_biotype:protein_coding transcript_biotype:protein_coding gene_symbol:RpL22 description:60S ribosomal protein L22;AGAP005046-PB.1 pep chromosome:Aga	2	3	3	3	3	3	2	3	2	3	2	2	3	3	2	3	2	3	2	2	37.2	37.2	37.2	11.415	94
AGAP010933-PA.1	1.29636	4	4	3	3	1	2	1	1	29444000	24627000	12709000	24441000	6525300	7783900	924890	631680	-2.17373	FALSE	AGAP010933-PA.1	4	4	4	AGAP010933-PA.1 pep chromosome:AgamP4:3L:13354161:13355241:1 gene:AGAP010933.1 transcript:AGAP010933-RA.1 gene_biotype:protein_coding transcript_biotype:protein_coding gene_symbol:RpS19 description:40S ribosomal protein S19	1	4	4	4	4	4	3	3	1	2	1	1	4	4	3	3	1	2	1	1	28.5	28.5	28.5	17.594	158
AGAP006037-PA.1	0.963021	3	5	5	5	4	4	1	1	38637000	43412000	34096000	34468000	25216000	21645000	1586400	1989300	-2.2356	FALSE	AGAP006037-PA.1	6	6	6	AGAP006037-PA.1 pep chromosome:AgamP4:2L:25521114:25523716:1 gene:AGAP006037.1 transcript:AGAP006037-RA.1 gene_biotype:protein_coding transcript_biotype:protein_coding gene_symbol:RpL24 description:60S ribosomal protein L24	1	6	6	6	3	5	5	5	4	4	1	1	3	5	5	5	4	4	1	1	16.2	16.2	16.2	40.23	390
AGAP007927-PA.2;AGAP013742-PA.1;AGAP002599-PA.3;AGAP001971-PA.2	0.916022	3	3	3	3	3	3	2	2	129940000	168810000	94069000	243660000	81613000	94710000	20277000	13505000	-3.19782	FALSE	AGAP007927-PA.2;AGAP013742-PA.1;AGAP002599-PA.3;AGAP001971-PA.2	3;3;3;3	3;3;3;3	3;3;3;3	AGAP007927-PA.2 pep chromosome:AgamP4:3R:2920155:2921050:1 gene:AGAP007927.2 transcript:AGAP007927-RA.2 gene_biotype:protein_coding transcript_biotype:protein_coding gene_symbol:RpL40 description:60S ribosomal protein L40;AGAP013742-PA.1 pep chromosome:Aga	4	3	3	3	3	3	3	3	3	3	2	2	3	3	3	3	3	3	2	2	26.6	26.6	26.6	14.729	128
AGAP006782-PA.1;AGAP002358-PC.1;AGAP002358-PB.1;AGAP002358-PA.2	1.31781	2	3	3	3	3	1	2	1	3298200	29888000	35103000	68315000	9439200	811200	1486300	747440	-3.20086	FALSE	AGAP006782-PA.1;AGAP002358-PC.1;AGAP002358-PB.1;AGAP002358-PA.2	4;2;2;2	4;2;2;2	4;2;2;2	AGAP006782-PA.1 pep chromosome:AgamP4:2L:38178317:38184174:-1 gene:AGAP006782.1 transcript:AGAP006782-RA.1 gene_biotype:protein_coding transcript_biotype:protein_coding description:ADP,ATP carrier protein 1;AGAP002358-PC.1 pep chromosome:AgamP4:2R:20597739	4	4	4	4	2	3	3	3	3	1	2	1	2	3	3	3	3	1	2	1	14.6	14.6	14.6	32.834	301
AGAP012204-PA.1	0.442156	1	1	1	1	2	1	1	1	10232000	8119600	5028300	8143600	16781000	13156000	463470	302020	0.730385	NA	AGAP012204-PA.1	2	2	2	AGAP012204-PA.1 pep chromosome:AgamP4:3L:38716326:38717256:1 gene:AGAP012204.1 transcript:AGAP012204-RA.1 gene_biotype:protein_coding transcript_biotype:protein_coding description:H/ACA ribonucleoprotein complex subunit 2	1	2	2	2	1	1	1	1	2	1	1	1	1	1	1	1	2	1	1	1	13.4	13.4	13.4	17.576	157
AGAP006958-PA.1;AGAP006961-PA.1;AGAP006959-PA.1	0.477796	0	1	0	1	1	2	0	0	0	2558500	0	1998300	3640600	12237000	0	0	0.719814	NA	AGAP006958-PA.1	3;1;1	3;1;1	3;1;1	AGAP006958-PA.1 pep chromosome:AgamP4:2L:40256208:40258932:-1 gene:AGAP006958.1 transcript:AGAP006958-RA.1 gene_biotype:protein_coding transcript_biotype:protein_coding gene_symbol:Hsp83 description:Heat shock protein 83 [Source:UniProtKB/Swiss-Prot;Acc:Q7	3	3	3	3	0	1	0	1	1	2	0	0	0	1	0	1	1	2	0	0	4.6	4.6	4.6	82.086	720
AGAP001910-PA.2	0.365628	0	1	0	2	1	2	1	0	0	1748100	0	1836900	3509200	13195000	1007700	0	0.687697	NA	AGAP001910-PA.2	3	3	3	AGAP001910-PA.2 pep chromosome:AgamP4:2R:12009509:12011157:-1 gene:AGAP001910.2 transcript:AGAP001910-RA.2 gene_biotype:protein_coding transcript_biotype:protein_coding gene_symbol:RpS3 description:40S ribosomal protein S3	1	3	3	3	0	1	0	2	1	2	1	0	0	1	0	2	1	2	1	0	13.1	13.1	13.1	27.159	244
AGAP004723-PA.3	0.455177	0	0	2	1	2	2	1	0	0	0	3884600	1761000	4456900	4696000	591390	0	0.48973	NA	AGAP004723-PA.3	3	3	3	AGAP004723-PA.3 pep chromosome:AgamP4:2L:2756404:2760473:1 gene:AGAP004723.3 transcript:AGAP004723-RA.3 gene_biotype:protein_coding transcript_biotype:protein_coding description:chromobox protein homolog 1	1	3	3	3	0	0	2	1	2	2	1	0	0	0	2	1	2	2	1	0	27.7	27.7	27.7	20.27	177
AGAP010700-PA.2	0.0354018	1	1	2	1	1	1	0	1	710540	1261400	1692500	722210	714610	465660	0	102870	-0.0248806	NA	AGAP010700-PA.2	2	2	2	AGAP010700-PA.2 pep chromosome:AgamP4:3L:8723177:8727960:1 gene:AGAP010700.2 transcript:AGAP010700-RA.2 gene_biotype:protein_coding transcript_biotype:protein_coding description:SWI/SNF-related matrix-associated actin-dependent regulator of chromatin	1	2	2	2	1	1	2	1	1	1	0	1	1	1	2	1	1	1	0	1	3.1	3.1	3.1	119.08	1026
AGAP001721-PA.2	0.0474222	1	1	1	2	2	1	0	0	1100300	1046600	570540	4569500	2104100	485900	0	0	-0.0497881	NA	AGAP001721-PA.2	2	2	2	AGAP001721-PA.2 pep chromosome:AgamP4:2R:8925598:8927708:1 gene:AGAP001721.2 transcript:AGAP001721-RA.2 gene_biotype:protein_coding transcript_biotype:protein_coding description:translocon-associated protein subunit alpha	1	2	2	2	1	1	1	2	2	1	0	0	1	1	1	2	2	1	0	0	8.1	8.1	8.1	31.478	284
AGAP000749-PA.2	0.119781	1	2	1	2	2	2	1	1	1456600	3364100	2000800	4329100	4439600	3583200	237960	116960	-0.0930443	NA	AGAP000749-PA.2	2	2	2	AGAP000749-PA.2 pep chromosome:AgamP4:X:13712077:13714950:1 gene:AGAP000749.2 transcript:AGAP000749-RA.2 gene_biotype:protein_coding transcript_biotype:protein_coding description:Muscular protein 20	1	2	2	2	1	2	1	2	2	2	1	1	1	2	1	2	2	2	1	1	15.4	15.4	15.4	19.126	169
AGAP013112-PA.1	0.123592	1	1	2	1	1	1	1	0	2185400	2034700	2752400	1858700	1233100	1298600	136270	0	-0.0935338	NA	AGAP013112-PA.1	2	2	2	AGAP013112-PA.1 pep chromosome:AgamP4:2R:4071662:4073841:-1 gene:AGAP013112.1 transcript:AGAP013112-RA.1 gene_biotype:protein_coding transcript_biotype:protein_coding description:mRNA binding protein	1	2	2	2	1	1	2	1	1	1	1	0	1	1	2	1	1	1	1	0	4.2	4.2	4.2	54.623	524
AGAP006612-PA.1	0.234422	0	1	1	1	1	2	0	0	0	1380100	371600	286340	308000	1525400	0	0	-0.125354	NA	AGAP006612-PA.1	2	2	2	AGAP006612-PA.1 pep chromosome:AgamP4:2L:34733843:34734554:-1 gene:AGAP006612.1 transcript:AGAP006612-RA.1 gene_biotype:protein_coding transcript_biotype:protein_coding gene_symbol:RpL29 description:60S ribosomal protein L29	1	2	2	2	0	1	1	1	1	2	0	0	0	1	1	1	1	2	0	0	15.8	15.8	15.8	8.8672	76
AGAP002982-PA.3	0.271871	0	1	1	1	1	1	0	0	0	1427800	2457000	2020400	1964700	1544900	0	0	-0.131454	NA	AGAP002982-PA.3	2	2	2	AGAP002982-PA.3 pep chromosome:AgamP4:2R:30519286:30529694:1 gene:AGAP002982.3 transcript:AGAP002982-RA.3 gene_biotype:protein_coding transcript_biotype:protein_coding description:E3 SUMO-protein ligase RanBP2	1	2	2	2	0	1	1	1	1	1	0	0	0	1	1	1	1	1	0	0	0.7	0.7	0.7	308.08	2916
AGAP004944-PB.2;AGAP004944-PA.2	0.263152	5	8	8	8	7	7	6	6	660700	10860000	8100900	8242200	2230200	2539900	589760	1403100	-0.162039	NA	AGAP004944-PB.2;AGAP004944-PA.2	10;10	4;4	4;4	AGAP004944-PB.2 pep chromosome:AgamP4:2L:6544085:6546511:-1 gene:AGAP004944.2 transcript:AGAP004944-RB.2 gene_biotype:protein_coding transcript_biotype:protein_coding;AGAP004944-PA.2 pep chromosome:AgamP4:2L:6544085:6549612:-1 gene:AGAP004944.2 transcript:	2	10	4	4	1	3	3	3	2	2	2	2	1	3	3	3	2	2	2	2	20.1	8.7	8.7	70.591	647
AGAP001420-PA.2	0.61107	0	2	2	1	1	2	1	0	0	3020500	872290	2476200	989990	2139100	125460	0	-0.199669	NA	AGAP001420-PA.2	2	2	2	AGAP001420-PA.2 pep chromosome:AgamP4:2R:4739221:4740413:-1 gene:AGAP001420.2 transcript:AGAP001420-RA.2 gene_biotype:protein_coding transcript_biotype:protein_coding description:2,3-bisphosphoglycerate-dependent phosphoglycerate mutase	1	2	2	2	0	2	2	1	1	2	1	0	0	2	2	1	1	2	1	0	7.5	7.5	7.5	28.709	255
AGAP001630-PA.2	0.505401	0	0	1	1	1	1	1	1	0	0	3341600	3124400	1076500	1469800	392400	218610	-0.276254	NA	AGAP001630-PA.2	2	2	2	AGAP001630-PA.2 pep chromosome:AgamP4:2R:7025243:7026261:-1 gene:AGAP001630.2 transcript:AGAP001630-RA.2 gene_biotype:protein_coding transcript_biotype:protein_coding gene_symbol:Tpi description:Triosephosphate isomerase [Source:UniProtKB/TrEMBL;Acc:Q7PXW5	1	2	2	2	0	0	1	1	1	1	1	1	0	0	1	1	1	1	1	1	8.9	8.9	8.9	26.342	247
AGAP010147-PH.1		178	186	182	182	184	182	173	154	1090700000	1787800000	959360000	1283900000	1115700000	1197000000	320070000	201580000			AGAP010147-PH.1	198	8	3	AGAP010147-PH.1 pep chromosome:AgamP4:3R:49458955:49484075:1 gene:AGAP010147.2 transcript:AGAP010147-RH.1 gene_biotype:protein_coding transcript_biotype:protein_coding description:myosin heavy chain	1	198	8	3	7	8	8	8	8	8	8	7	3	3	3	3	3	3	3	3	69.5	4.8	1.5	223.76	1961
;48355;48356;48357;48358;48359;48360;48361;48362;48363;48364;48365;48366;48367;48368;48369;48370;48395;48396;48397;48398;48399;48400;48401;48402;48403;48404;48405;48406;48407;48408;48409;48410;48411;48412;48413;48414;48415;48416;48417;48418;48419;48420;48421;48422;48423;48424;48425;48426;48427;48428;48429;48430;48431;48432;48433;48434;49110;49111;49112;49113;49114;49115;49116;49117;49118;49119;49…		29.8676	30.467	30.157	29.371	29.7527	30.2901	30.1532	29.8471											204;205;206;207;208;209;210;211;212;213;214;215;247;248;249;250;251;252;253;254;255;256;257;258;259;260;261;262;263;264;265;266;267;268;269;270;271;505;506;507;508;509;510;511;512;513;514;515;516;517;518;519;520;521;522;523;524;525;526;527;528;529;530;531;532;533;534;535;536;537;538;583;584;908;909;910;911;912;913;914;915;916;917;918;919;920;921;922;923;924;925;926;927;928;929;930;931;932;933;934…	205;212;267;506;538;583;916;953;1074;1127;1154;1273;1429;1661;1690;1714;2064;2148;2204;2212;2434;2461;2546;3297;3347;3387;3600;3758;3890;4068;4092;4189;4210;4274;4728;4734;4852;5294;5653;5884;6242;6261;6268;6298;6310;6347;6373;6454;6488;6529;6680;6717;6737;6749;6751;8373;8384;8419;8442;8483;8505;8627;9154;9613;9797;9841;10544;11317;11450;11510;11591;11840;11866;12004;12292;12507;12566;12841;12898…	208;209;210;211;212;213;214;215;216;217;218;219;220;221;222;223;224;225;226;228	92;167;176;290;357;359;493;553;618;661;680;715;716;732;773;785;788;1203;1597;1864	29.371	29.7527	30.2901	30.1532	29.8471	29.8676	30.467	30.157	FALSE	AGAP010147-PH.1	29.8918	29.8918	29.8918	29.9205	29.9205	4	29.9856	29.9856	29.9856	29.9674	29.9674	29.9674	4	30.075	30.075	30.075
AGAP010147-PJ.1		179	186	182	182	184	183	173	154	83733000000	112500000000	75435000000	96852000000	72340000000	71274000000	14624000000	8749600000			AGAP010147-PJ.1	199	199	5	AGAP010147-PJ.1 pep chromosome:AgamP4:3R:49458955:49484075:1 gene:AGAP010147.2 transcript:AGAP010147-RJ.1 gene_biotype:protein_coding transcript_biotype:protein_coding description:myosin heavy chain	1	199	199	5	179	186	182	182	184	183	173	154	5	5	5	5	5	5	5	5	69.4	69.4	2.5	224.09	1961
6009;46010;46011;46012;46013;46014;46015;46016;46017;46018;46019;46020;46021;46022;46023;46046;46047;46048;46049;46050;46051;46052;46053;46054;46055;46056;46057;46058;46059;46060;46061;46062;46063;46064;46065;46066;46067;46068;46069;46070;46071;46072;46073;46074;46075;46076;46077;46078;46079;46080;46081;46082;46083;46084;46085;46086;46087;46088;46089;46090;46091;46092;46093;46094;46095;48104;4810…		36.2395	36.3639	36.2788	36.166	36.3132	36.5024	36.4357	36.018											204;205;206;207;208;209;210;211;212;213;214;215;247;248;249;250;251;252;253;254;255;256;257;258;259;260;261;262;263;264;265;266;267;268;269;270;271;505;506;507;508;509;510;511;512;513;514;515;516;517;518;519;520;521;522;523;524;525;526;527;528;529;530;531;532;533;534;535;536;537;538;583;584;908;909;910;911;912;913;914;915;916;917;918;919;920;921;922;923;924;925;926;927;928;929;930;931;932;933;934…	205;212;267;506;538;583;916;953;1074;1127;1154;1273;1429;1661;1690;1714;1802;2064;2148;2204;2212;2434;2461;2546;2587;3236;3347;3387;3600;3758;3890;4068;4092;4189;4210;4274;4386;4418;4728;4734;4852;5294;5653;5884;6242;6261;6268;6298;6310;6347;6373;6454;6488;6529;6680;6717;6749;6751;8373;8384;8419;8442;8483;8505;8648;9154;9613;9797;9841;10544;11317;11450;11591;11840;11866;12004;12083;12292;12507;12…	208;209;210;211;212;213;214;215;216;217;218;219;220;221;222;223;224;225;229;230	92;167;176;290;357;359;493;553;618;661;680;715;716;773;785;788;1203;1224;1597;1864	36.166	36.3132	36.5024	36.4357	36.018	36.2395	36.3639	36.2788	FALSE	AGAP010147-PJ.1	36.3543	36.3543	36.3543	36.2699	36.2699	4	36.2724	36.2724	36.2724	36.2434	36.2434	36.2434	4	36.283	36.283	36.283
[truncated: 82 more columns]

## Sheet: MassSpectrometry_MalesVsFemales
Supplementary Table 1: Mass Spectrometry Results of SOA Immunoprecipitation at 250 mM NaCl (SOA IP in males versus female extracts)
Sequence	Length	Modifications	Modified sequence	Oxidation (M) Probabilities	Oxidation (M) Score Diffs	Acetyl (Protein N-term)	Oxidation (M)	Missed cleavages	Proteins	Leading proteins	Leading razor protein	Type	Raw file	Experiment	MS/MS m/z	Charge	m/z	Mass	Resolution	Uncalibrated - Calibrated m/z [ppm]	Uncalibrated - Calibrated m/z [Da]	Mass error [ppm]	Mass error [Da]	Uncalibrated mass error [ppm]	Uncalibrated mass error [Da]	Max intensity m/z 0	Retention time	Retention length	Calibrated retention time	Calibrated retention time start	Calibrated retention time finish	Retention time calibration	Match time difference	Match m/z difference	Match q-value	Match score	Number of data points	Number of scans	Number of isotopic peaks	PIF	Fraction of total spectrum	Base peak fraction	PEP	MS/MS count	MS/MS scan number	Score	Delta score	Combinatorics	Intensity
DTEVEELIASMK	12	Oxidation (M)	_DTEVEELIASM(ox)K_	DTEVEELIASM(1)K	DTEVEELIASM(222.28)K	0	1	0	AGAP005748-PA.1	AGAP005748-PA.1	AGAP005748-PA.1	MULTI-MSMS	20220428_QEP2_FBU_FB_collabCKV_anopheles_female_1	female_1	690.83	2	690.832	1379.65	41471.2	-0.097917	-6.7644e-05	-0.91962	-0.0006353	-1.0175	-0.00070295	690.832	77.088	0.31002	77.088	76.921	77.231	0					32	12	4	0	0	0	1.9256e-23	1	31430	222.28	205.05	1	27791000
DTEVEELIASMK	12	Oxidation (M)	_DTEVEELIASM(ox)K_	DTEVEELIASM(1)K	DTEVEELIASM(204.64)K	0	1	0	AGAP005748-PA.1	AGAP005748-PA.1	AGAP005748-PA.1	MULTI-MSMS	20220428_QEP2_FBU_FB_collabCKV_anopheles_female_3	female_3	690.831	2	690.832	1379.65	41304.3	0.41212	0.00028471	-1.0597	-0.00073204	-0.64753	-0.00044733	690.832	77.459	0.29408	77.459	77.286	77.58	0					31	12	3	0	0	0	2.5344e-17	1	31556	204.64	193.88	1	28837000
DTEVEELIASMK	12	Oxidation (M)	_DTEVEELIASM(ox)K_	DTEVEELIASM(1)K	DTEVEELIASM(223.87)K	0	1	0	AGAP005748-PA.1	AGAP005748-PA.1	AGAP005748-PA.1	MULTI-MSMS	20220428_QEP2_FBU_FB_collabCKV_anopheles_female_4	female_4	690.831	2	690.832	1379.65	42576.2	0.28134	0.00019436	-0.96934	-0.00066965	-0.688	-0.00047529	690.831	77.395	0.27703	77.395	77.216	77.494	0					21	11	2	0	0	0	1.1407e-23	1	31527	223.87	213.64	1	22166000
DTEVEELIASMK	12	Oxidation (M)	_DTEVEELIASM(ox)K_			0	1	0	AGAP005748-PA.1	AGAP005748-PA.1	AGAP005748-PA.1	MULTI-MATCH	20220428_QEP2_FBU_FB_collabCKV_anopheles_female_5	female_5		2	690.832	1379.65	42504.2	0.047536	3.2839e-05	-0.87628	-0.00060536	-0.82875	-0.00057252	690.831	77.353	0.26573	77.353	77.184	77.45	0	0.049511	-0.00011849	NaN	250.92	26	11	4	NaN	NaN	NaN	NaN	0		NaN	NaN	0	13157000
DTEVEELIASMK	12	Oxidation (M)	_DTEVEELIASM(ox)K_	DTEVEELIASM(1)K	DTEVEELIASM(218.6)K	0	1	0	AGAP005748-PA.1	AGAP005748-PA.1	AGAP005748-PA.1	MULTI-MSMS	20220428_QEP2_FBU_FB_collabCKV_anopheles_male_1	male_1	690.831	2	690.832	1379.65	42721.9	0.00058571	4.0462e-07	-0.33842	-0.00023379	-0.33783	-0.00023339	690.832	77.109	0.30004	77.109	76.91	77.21	0					33	12	4	0	0	0	3.7342e-23	1	31181	218.6	204.83	1	49967000
DTEVEELIASMK	12	Oxidation (M)	_DTEVEELIASM(ox)K_	DTEVEELIASM(1)K	DTEVEELIASM(219.72)K	0	1	0	AGAP005748-PA.1	AGAP005748-PA.1	AGAP005748-PA.1	MULTI-MSMS	20220428_QEP2_FBU_FB_collabCKV_anopheles_male_2	male_2	690.832	2	690.832	1379.65	41956.8	-0.057524	-3.9739e-05	-0.96666	-0.0006678	-1.0242	-0.00070754	690.832	77.139	0.36752	77.139	76.949	77.317	0					32	15	3	0	0	0	3.1872e-23	1	31413	219.72	207.51	1	37190000
DTEVEELIASMK	12	Oxidation (M)	_DTEVEELIASM(ox)K_	DTEVEELIASM(1)K	DTEVEELIASM(250.92)K	0	1	0	AGAP005748-PA.1	AGAP005748-PA.1	AGAP005748-PA.1	MULTI-MSMS	20220428_QEP2_FBU_FB_collabCKV_anopheles_male_3	male_3	690.833	2	690.832	1379.65	42447.9	0.38092	0.00026315	-0.96243	-0.00066488	-0.58151	-0.00040173	690.832	77.313	0.32403	77.313	77.154	77.478	0					32	13	4	0	0	0	3.4204e-39	1	31886	250.92	233.69	1	34701000
DTEVEELIASMK	12	Oxidation (M)	_DTEVEELIASM(ox)K_	DTEVEELIASM(1)K	DTEVEELIASM(214.71)K	0	1	0	AGAP005748-PA.1	AGAP005748-PA.1	AGAP005748-PA.1	MULTI-MSMS	20220428_QEP2_FBU_FB_collabCKV_anopheles_male_4	male_4	690.831	2	690.832	1379.65	42538.9	0.86374	0.0005967	-1.3708	-0.00094699	-0.50705	-0.00035028	690.831	77.511	0.27037	77.511	77.314	77.584	0					27	11	3	0	0	0	5.653e-23	1	31512	214.71	198.03	1	26879000
DTEVEELIASMK	12	Oxidation (M)	_DTEVEELIASM(ox)K_	DTEVEELIASM(1)K	DTEVEELIASM(195.36)K	0	1	0	AGAP005748-PA.1	AGAP005748-PA.1	AGAP005748-PA.1	MULTI-MSMS	20220428_QEP2_FBU_FB_collabCKV_anopheles_male_5	male_5	690.832	2	690.832	1379.65	42509.3	-0.034887	-2.4101e-05	-0.63735	-0.0004403	-0.67223	-0.0004644	690.832	77.366	0.2582	77.366	77.183	77.441	0					29	11	3	0	0	0	9.5984e-17	1	32035	195.36	182	1	39577000
ELLALSDGK	9	Unmodified	_ELLALSDGK_			0	0	0	AGAP005748-PA.1	AGAP005748-PA.1	AGAP005748-PA.1	MULTI-MSMS	20220428_QEP2_FBU_FB_collabCKV_anopheles_female_1	female_1	473.267	2	473.266	944.518	51168.6	1.3886	0.00065717	0.33811	0.00016002	1.7267	0.00081719	473.266	59.229	0.53801	59.229	58.964	59.502	7.1054e-15					68	20	5	0	0	0	0.04566	1	23765	74.486	39.237	1	93094000
ELLALSDGK	9	Unmodified	_ELLALSDGK_			0	0	0	AGAP005748-PA.1	AGAP005748-PA.1	AGAP005748-PA.1	MULTI-MSMS	20220428_QEP2_FBU_FB_collabCKV_anopheles_female_2	female_2	473.267	2	473.266	944.518	51871	2.066	0.00097777	0.47341	0.00022405	2.5394	0.0012018	473.266	58.811	0.48559	58.811	58.586	59.072	7.1054e-15					71	18	5	0	0	0	0.0077184	1	24867	101.72	47.516	1	46979000
ELLALSDGK	9	Unmodified	_ELLALSDGK_			0	0	0	AGAP005748-PA.1	AGAP005748-PA.1	AGAP005748-PA.1	MULTI-MSMS	20220428_QEP2_FBU_FB_collabCKV_anopheles_female_3	female_3	473.268	2	473.266	944.518	51308	2.3124	0.0010944	0.30082	0.00014237	2.6132	0.0012367	473.266	59.844	0.53452	59.844	59.576	60.11	0					69	20	5	0	0	0	0.014148	1	24030	93.143	34.361	1	72288000
ELLALSDGK	9	Unmodified	_ELLALSDGK_			0	0	0	AGAP005748-PA.1	AGAP005748-PA.1	AGAP005748-PA.1	MULTI-MSMS	20220428_QEP2_FBU_FB_collabCKV_anopheles_female_4	female_4	473.267	2	473.266	944.518	51095.6	1.4481	0.00068533	0.63254	0.00029936	2.0806	0.00098469	473.266	59.724	0.5127	59.724	59.425	59.938	0					64	19	5	0	0	0	0.011517	1	24016	95.815	51.698	1	70813000
ELLALSDGK	9	Unmodified	_ELLALSDGK_			0	0	0	AGAP005748-PA.1	AGAP005748-PA.1	AGAP005748-PA.1	MULTI-MSMS	20220428_QEP2_FBU_FB_collabCKV_anopheles_female_5	female_5	473.268	2	473.266	944.518	50955.1	2.042	0.00096639	1.0908	0.00051624	3.1328	0.0014826	473.266	59.729	0.48437	59.729	59.47	59.954	0					60	18	5	0	0	0	0.022788	1	23961	84.368	40.554	1	38349000
ELLALSDGK	9	Unmodified	_ELLALSDGK_			0	0	0	AGAP005748-PA.1	AGAP005748-PA.1	AGAP005748-PA.1	MULTI-MATCH	20220428_QEP2_FBU_FB_collabCKV_anopheles_male_1	male_1		2	473.266	944.518	50936.9	1.5524	0.00073472	-0.10278	-4.8645e-05	1.4497	0.00068607	473.266	59.742	0.58075	59.742	59.435	60.016	-7.1054e-15	0.0083503	-0.00050483	NaN	114.5	80	22	5	NaN	NaN	NaN	NaN	0		NaN	NaN	0	98717000
ELLALSDGK	9	Unmodified	_ELLALSDGK_			0	0	0	AGAP005748-PA.1	AGAP005748-PA.1	AGAP005748-PA.1	MULTI-MSMS	20220428_QEP2_FBU_FB_collabCKV_anopheles_male_2	male_2	473.267	2	473.266	944.518	51461.2	1.2316	0.00058287	0.54887	0.00025976	1.7805	0.00084263	473.266	59.208	0.5968	59.208	58.905	59.501	0					76	22	5	0	0	0	0.0085316	1	23772	99.305	49.98	1	120670000
ELLALSDGK	9	Unmodified	_ELLALSDGK_			0	0	0	AGAP005748-PA.1	AGAP005748-PA.1	AGAP005748-PA.1	MULTI-MSMS	20220428_QEP2_FBU_FB_collabCKV_anopheles_male_3	male_3	473.267	2	473.266	944.518	51334.7	1.6281	0.0007705	0.44479	0.0002105	2.0728	0.00098101	473.266	59.624	0.61492	59.624	59.323	59.938	7.1054e-15					76	23	5	0	0	0	0.011029	1	24281	96.311	41.699	1	66062000
ELLALSDGK	9	Unmodified	_ELLALSDGK_			0	0	0	AGAP005748-PA.1	AGAP005748-PA.1	AGAP005748-PA.1	MULTI-MSMS	20220428_QEP2_FBU_FB_collabCKV_anopheles_male_4	male_4	473.267	2	473.266	944.518	50754	1.9888	0.00094124	0.42709	0.00020213	2.4159	0.0011434	473.266	59.862	0.56339	59.862	59.568	60.132	7.1054e-15					75	21	5	0	0	0	0.0059396	1	23986	107.01	53.656	1	93326000
ELLALSDGK	9	Unmodified	_ELLALSDGK_			0	0	0	AGAP005748-PA.1	AGAP005748-PA.1	AGAP005748-PA.1	MULTI-MSMS	20220428_QEP2_FBU_FB_collabCKV_anopheles_male_5	male_5	473.268	2	473.266	944.518	50860.2	2.1192	0.0010029	0.35416	0.00016761	2.4733	0.0011705	473.266	59.613	0.57716	59.613	59.363	59.94	-7.1054e-15					71	22	5	0	0	0	0.0034192	1	24396	114.5	66.755	1	82259000
ELLALSDGKK	10	Unmodified	_ELLALSDGKK_			0	0	1	AGAP005748-PA.1	AGAP005748-PA.1	AGAP005748-PA.1	MULTI-MSMS	20220428_QEP2_FBU_FB_collabCKV_anopheles_female_1	female_1	537.313	2	537.314	1072.61	49204.8	0.22399	0.00012035	-0.15719	-8.4461e-05	0.066796	3.589e-05	537.313	43.336	0.45854	43.336	43.122	43.581	0					63	27	3	0	0	0	0.0028549	1	16789	113.71	78.882	1	49064000
ELLALSDGKK	10	Unmodified	_ELLALSDGKK_			0	0	1	AGAP005748-PA.1	AGAP005748-PA.1	AGAP005748-PA.1	MULTI-MSMS	20220428_QEP2_FBU_FB_collabCKV_anopheles_female_1	female_1	358.545	3	358.545	1072.61	58028.2	-0.44746	-0.00016044	-0.37288	-0.00013369	-0.82034	-0.00029413	358.545	43.333	0.40602	43.333	43.175	43.581	0					54	23	3	0	0	0	0.017552	1	16800	58.63	45.674	1	28389000
ELLALSDGKK	10	Unmodified	_ELLALSDGKK_			0	0	1	AGAP005748-PA.1	AGAP005748-PA.1	AGAP005748-PA.1	MULTI-MSMS	20220428_QEP2_FBU_FB_collabCKV_anopheles_female_2	female_2	537.314	2	537.314	1072.61	49612.4	-0.038894	-2.0898e-05	0.45405	0.00024396	0.41515	0.00022307	537.314	42.548	0.47681	42.548	42.336	42.812	0					78	33	3	0	0	0	0.0066043	1	17378	104.2	70.112	1	62758000
ELLALSDGKK	10	Unmodified	_ELLALSDGKK_			0	0	1	AGAP005748-PA.1	AGAP005748-PA.1	AGAP005748-PA.1	MULTI-MSMS	20220428_QEP2_FBU_FB_collabCKV_anopheles_female_2	female_2	358.545	3	358.545	1072.61	58234.9	-0.75487	-0.00027065	0.055975	2.007e-05	-0.69889	-0.00025058	358.545	42.568	0.40829	42.568	42.336	42.744	0					56	28	3	0	0	0	0.0065325	1	17407	72.321	52.034	1	33024000
ELLALSDGKK	10	Unmodified	_ELLALSDGKK_			0	0	1	AGAP005748-PA.1	AGAP005748-PA.1	AGAP005748-PA.1	MULTI-MSMS	20220428_QEP2_FBU_FB_collabCKV_anopheles_female_3	female_3	537.314	2	537.314	1072.61	49662.9	0.78076	0.00041951	-0.12535	-6.7355e-05	0.6554	0.00035216	537.313	43.79	0.43838	43.79	43.578	44.017	0					59	24	3	0	0	0	0.012784	1	17011	95.502	65.317	1	42973000
ELLALSDGKK	10	Unmodified	_ELLALSDGKK_			0	0	1	AGAP005748-PA.1	AGAP005748-PA.1	AGAP005748-PA.1	MULTI-MSMS	20220428_QEP2_FBU_FB_collabCKV_anopheles_female_3	female_3	358.545	3	358.545	1072.61	56413.8	0.033028	1.1842e-05	-0.2099	-7.5257e-05	-0.17687	-6.3415e-05	358.545	43.743	0.38698	43.743	43.595	43.982	0					31	21	2	0	0	0	0.021531	1	17055	56.404	40.775	1	31924000
ELLALSDGKK	10	Unmodified	_ELLALSDGKK_			0	0	1	AGAP005748-PA.1	AGAP005748-PA.1	AGAP005748-PA.1	MULTI-MSMS	20220428_QEP2_FBU_FB_collabCKV_anopheles_female_4	female_4	537.313	2	537.314	1072.61	49896.7	0.72757	0.00039093	0.07528	4.0449e-05	0.80285	0.00043138	537.313	43.466	0.51465	43.466	43.212	43.727	0					66	31	3	0	0	0	0.00067403	1	16958	128.36	97.132	1	37331000
ELLALSDGKK	10	Unmodified	_ELLALSDGKK_			0	0	1	AGAP005748-PA.1	AGAP005748-PA.1	AGAP005748-PA.1	MULTI-MSMS	20220428_QEP2_FBU_FB_collabCKV_anopheles_female_4	female_4	358.545	3	358.545	1072.61	57222.8	0.072564	2.6017e-05	-0.34949	-0.00012531	-0.27693	-9.9291e-05	358.545	43.487	0.4556	43.487	43.286	43.741	0					47	28	2	0	0	0	0.049916	1	17045	41.689	29.63	1	21257000
ELLALSDGKK	10	Unmodified	_ELLALSDGKK_			0	0	1	AGAP005748-PA.1	AGAP005748-PA.1	AGAP005748-PA.1	MULTI-MSMS	20220428_QEP2_FBU_FB_collabCKV_anopheles_female_5	female_5	537.313	2	537.314	1072.61	49197.6	0.94313	0.00050676	-0.44081	-0.00023685	0.50232	0.0002699	537.313	43.412	0.57906	43.412	43.076	43.655	0					69	36	3	0	0	0	0.0075131	1	16860	101.9	76.002	1	45142000
ELLALSDGKK	10	Unmodified	_ELLALSDGKK_			0	0	1	AGAP005748-PA.1	AGAP005748-PA.1	AGAP005748-PA.1	MULTI-MSMS	20220428_QEP2_FBU_FB_collabCKV_anopheles_female_5	female_5	358.544	3	358.545	1072.61	57162.9	0.20422	7.3223e-05	-0.72582	-0.00026024	-0.52159	-0.00018701	358.545	43.352	0.41477	43.352	43.192	43.607	0					43	25	2	0	0	0	0.01449	1	16876	60.342	44.368	1	18568000
ELLALSDGKK	10	Unmodified	_ELLALSDGKK_			0	0	1	AGAP005748-PA.1	AGAP005748-PA.1	AGAP005748-PA.1	MULTI-MSMS	20220428_QEP2_FBU_FB_collabCKV_anopheles_male_1	male_1	358.544	3	358.545	1072.61	56966.9	0.17329	6.2132e-05	-0.51662	-0.00018523	-0.34333	-0.0001231	358.545	43.85	0.45871	43.85	43.595	44.054	0					57	29	2	0	0	0	0.01119	1	16733	62.271	41.984	1	41715000
ELLALSDGKK	10	Unmodified	_ELLALSDGKK_			0	0	1	AGAP005748-PA.1	AGAP005748-PA.1	AGAP005748-PA.1	MULTI-MATCH	20220428_QEP2_FBU_FB_collabCKV_anopheles_male_1	male_1		2	537.314	1072.61	49002.1	0.83622	0.00044931	-0.31323	-0.0001683	0.52299	0.00028101	537.313	43.815	0.54008	43.815	43.562	44.102	0	0.23272	-0.00024567	NaN	128.36	75	32	3	NaN	NaN	NaN	NaN	0		NaN	NaN	0	67676000
ELLALSDGKK	10	Unmodified	_ELLALSDGKK_			0	0	1	AGAP005748-PA.1	AGAP005748-PA.1	AGAP005748-PA.1	MULTI-MSMS	20220428_QEP2_FBU_FB_collabCKV_anopheles_male_2	male_2	358.545	3	358.545	1072.61	58505	-0.18045	-6.4699e-05	-0.26704	-9.5747e-05	-0.44749	-0.00016045	358.545	43.621	0.37033	43.621	43.441	43.811	0					54	24	3	0	0	0	0.0097967	1	16934	65.278	54.316	1	25961000
ELLALSDGKK	10	Unmodified	_ELLALSDGKK_			0	0	1	AGAP005748-PA.1	AGAP005748-PA.1	AGAP005748-PA.1	MULTI-MSMS	20220428_QEP2_FBU_FB_collabCKV_anopheles_male_2	male_2	537.314	2	537.314	1072.61	48287.6	0.49719	0.00026715	0.023581	1.2671e-05	0.52077	0.00027982	537.313	43.615	0.45226	43.615	43.385	43.837	7.1054e-15					66	28	3	0	0	0	0.0020629	1	17012	115.71	86.565	1	51193000
ELLALSDGKK	10	Unmodified	_ELLALSDGKK_			0	0	1	AGAP005748-PA.1	AGAP005748-PA.1	AGAP005748-PA.1	MULTI-MSMS	20220428_QEP2_FBU_FB_collabCKV_anopheles_male_3	male_3	537.313	2	537.314	1072.61	50314.8	0.22209	0.00011933	0.24979	0.00013422	0.47188	0.00025355	537.314	43.701	0.44339	43.701	43.495	43.939	0					62	26	3	0	0	0	0.0057276	1	17247	106.42	75.194	1	48949000
ELLALSDGKK	10	Unmodified	_ELLALSDGKK_			0	0	1	AGAP005748-PA.1	AGAP005748-PA.1	AGAP005748-PA.1	MULTI-MSMS	20220428_QEP2_FBU_FB_collabCKV_anopheles_male_3	male_3	358.544	3	358.545	1072.61	57885.4	-0.46594	-0.00016706	0.11717	4.2009e-05	-0.34878	-0.00012505	358.545	43.694	0.41277	43.694	43.509	43.922	-7.1054e-15					52	24	3	0	0	0	0.0096349	1	17290	65.627	51.166	1	27730000
ELLALSDGKK	10	Unmodified	_ELLALSDGKK_			0	0	1	AGAP005748-PA.1	AGAP005748-PA.1	AGAP005748-PA.1	MULTI-MSMS	20220428_QEP2_FBU_FB_collabCKV_anopheles_male_4	male_4	537.313	2	537.314	1072.61	48509	1.1632	0.000625	-0.01491	-8.0112e-06	1.1483	0.00061698	537.313	43.799	0.5086	43.799	43.529	44.037	-7.1054e-15					76	30	3	0	0	0	0.013617	2	16972	94.85	68.956	1	64524000
ELLALSDGKK	10	Unmodified	_ELLALSDGKK_			0	0	1	AGAP005748-PA.1	AGAP005748-PA.1	AGAP005748-PA.1	MULTI-MSMS	20220428_QEP2_FBU_FB_collabCKV_anopheles_male_4	male_4	358.545	3	358.545	1072.61	57005.1	0.53362	0.00019133	-0.23549	-8.4433e-05	0.29813	0.00010689	358.545	43.835	0.4415	43.835	43.609	44.051	0					45	26	2	0	0	0	0.0090354	1	17052	66.92	52.227	1	35752000
ELLALSDGKK	10	Unmodified	_ELLALSDGKK_			0	0	1	AGAP005748-PA.1	AGAP005748-PA.1	AGAP005748-PA.1	MULTI-MSMS	20220428_QEP2_FBU_FB_collabCKV_anopheles_male_5	male_5	358.545	3	358.545	1072.61	58342	0.053869	1.9314e-05	-0.35446	-0.00012709	-0.30059	-0.00010778	358.545	43.329	0.45868	43.329	43.097	43.556	0					66	29	3	0	0	0	0.0051995	1	17204	75.197	62.241	1	41315000
ELLALSDGKK	10	Unmodified	_ELLALSDGKK_			0	0	1	AGAP005748-PA.1	AGAP005748-PA.1	AGAP005748-PA.1	MULTI-MSMS	20220428_QEP2_FBU_FB_collabCKV_anopheles_male_5	male_5	537.315	2	537.314	1072.61	49429.9	0.7112	0.00038214	-0.25665	-0.0001379	0.45455	0.00024424	537.313	43.304	0.57037	43.304	43.033	43.604	0					81	35	3	0	0	0	0.00088293	1	17298	125.82	86.855	1	68481000
ERELLALSDGK	11	Unmodified	_ERELLALSDGK_			0	0	1	AGAP005748-PA.1	AGAP005748-PA.1	AGAP005748-PA.1	MULTI-MSMS	20220428_QEP2_FBU_FB_collabCKV_anopheles_female_1	female_1	410.895	3	410.894	1229.66	57149.2	0.47254	0.00019416	0.058346	2.3974e-05	0.53089	0.00021814	410.894	51.768	0.23485	51.768	51.625	51.86	0					13	8	2	0	0	0	0.020284	1	20577	58.674	49.416	1	11082000
ERELLALSDGK	11	Unmodified	_ERELLALSDGK_			0	0	1	AGAP005748-PA.1	AGAP005748-PA.1	AGAP005748-PA.1	MSMS	20220428_QEP2_FBU_FB_collabCKV_anopheles_female_2	female_2	410.894	3	410.894	1229.66	NaN	NaN	NaN	NaN	NaN	NaN	NaN	NaN	51.206	1	51.206	50.706	51.706	0								0	0	0	0.0013569	1	21466	81.676	54.705	1
ERELLALSDGK	11	Unmodified	_ERELLALSDGK_			0	0	1	AGAP005748-PA.1	AGAP005748-PA.1	AGAP005748-PA.1	MULTI-MSMS	20220428_QEP2_FBU_FB_collabCKV_anopheles_male_1	male_1	410.895	3	410.894	1229.66	54955.6	1.0927	0.000449	0.33066	0.00013587	1.4234	0.00058487	411.229	52.422	0.25344	52.422	52.279	52.532	7.1054e-15					26	9	3	0	0	0	0.0012837	1	20587	89.356	79.71	1	16056000
ERELLALSDGK	11	Unmodified	_ERELLALSDGK_			0	0	1	AGAP005748-PA.1	AGAP005748-PA.1	AGAP005748-PA.1	MULTI-MATCH	20220428_QEP2_FBU_FB_collabCKV_anopheles_male_2	male_2		3	410.894	1229.66	60783	1.1239	0.00046181	0.064617	2.6551e-05	1.1885	0.00048836	410.894	51.83	0.22608	51.83	51.79	52.016	0	-0.29447	3.7354e-05	NaN	89.356	12	8	2	NaN	NaN	NaN	NaN	0		NaN	NaN	0	6261100
ERELLALSDGK	11	Unmodified	_ERELLALSDGK_			0	0	1	AGAP005748-PA.1	AGAP005748-PA.1	AGAP005748-PA.1	MULTI-MATCH	20220428_QEP2_FBU_FB_collabCKV_anopheles_male_3	male_3		3	410.894	1229.66	56265.1	0.93361	0.00038361	-0.39966	-0.00016422	0.53394	0.00021939	410.894	52.21	0.28806	52.21	52.056	52.344	0	0.086	-0.00053495	NaN	89.356	21	10	3	NaN	NaN	NaN	NaN	0		NaN	NaN	0	8564900
ERELLALSDGK	11	Unmodified	_ERELLALSDGK_			0	0	1	AGAP005748-PA.1	AGAP005748-PA.1	AGAP005748-PA.1	MULTI-MATCH	20220428_QEP2_FBU_FB_collabCKV_anopheles_male_4	male_4		3	410.894	1229.66	57238.5	1.8207	0.00074813	0.16992	6.982e-05	1.9906	0.00081795	410.895	52.395	0.25682	52.395	52.235	52.491	0	0.27125	0.00016716	NaN	89.356	15	9	2	NaN	NaN	NaN	NaN	0		NaN	NaN	0	5438100
ERELLALSDGK	11	Unmodified	_ERELLALSDGK_			0	0	1	AGAP005748-PA.1	AGAP005748-PA.1	AGAP005748-PA.1	MULTI-MSMS	20220428_QEP2_FBU_FB_collabCKV_anopheles_male_5	male_5	410.895	3	410.894	1229.66	55433.1	1.4801	0.00060817	-0.0053521	-2.1992e-06	1.4748	0.00060597	410.894	52.12	0.33658	52.12	51.938	52.274	0					22	12	3	0	0	0	0.0095	1	21196	66.84	55.941	1	9967200
ERELLALSDGKK	12	Unmodified	_ERELLALSDGKK_			0	0	2	AGAP005748-PA.1	AGAP005748-PA.1	AGAP005748-PA.1	MULTI-MSMS	20220428_QEP2_FBU_FB_collabCKV_anopheles_female_1	female_1	453.593	3	453.593	1357.76	51876.6	0.97333	0.00044149	-0.002079	-9.4301e-07	0.97125	0.00044055	453.593	40.012	0.27922	40.012	39.86	40.139	0					28	10	4	0	0	0	0.046966	1	15293	53.869	39.587	1	21085000
ERELLALSDGKK	12	Unmodified	_ERELLALSDGKK_			0	0	2	AGAP005748-PA.1	AGAP005748-PA.1	AGAP005748-PA.1	MULTI-MATCH	20220428_QEP2_FBU_FB_collabCKV_anopheles_female_3	female_3		3	453.593	1357.76	51565.8	1.6454	0.00074636	0.06189	2.8073e-05	1.7073	0.00077443	453.593	40.354	0.2816	40.354	40.197	40.479	0	0.17076	3.9448e-05	NaN	62.162	25	10	3	NaN	NaN	NaN	NaN	0		NaN	NaN	0	18735000
ERELLALSDGKK	12	Unmodified	_ERELLALSDGKK_			0	0	2	AGAP005748-PA.1	AGAP005748-PA.1	AGAP005748-PA.1	MULTI-MATCH	20220428_QEP2_FBU_FB_collabCKV_anopheles_female_4	female_4		3	453.593	1357.76	52561.4	1.8371	0.0008333	0.04331	1.9645e-05	1.8804	0.00085294	453.593	40.085	0.27923	40.085	39.964	40.243	0	-0.098592	1.4164e-05	NaN	62.162	29	10	4	NaN	NaN	NaN	NaN	0		NaN	NaN	0	13428000
ERELLALSDGKK	12	Unmodified	_ERELLALSDGKK_			0	0	2	AGAP005748-PA.1	AGAP005748-PA.1	AGAP005748-PA.1	MULTI-MSMS	20220428_QEP2_FBU_FB_collabCKV_anopheles_female_5	female_5	453.593	3	453.593	1357.76	52590.7	2.0411	0.00092585	0.0025718	1.1665e-06	2.0437	0.00092702	453.593	40.067	0.2729	40.067	39.937	40.21	0					27	10	3	0	0	0	0.017021	1	15401	62.162	50.104	1	19047000
ERELLALSDGKK	12	Unmodified	_ERELLALSDGKK_			0	0	2	AGAP005748-PA.1	AGAP005748-PA.1	AGAP005748-PA.1	MULTI-MSMS	20220428_QEP2_FBU_FB_collabCKV_anopheles_male_1	male_1	453.594	3	453.593	1357.76	52546.9	2.1544	0.00097724	0.22237	0.00010086	2.3768	0.0010781	453.593	40.324	0.28176	40.324	40.2	40.482	7.1054e-15					32	10	4	0	0	0	0.043346	1	15148	54.871	43.179	1	31296000
ERELLALSDGKK	12	Unmodified	_ERELLALSDGKK_			0	0	2	AGAP005748-PA.1	AGAP005748-PA.1	AGAP005748-PA.1	MULTI-MATCH	20220428_QEP2_FBU_FB_collabCKV_anopheles_male_2	male_2		3	453.593	1357.76	52506.6	1.4774	0.00067016	0.30619	0.00013889	1.7836	0.00080904	453.593	40.179	0.24886	40.179	40.021	40.27	0	-0.0048873	0.00037189	NaN	62.162	22	9	3	NaN	NaN	NaN	NaN	0		NaN	NaN	0	20101000
ERELLALSDGKK	12	Unmodified	_ERELLALSDGKK_			0	0	2	AGAP005748-PA.1	AGAP005748-PA.1	AGAP005748-PA.1	MULTI-MATCH	20220428_QEP2_FBU_FB_collabCKV_anopheles_male_3	male_3		3	453.593	1357.76	52603.3	1.5116	0.00068566	0.20506	9.3012e-05	1.7167	0.00077867	453.593	40.259	0.2946	40.259	40.079	40.373	0	0.075272	0.00023427	NaN	62.162	25	11	3	NaN	NaN	NaN	NaN	0		NaN	NaN	0	13638000
ERELLALSDGKK	12	Unmodified	_ERELLALSDGKK_			0	0	2	AGAP005748-PA.1	AGAP005748-PA.1	AGAP005748-PA.1	MULTI-MSMS	20220428_QEP2_FBU_FB_collabCKV_anopheles_male_4	male_4	453.594	3	453.593	1357.76	52520.2	2.1459	0.00097338	-0.06839	-3.1021e-05	2.0775	0.00094236	453.593	40.374	0.30837	40.374	40.224	40.533	0					34	11	4	0	0	0	0.027611	1	15446	59.227	47.536	1	23756000
ERELLALSDGKK	12	Unmodified	_ERELLALSDGKK_			0	0	2	AGAP005748-PA.1	AGAP005748-PA.1	AGAP005748-PA.1	MULTI-MSMS	20220428_QEP2_FBU_FB_collabCKV_anopheles_male_5	male_5	453.594	3	453.593	1357.76	52411.5	2.4054	0.0010911	-0.24103	-0.00010933	2.1644	0.00098175	453.593	40	0.32742	40	39.819	40.146	0					37	12	4	0	0	0	0.052756	1	15657	52.265	39.433	1	29792000
ETLRPQPTLQQR	12	Unmodified	_ETLRPQPTLQQR_			0	0	1	AGAP005748-PA.1	AGAP005748-PA.1	AGAP005748-PA.1	MULTI-MATCH	20220428_QEP2_FBU_FB_collabCKV_anopheles_male_1	male_1		3	489.607	1465.8	49273.1	2.1223	0.0010391	1.1504	0.00056323	3.2727	0.0016023	489.608	37.507	0.25015	37.507	37.361	37.611	7.1054e-15	0.067712	0.00096796	NaN	51.463	23	10	3	NaN	NaN	NaN	NaN	0		NaN	NaN	0	7161000
ETLRPQPTLQQR	12	Unmodified	_ETLRPQPTLQQR_			0	0	1	AGAP005748-PA.1	AGAP005748-PA.1	AGAP005748-PA.1	MULTI-MATCH	20220428_QEP2_FBU_FB_collabCKV_anopheles_male_2	male_2		3	489.607	1465.8	51450.4	1.074	0.00052586	1.1823	0.00057884	2.2563	0.0011047	489.943	37.393	0.24683	37.393	37.267	37.514	0	-0.045802	0.0010148	NaN	51.463	24	10	3	NaN	NaN	NaN	NaN	0		NaN	NaN	0	9876000
ETLRPQPTLQQR	12	Unmodified	_ETLRPQPTLQQR_			0	0	1	AGAP005748-PA.1	AGAP005748-PA.1	AGAP005748-PA.1	MULTI-MATCH	20220428_QEP2_FBU_FB_collabCKV_anopheles_male_3	male_3		3	489.607	1465.8	52244.6	1.5813	0.00077422	0.55845	0.00027342	2.1398	0.0010476	489.607	37.394	0.25251	37.394	37.24	37.493	0	-0.0452	9.8552e-05	NaN	51.463	18	10	3	NaN	NaN	NaN	NaN	0		NaN	NaN	0	13364000
ETLRPQPTLQQR	12	Unmodified	_ETLRPQPTLQQR_			0	0	1	AGAP005748-PA.1	AGAP005748-PA.1	AGAP005748-PA.1	MULTI-MSMS	20220428_QEP2_FBU_FB_collabCKV_anopheles_male_4	male_4	489.608	3	489.607	1465.8	50835	1.6886	0.00082673	0.20801	0.00010185	1.8966	0.00092857	489.607	37.595	0.29243	37.595	37.451	37.743	0					25	12	3	0	0	0	0.041593	1	14225	51.463	44.735	1	10731000
ETLRPQPTLQQR	12	Unmodified	_ETLRPQPTLQQR_			0	0	1	AGAP005748-PA.1	AGAP005748-PA.1	AGAP005748-PA.1	MULTI-MATCH	20220428_QEP2_FBU_FB_collabCKV_anopheles_male_5	male_5		3	489.607	1465.8	53502.8	1.5162	0.00074232	-0.57312	-0.0002806	0.94303	0.00046172	489.607	37.307	0.23883	37.307	37.178	37.416	0	-0.13227	-0.0015635	NaN	51.463	25	10	3	NaN	NaN	NaN	NaN	0		NaN	NaN	0	13701000
GQQEELVSVPLVTVTK	16	Unmodified	_GQQEELVSVPLVTVTK_			0	0	0	AGAP005748-PA.1	AGAP005748-PA.1	AGAP005748-PA.1	MSMS	20220428_QEP2_FBU_FB_collabCKV_anopheles_male_1	male_1	863.981	2	863.983	1725.95	NaN	NaN	NaN	NaN	NaN	NaN	NaN	NaN	82.121	1	82.121	81.621	82.621	0								0	0	0	8.1862e-69	1	33659	256.95	247.46	1
GQQEELVSVPLVTVTK	16	Unmodified	_GQQEELVSVPLVTVTK_			0	0	0	AGAP005748-PA.1	AGAP005748-PA.1	AGAP005748-PA.1	MSMS	20220428_QEP2_FBU_FB_collabCKV_anopheles_male_3	male_3	863.98	2	863.983	1725.95	NaN	NaN	NaN	NaN	NaN	NaN	NaN	NaN	82.362	1	82.362	81.862	82.862	0								0	0	0	1.1202e-54	1	34334	240.37	230.27	1
HYEPAPPAVFQQPR	14	Unmodified	_HYEPAPPAVFQQPR_			0	0	0	AGAP005748-PA.1	AGAP005748-PA.1	AGAP005748-PA.1	MULTI-MSMS	20220428_QEP2_FBU_FB_collabCKV_anopheles_male_1	male_1	546.281	3	546.279	1635.82	47458.3	0.84285	0.00046043	0.19139	0.00010455	1.0342	0.00056499	546.279	58.931	0.4985	58.931	58.654	59.152	-7.1054e-15					44	19	4	0	0	0	1.7376e-05	1	23419	134.56	123.77	1	22751000
HYEPAPPAVFQQPR	14	Unmodified	_HYEPAPPAVFQQPR_			0	0	0	AGAP005748-PA.1	AGAP005748-PA.1	AGAP005748-PA.1	MULTI-MATCH	20220428_QEP2_FBU_FB_collabCKV_anopheles_male_1	male_1		2	818.915	1635.82	39180.2	0.53164	0.00043537	-0.96071	-0.00078674	-0.42907	-0.00035137	818.915	58.925	0.32653	58.925	58.754	59.08	7.1054e-15	-0.013378	-0.00048583	NaN	119.53	27	12	3	NaN	NaN	NaN	NaN	0		NaN	NaN	0	8233500
HYEPAPPAVFQQPR	14	Unmodified	_HYEPAPPAVFQQPR_			0	0	0	AGAP005748-PA.1	AGAP005748-PA.1	AGAP005748-PA.1	MULTI-MSMS	20220428_QEP2_FBU_FB_collabCKV_anopheles_male_2	male_2	546.616	3	546.279	1635.82	47770.5	1.3395	0.00073176	0.47659	0.00026035	1.8161	0.00099211	546.279	58.584	0.37856	58.584	58.415	58.793	0					41	14	4	0	0	0	0.00010328	1	23539	115.57	104.1	1	11008000
HYEPAPPAVFQQPR	14	Unmodified	_HYEPAPPAVFQQPR_			0	0	0	AGAP005748-PA.1	AGAP005748-PA.1	AGAP005748-PA.1	MULTI-MATCH	20220428_QEP2_FBU_FB_collabCKV_anopheles_male_2	male_2		2	818.915	1635.82	41019.4	0.84635	0.00069309	-1.3093	-0.0010722	-0.46299	-0.00037915	819.416	58.582	0.28066	58.582	58.415	58.695	7.1054e-15	-0.35561	-0.0010568	NaN	119.53	18	10	2	NaN	NaN	NaN	NaN	0		NaN	NaN	0	5137500
HYEPAPPAVFQQPR	14	Unmodified	_HYEPAPPAVFQQPR_			0	0	0	AGAP005748-PA.1	AGAP005748-PA.1	AGAP005748-PA.1	MULTI-MSMS	20220428_QEP2_FBU_FB_collabCKV_anopheles_male_3	male_3	546.279	3	546.279	1635.82	47704.5	1.6145	0.00088197	0.21745	0.00011879	1.832	0.0010008	546.279	58.961	0.41485	58.961	58.773	59.188	0					52	15	4	0	0	0	7.6479e-05	1	24029	116.71	106.08	1	17553000
HYEPAPPAVFQQPR	14	Unmodified	_HYEPAPPAVFQQPR_			0	0	0	AGAP005748-PA.1	AGAP005748-PA.1	AGAP005748-PA.1	MULTI-MSMS	20220428_QEP2_FBU_FB_collabCKV_anopheles_male_3	male_3	818.919	2	818.915	1635.82	38173.8	1.2869	0.0010539	-0.42602	-0.00034887	0.86091	0.00070501	818.915	58.986	0.31318	58.986	58.849	59.162	0					25	11	3	0	0	0	0.00051657	1	24066	117.67	101.42	1	5600400
HYEPAPPAVFQQPR	14	Unmodified	_HYEPAPPAVFQQPR_			0	0	0	AGAP005748-PA.1	AGAP005748-PA.1	AGAP005748-PA.1	MULTI-MSMS	20220428_QEP2_FBU_FB_collabCKV_anopheles_male_4	male_4	546.614	3	546.279	1635.82	48399.6	1.3122	0.00071685	0.72128	0.00039402	2.0335	0.0011109	546.279	59.222	0.41146	59.222	58.996	59.408	-7.1054e-15					36	15	3	0	0	0	1.475e-05	1	23771	136.38	130.1	1	11769000
HYEPAPPAVFQQPR	14	Unmodified	_HYEPAPPAVFQQPR_			0	0	0	AGAP005748-PA.1	AGAP005748-PA.1	AGAP005748-PA.1	MULTI-MATCH	20220428_QEP2_FBU_FB_collabCKV_anopheles_male_4	male_4		2	818.915	1635.82	40061.3	0.90591	0.00074186	-0.99176	-0.00081217	-0.085849	-7.0303e-05	818.915	59.172	0.23227	59.172	59.047	59.279	7.1054e-15	0.23387	-0.00053669	NaN	119.53	12	8	2	NaN	NaN	NaN	NaN	0		NaN	NaN	0	5559600
HYEPAPPAVFQQPR	14	Unmodified	_HYEPAPPAVFQQPR_			0	0	0	AGAP005748-PA.1	AGAP005748-PA.1	AGAP005748-PA.1	MULTI-MSMS	20220428_QEP2_FBU_FB_collabCKV_anopheles_male_5	male_5	819.419	2	818.915	1635.82	39064.8	0.96405	0.00078947	0.10502	8.6001e-05	1.0691	0.00087547	819.417	59.026	0.37511	59.026	58.853	59.228	0					23	14	2	0	0	0	0.00047372	1	24203	119.53	105.62	1	9481400
HYEPAPPAVFQQPR	14	Unmodified	_HYEPAPPAVFQQPR_			0	0	0	AGAP005748-PA.1	AGAP005748-PA.1	AGAP005748-PA.1	MULTI-MATCH	20220428_QEP2_FBU_FB_collabCKV_anopheles_male_5	male_5		3	546.279	1635.82	47091.5	1.6707	0.00091267	0.14126	7.7165e-05	1.812	0.00098983	546.614	59.021	0.42756	59.021	58.853	59.281	0	0.0771	-0.0002656	NaN	136.38	46	16	4	NaN	NaN	NaN	NaN	0		NaN	NaN	0	19262000
KMNELRK	7	Unmodified	_KMNELRK_			0	0	2	AGAP005748-PA.1	AGAP005748-PA.1	AGAP005748-PA.1	MULTI-MSMS	20220428_QEP2_FBU_FB_collabCKV_anopheles_female_1	female_1	306.844	3	306.844	917.512	61734	0.11795	3.6193e-05	0.33884	0.00010397	0.45679	0.00014016	306.845	10.306	0.37964	10.306	10.207	10.587	0					64	22	4	0	0	0	0.034017	1	2163	63.306	29.054	1	16057000
KMNELRK	7	Unmodified	_KMNELRK_			0	0	2	AGAP005748-PA.1	AGAP005748-PA.1	AGAP005748-PA.1	MULTI-MSMS	20220428_QEP2_FBU_FB_collabCKV_anopheles_female_2	female_2	306.844	3	306.844	917.512	62814.8	-0.21357	-6.5532e-05	0.36617	0.00011236	0.1526	4.6825e-05	306.845	10.119	0.40651	10.119	10.017	10.423	0					52	20	4	0	0	0	0.034017	1	2307	63.306	31.776	1	31672000
KMNELRK	7	Unmodified	_KMNELRK_			0	0	2	AGAP005748-PA.1	AGAP005748-PA.1	AGAP005748-PA.1	MULTI-MATCH	20220428_QEP2_FBU_FB_collabCKV_anopheles_female_3	female_3		3	306.844	917.512	60394.8	-0.15272	-4.6862e-05	1.0041	0.00030809	0.85133	0.00026123	306.845	10.571	0.33119	10.571	10.479	10.81	-1.7764e-15	0.19544	0.00030739	NaN	69.176	37	13	4	NaN	NaN	NaN	NaN	0		NaN	NaN	0	27874000
KMNELRK	7	Unmodified	_KMNELRK_			0	0	2	AGAP005748-PA.1	AGAP005748-PA.1	AGAP005748-PA.1	MULTI-MSMS	20220428_QEP2_FBU_FB_collabCKV_anopheles_female_4	female_4	306.845	3	306.844	917.512	60180	0.65829	0.00020199	0.69315	0.00021269	1.3514	0.00041468	306.845	10.332	0.34395	10.332	10.212	10.556	0					45	15	5	0	0	0	0.063763	1	2279	52.268	27.749	1	16150000
KMNELRK	7	Unmodified	_KMNELRK_			0	0	2	AGAP005748-PA.1	AGAP005748-PA.1	AGAP005748-PA.1	MULTI-MSMS	20220428_QEP2_FBU_FB_collabCKV_anopheles_female_5	female_5	306.845	3	306.844	917.512	59998.3	0.35102	0.00010771	0.53762	0.00016496	0.88863	0.00027267	306.845	10.587	0.28407	10.587	10.503	10.787	0					30	10	5	0	0	0	0.027136	1	2327	69.176	26.577	1	27437000
KMNELRK	7	Unmodified	_KMNELRK_			0	0	2	AGAP005748-PA.1	AGAP005748-PA.1	AGAP005748-PA.1	MULTI-MSMS	20220428_QEP2_FBU_FB_collabCKV_anopheles_male_4	male_4	306.845	3	306.844	917.512	64109.2	0.23312	7.1531e-05	1.0543	0.00032349	1.2874	0.00039502	306.845	10.425	0.40648	10.425	10.28	10.687	0					45	17	5	0	0	0	0.034017	1	2296	63.306	36.51	1	14672000
KMNELRK	7	Unmodified	_KMNELRK_			0	0	2	AGAP005748-PA.1	AGAP005748-PA.1	AGAP005748-PA.1	MULTI-MSMS	20220428_QEP2_FBU_FB_collabCKV_anopheles_male_5	male_5	306.845	3	306.844	917.512	59557.7	0.46128	0.00014154	0.36642	0.00011243	0.82769	0.00025397	306.845	10.286	0.36809	10.286	10.169	10.538	0					55	18	5	0	0	0	0.027136	1	2314	69.176	33.738	1	38701000
KQYFEANR	8	Unmodified	_KQYFEANR_			0	0	1	AGAP005748-PA.1	AGAP005748-PA.1	AGAP005748-PA.1	MULTI-MSMS	20220428_QEP2_FBU_FB_collabCKV_anopheles_female_1	female_1	352.514	3	352.514	1054.52	58486.4	0.5783	0.00020386	-0.51758	-0.00018246	0.060713	2.1402e-05	352.514	24.587	0.3833	24.587	24.364	24.747	0					29	11	3	0	0	0	0.009591	1	8199	73.665	59.895	1	22257000
KQYFEANR	8	Unmodified	_KQYFEANR_			0	0	1	AGAP005748-PA.1	AGAP005748-PA.1	AGAP005748-PA.1	MULTI-MSMS	20220428_QEP2_FBU_FB_collabCKV_anopheles_female_2	female_2	352.514	3	352.514	1054.52	59250.2	0.74765	0.00026356	-0.12435	-4.3834e-05	0.6233	0.00021972	352.514	24.251	0.30899	24.251	24.056	24.365	0					32	12	4	0	0	0	0.0015488	1	8524	107.29	90.624	1	34059000
KQYFEANR	8	Unmodified	_KQYFEANR_			0	0	1	AGAP005748-PA.1	AGAP005748-PA.1	AGAP005748-PA.1	MULTI-MSMS	20220428_QEP2_FBU_FB_collabCKV_anopheles_female_3	female_3	352.514	3	352.514	1054.52	58657.4	1.248	0.00043994	-0.63619	-0.00022427	0.61183	0.00021568	352.514	25.005	0.36124	25.005	24.796	25.157	3.5527e-15					33	13	3	0	0	0	0.0098342	1	8467	73.248	62.491	1	20399000
KQYFEANR	8	Unmodified	_KQYFEANR_			0	0	1	AGAP005748-PA.1	AGAP005748-PA.1	AGAP005748-PA.1	MULTI-MSMS	20220428_QEP2_FBU_FB_collabCKV_anopheles_female_4	female_4	352.514	3	352.514	1054.52	57982.6	1.1222	0.00039559	-0.5748	-0.00020263	0.54739	0.00019296	352.514	24.761	0.34935	24.761	24.549	24.899	0					32	13	4	0	0	0	0.010743	1	8405	71.692	57.574	1	21855000
KQYFEANR	8	Unmodified	_KQYFEANR_			0	0	1	AGAP005748-PA.1	AGAP005748-PA.1	AGAP005748-PA.1	MULTI-MATCH	20220428_QEP2_FBU_FB_collabCKV_anopheles_female_5	female_5		3	352.514	1054.52	59145.3	0.46617	0.00016433	0.34928	0.00012313	0.81545	0.00028746	352.514	24.873	0.32403	24.873	24.692	25.016	0	0.11929	0.00064731	NaN	107.29	32	12	4	NaN	NaN	NaN	NaN	0		NaN	NaN	0	21514000
KQYFEANR	8	Unmodified	_KQYFEANR_			0	0	1	AGAP005748-PA.1	AGAP005748-PA.1	AGAP005748-PA.1	MULTI-MSMS	20220428_QEP2_FBU_FB_collabCKV_anopheles_male_1	male_1	352.514	3	352.514	1054.52	58879.2	0.40072	0.00014126	-0.024945	-8.7936e-06	0.37577	0.00013246	352.514	24.934	0.35711	24.934	24.722	25.079	0					43	13	4	0	0	0	0.0066099	1	8004	78.77	71.39	1	29925000
KQYFEANR	8	Unmodified	_KQYFEANR_			0	0	1	AGAP005748-PA.1	AGAP005748-PA.1	AGAP005748-PA.1	MULTI-MSMS	20220428_QEP2_FBU_FB_collabCKV_anopheles_male_2	male_2	352.514	3	352.514	1054.52	58737.1	0.20561	7.2479e-05	0.18211	6.4195e-05	0.38771	0.00013667	352.514	24.814	0.34564	24.814	24.59	24.935	0					33	13	3	0	0	0	0.0048789	1	8285	84.368	70.599	1	28146000
KQYFEANR	8	Unmodified	_KQYFEANR_			0	0	1	AGAP005748-PA.1	AGAP005748-PA.1	AGAP005748-PA.1	MULTI-MSMS	20220428_QEP2_FBU_FB_collabCKV_anopheles_male_3	male_3	352.514	3	352.514	1054.52	58014.6	0.35759	0.00012606	0.19725	6.9534e-05	0.55484	0.00019559	352.514	24.68	0.2855	24.68	24.48	24.765	0					26	11	3	0	0	0	0.0030859	1	8497	93.429	79.659	1	28472000
KQYFEANR	8	Unmodified	_KQYFEANR_			0	0	1	AGAP005748-PA.1	AGAP005748-PA.1	AGAP005748-PA.1	MULTI-MSMS	20220428_QEP2_FBU_FB_collabCKV_anopheles_male_4	male_4	352.514	3	352.514	1054.52	58838.4	1.3288	0.00046841	-0.67895	-0.00023934	0.64982	0.00022907	352.514	24.856	0.34607	24.856	24.685	25.031	0					38	13	4	0	0	0	0.0048047	1	8375	84.743	70.973	1	26878000
KQYFEANR	8	Unmodified	_KQYFEANR_			0	0	1	AGAP005748-PA.1	AGAP005748-PA.1	AGAP005748-PA.1	MULTI-MSMS	20220428_QEP2_FBU_FB_collabCKV_anopheles_male_5	male_5	352.514	3	352.514	1054.52	59027.3	1.1297	0.00039824	-0.25613	-9.0289e-05	0.87358	0.00030795	352.514	24.775	0.37683	24.775	24.552	24.928	0					41	14	4	0	0	0	0.0092195	1	8515	74.301	60.531	1	29016000
LVLGTFSPYFANVFEK	16	Unmodified	_LVLGTFSPYFANVFEK_			0	0	0	AGAP005748-PA.1	AGAP005748-PA.1	AGAP005748-PA.1	MULTI-MSMS	20220428_QEP2_FBU_FB_collabCKV_anopheles_male_1	male_1	916.986	2	916.485	1830.96	37198.6	1.4479	0.001327	0.22469	0.00020592	1.6726	0.0015329	916.987	92.435	0.3335	92.435	92.283	92.617	0					34	11	5	0	0	0	2.0359e-17	1	38116	221.8	189.79	1	64863000
LVLGTFSPYFANVFEK	16	Unmodified	_LVLGTFSPYFANVFEK_			0	0	0	AGAP005748-PA.1	AGAP005748-PA.1	AGAP005748-PA.1	MULTI-MSMS	20220428_QEP2_FBU_FB_collabCKV_anopheles_male_2	male_2	916.487	2	916.485	1830.96	36285.5	1.1473	0.0010515	0.65722	0.00060233	1.8046	0.0016539	916.987	92.784	0.40987	92.784	92.574	92.983	0					33	14	5	0	0	0	2.9084e-17	1	38432	219.92	183.5	1	50386000
LVLGTFSPYFANVFEK	16	Unmodified	_LVLGTFSPYFANVFEK_			0	0	0	AGAP005748-PA.1	AGAP005748-PA.1	AGAP005748-PA.1	MULTI-MSMS	20220428_QEP2_FBU_FB_collabCKV_anopheles_male_3	male_3	916.988	2	916.485	1830.96	35949.3	1.5213	0.0013943	0.53721	0.00049235	2.0585	0.0018866	916.485	92.848	0.24968	92.848	92.696	92.945	-1.4211e-14					23	8	5	0	0	0	9.4852e-34	1	38864	253.76	221.75	1	39120000
LVLGTFSPYFANVFEK	16	Unmodified	_LVLGTFSPYFANVFEK_			0	0	0	AGAP005748-PA.1	AGAP005748-PA.1	AGAP005748-PA.1	MULTI-MSMS	20220428_QEP2_FBU_FB_collabCKV_anopheles_male_4	male_4	916.988	2	916.485	1830.96	36158.6	1.6175	0.0014824	0.92879	0.00085122	2.5463	0.0023336	916.987	92.953	0.28082	92.953	92.826	93.107	0					28	9	5	0	0	0	6.0667e-34	1	38418	256.96	220.55	1	57304000
LVLGTFSPYFANVFEK	16	Unmodified	_LVLGTFSPYFANVFEK_			0	0	0	AGAP005748-PA.1	AGAP005748-PA.1	AGAP005748-PA.1	MULTI-MSMS	20220428_QEP2_FBU_FB_collabCKV_anopheles_male_5	male_5	916.989	2	916.485	1830.96	36515	1.2998	0.0011913	1.023	0.0009376	2.3229	0.0021289	916.988	92.891	0.33509	92.891	92.708	93.043	0					28	11	5	0	0	0	3.9784e-18	1	38983	225.33	188.35	1	67391000
QLQTQQQQQQK	11	Unmodified	_QLQTQQQQQQK_			0	0	0	AGAP005748-PA.1	AGAP005748-PA.1	AGAP005748-PA.1	MULTI-MSMS	20220428_QEP2_FBU_FB_collabCKV_anopheles_male_1	male_1	693.361	2	693.36	1384.71	42569.2	-0.053385	-3.7015e-05	0.50967	0.00035339	0.45629	0.00031637	693.36	14.004	0.22608	14.004	13.887	14.114	0					32	11	4	0	0	0	7.3461e-126	1	3344	370.84	348.31	1	7280600
QLQTQQQQQQK	11	Unmodified	_QLQTQQQQQQK_			0	0	0	AGAP005748-PA.1	AGAP005748-PA.1	AGAP005748-PA.1	MULTI-MSMS	20220428_QEP2_FBU_FB_collabCKV_anopheles_male_2	male_2	693.36	2	693.36	1384.71	42741.7	0.49083	0.00034032	0.076031	5.2717e-05	0.56687	0.00039304	693.36	13.873	0.19357	13.873	13.762	13.956	-1.7764e-15					23	6	5	0	0	0	8.6767e-169	1	3599	400.61	371.06	1	8895900
QLQTQQQQQQK	11	Unmodified	_QLQTQQQQQQK_			0	0	0	AGAP005748-PA.1	AGAP005748-PA.1	AGAP005748-PA.1	MULTI-MSMS	20220428_QEP2_FBU_FB_collabCKV_anopheles_male_3	male_3	693.361	2	693.36	1384.71	42667	-0.16943	-0.00011747	0.31653	0.00021947	0.1471	0.00010199	693.361	13.945	0.24791	13.945	13.816	14.064	0					34	9	5	0	0	0	3.5694e-11	1	3819	172.21	161.46	1	5825700
QLQTQQQQQQK	11	Unmodified	_QLQTQQQQQQK_			0	0	0	AGAP005748-PA.1	AGAP005748-PA.1	AGAP005748-PA.1	MULTI-MSMS	20220428_QEP2_FBU_FB_collabCKV_anopheles_male_4	male_4	693.36	2	693.36	1384.71	41954.9	-0.06573	-4.5575e-05	0.32684	0.00022662	0.26111	0.00018104	693.361	14.018	0.21911	14.018	13.924	14.143	-1.7764e-15					19	7	4	0	0	0	6.4451e-169	1	3746	402.63	376.82	1	8270400
QLQTQQQQQQK	11	Unmodified	_QLQTQQQQQQK_			0	0	0	AGAP005748-PA.1	AGAP005748-PA.1	AGAP005748-PA.1	MULTI-MSMS	20220428_QEP2_FBU_FB_collabCKV_anopheles_male_5	male_5	693.361	2	693.36	1384.71	42215.7	0.19393	0.00013447	0.22903	0.0001588	0.42296	0.00029326	693.36	14.005	0.18378	14.005	13.903	14.087	0					18	6	4	0	0	0	3.3877e-147	1	3840	389.57	368.69	1	10832000
QQQPLMMPLR	10	2 Oxidation (M)	_QQQPLM(ox)M(ox)PLR_	QQQPLM(1)M(1)PLR	QQQPLM(43.22)M(43.22)PLR	0	2	0	AGAP005748-PA.1	AGAP005748-PA.1	AGAP005748-PA.1	MULTI-MSMS	20220428_QEP2_FBU_FB_collabCKV_anopheles_male_1	male_1	637.323	2	637.323	1272.63	46212.5	1.2553	0.00080001	0.29866	0.00019034	1.5539	0.00099035	637.323	41.557	0.35198	41.557	41.416	41.767	0					19	13	2	0	0	0	0.049859	1	15739	43.218	17.481	1	9490000
QQQPLMMPLR	10	2 Oxidation (M)	_QQQPLM(ox)M(ox)PLR_	QQQPLM(1)M(1)PLR	QQQPLM(52.79)M(52.79)PLR	0	2	0	AGAP005748-PA.1	AGAP005748-PA.1	AGAP005748-PA.1	MULTI-MSMS	20220428_QEP2_FBU_FB_collabCKV_anopheles_male_1	male_1	637.326	2	637.323	1272.63	45130.7	1.8732	0.0011938	-0.70182	-0.00044728	1.1714	0.00074655	637.323	41.942	0.40821	41.942	41.741	42.149	0					33	15	3	0	0	0	0.030504	1	15915	52.786	38.119	1	8542300
QQQPLMMPLR	10	2 Oxidation (M)	_QQQPLM(ox)M(ox)PLR_			0	2	0	AGAP005748-PA.1	AGAP005748-PA.1	AGAP005748-PA.1	MULTI-MATCH	20220428_QEP2_FBU_FB_collabCKV_anopheles_male_2	male_2		2	637.323	1272.63	44627.2	1.0418	0.00066396	0.70373	0.00044851	1.7455	0.0011125	637.324	41.772	0.32936	41.772	41.601	41.93	-7.1054e-15	-0.11203	0.00081549	NaN	60.478	28	12	3	NaN	NaN	NaN	NaN	0		NaN	NaN	0	6612700
QQQPLMMPLR	10	2 Oxidation (M)	_QQQPLM(ox)M(ox)PLR_			0	2	0	AGAP005748-PA.1	AGAP005748-PA.1	AGAP005748-PA.1	MULTI-MATCH	20220428_QEP2_FBU_FB_collabCKV_anopheles_male_2	male_2		2	637.323	1272.63	45642.6	0.96713	0.00061638	0.044017	2.8053e-05	1.0111	0.00064443	637.323	41.409	0.43097	41.409	41.17	41.601	7.1054e-15	-0.11739	-0.00014762	NaN	45.489	22	16	2	NaN	NaN	NaN	NaN	0		NaN	NaN	0	9275500
QQQPLMMPLR	10	2 Oxidation (M)	_QQQPLM(ox)M(ox)PLR_	QQQPLM(1)M(1)PLR	QQQPLM(60.48)M(60.48)PLR	0	2	0	AGAP005748-PA.1	AGAP005748-PA.1	AGAP005748-PA.1	MULTI-MSMS	20220428_QEP2_FBU_FB_collabCKV_anopheles_male_3	male_3	637.323	2	637.323	1272.63	44547.2	1.8984	0.0012099	-0.099589	-6.3471e-05	1.7988	0.0011464	637.323	41.839	0.27928	41.839	41.702	41.981	0					21	10	3	0	0	0	0.015521	1	16454	60.478	46.475	1	6708400
QQQPLMMPLR	10	2 Oxidation (M)	_QQQPLM(ox)M(ox)PLR_			0	2	0	AGAP005748-PA.1	AGAP005748-PA.1	AGAP005748-PA.1	MULTI-MATCH	20220428_QEP2_FBU_FB_collabCKV_anopheles_male_3	male_3		2	637.323	1272.63	46339	1.3583	0.00086569	0.07365	4.6939e-05	1.432	0.00091263	637.323	41.407	0.41224	41.407	41.265	41.677	0	-0.11912	-0.00010985	NaN	45.489	23	15	2	NaN	NaN	NaN	NaN	0		NaN	NaN	0	8511700
QQQPLMMPLR	10	2 Oxidation (M)	_QQQPLM(ox)M(ox)PLR_	QQQPLM(1)M(1)PLR	QQQPLM(45.49)M(45.49)PLR	0	2	0	AGAP005748-PA.1	AGAP005748-PA.1	AGAP005748-PA.1	MULTI-MSMS	20220428_QEP2_FBU_FB_collabCKV_anopheles_male_4	male_4	637.323	2	637.323	1272.63	46709.7	0.92877	0.00059193	0.23118	0.00014733	1.1599	0.00073926	637.323	41.632	0.40345	41.632	41.361	41.764	-7.1054e-15					21	15	2	0	0	0	0.044716	1	16044	45.489	24.189	1	5084000
QQQPLMMPLR	10	2 Oxidation (M)	_QQQPLM(ox)M(ox)PLR_	QQQPLM(1)M(1)PLR	QQQPLM(53.97)M(53.97)PLR	0	2	0	AGAP005748-PA.1	AGAP005748-PA.1	AGAP005748-PA.1	MULTI-MSMS	20220428_QEP2_FBU_FB_collabCKV_anopheles_male_4	male_4	637.326	2	637.323	1272.63	44310.7	1.5078	0.00096097	-0.25032	-0.00015954	1.2575	0.00080143	637.324	41.984	0.3327	41.984	41.792	42.124	0					27	12	3	0	0	0	0.028201	1	16198	53.968	31.882	1	6050100
QQQPLMMPLR	10	2 Oxidation (M)	_QQQPLM(ox)M(ox)PLR_	QQQPLM(1)M(1)PLR	QQQPLM(51.74)M(51.74)PLR	0	2	0	AGAP005748-PA.1	AGAP005748-PA.1	AGAP005748-PA.1	MSMS	20220428_QEP2_FBU_FB_collabCKV_anopheles_male_5	male_5	637.325	2	637.323	1272.63	NaN	NaN	NaN	NaN	NaN	NaN	NaN	NaN	41.291	1	41.291	40.791	41.791	0								0	0	0	0.026564	1	16291	51.736	30.229	1
QQQPLMMPLR	10	2 Oxidation (M)	_QQQPLM(ox)M(ox)PLR_			0	2	0	AGAP005748-PA.1	AGAP005748-PA.1	AGAP005748-PA.1	MULTI-MATCH	20220428_QEP2_FBU_FB_collabCKV_anopheles_male_5	male_5		2	637.323	1272.63	48135.5	1.2329	0.00078575	0.32635	0.00020799	1.5592	0.00099374	637.323	41.626	0.25028	41.626	41.463	41.713	0	0.099931	0.00021226	NaN	45.489	17	9	2	NaN	NaN	NaN	NaN	0		NaN	NaN	0	5015200
QSAYQPNLNNSLTNLCK	17	Unmodified	_QSAYQPNLNNSLTNLCK_			0	0	0	AGAP005748-PA.1	AGAP005748-PA.1	AGAP005748-PA.1	MULTI-MSMS	20220428_QEP2_FBU_FB_collabCKV_anopheles_male_1	male_1	983.482	2	982.978	1963.94	34977.3	1.266	0.0012444	-1.0801	-0.0010617	0.18591	0.00018275	983.48	73.257	0.34871	73.257	73.082	73.43	-1.4211e-14					38	12	4	0	0	0	9.7407e-17	1	29545	208.15	183.45	1	20880000
QSAYQPNLNNSLTNLCK	17	Unmodified	_QSAYQPNLNNSLTNLCK_			0	0	0	AGAP005748-PA.1	AGAP005748-PA.1	AGAP005748-PA.1	MULTI-MSMS	20220428_QEP2_FBU_FB_collabCKV_anopheles_male_2	male_2	983.484	2	982.978	1963.94	35340.3	1.3942	0.0013704	-0.53288	-0.00052381	0.86129	0.00084662	982.978	73.272	0.37907	73.272	73.114	73.493	0					43	13	4	0	0	0	1.2537e-11	1	29784	204.13	183.7	1	17913000
QSAYQPNLNNSLTNLCK	17	Unmodified	_QSAYQPNLNNSLTNLCK_			0	0	0	AGAP005748-PA.1	AGAP005748-PA.1	AGAP005748-PA.1	MULTI-MSMS	20220428_QEP2_FBU_FB_collabCKV_anopheles_male_3	male_3	982.98	2	982.978	1963.94	35340.2	1.6229	0.0015953	-0.093366	-9.1777e-05	1.5296	0.0015035	983.481	73.569	0.34462	73.569	73.435	73.779	0					36	12	4	0	0	0	1.6759e-25	1	30261	243.49	234.54	1	15489000
QSAYQPNLNNSLTNLCK	17	Unmodified	_QSAYQPNLNNSLTNLCK_			0	0	0	AGAP005748-PA.1	AGAP005748-PA.1	AGAP005748-PA.1	MULTI-MSMS	20220428_QEP2_FBU_FB_collabCKV_anopheles_male_4	male_4	983.482	2	982.978	1963.94	34946	1.6774	0.0016489	-0.59374	-0.00058364	1.0837	0.0010652	983.48	73.891	0.32113	73.891	73.713	74.034	0					39	11	5	0	0	0	5.3168e-17	1	29949	216.34	187	1	21747000
QSAYQPNLNNSLTNLCK	17	Unmodified	_QSAYQPNLNNSLTNLCK_			0	0	0	AGAP005748-PA.1	AGAP005748-PA.1	AGAP005748-PA.1	MULTI-MSMS	20220428_QEP2_FBU_FB_collabCKV_anopheles_male_5	male_5	983.482	2	982.978	1963.94	35940.6	0.75807	0.00074516	-0.031297	-3.0764e-05	0.72677	0.0007144	983.48	73.589	0.31921	73.589	73.45	73.769	0					34	11	4	0	0	0	2.3411e-11	1	30399	200.81	188.65	1	20528000
QYFEANR	7	Unmodified	_QYFEANR_			0	0	0	AGAP005748-PA.1	AGAP005748-PA.1	AGAP005748-PA.1	MULTI-MATCH	20220428_QEP2_FBU_FB_collabCKV_anopheles_female_1	female_1		2	464.22	926.425	50051.8	1.5613	0.00072478	-0.063726	-2.9583e-05	1.4976	0.0006952	464.22	33.407	0.55969	33.407	33.167	33.727	0	0.041413	-0.00029123	NaN	102.8	61	23	4	NaN	NaN	NaN	NaN	0		NaN	NaN	0	122310000
QYFEANR	7	Unmodified	_QYFEANR_			0	0	0	AGAP005748-PA.1	AGAP005748-PA.1	AGAP005748-PA.1	MULTI-MSMS	20220428_QEP2_FBU_FB_collabCKV_anopheles_female_2	female_2	464.22	2	464.22	926.425	50662.6	1.4408	0.00066884	0.19068	8.8519e-05	1.6315	0.00075736	464.22	32.79	0.40347	32.79	32.567	32.97	7.1054e-15					57	17	5	0	0	0	0.026162	1	12584	97.075	23.438	1	184580000
QYFEANR	7	Unmodified	_QYFEANR_			0	0	0	AGAP005748-PA.1	AGAP005748-PA.1	AGAP005748-PA.1	MULTI-MATCH	20220428_QEP2_FBU_FB_collabCKV_anopheles_female_3	female_3		2	464.22	926.425	50473.6	2.0691	0.00096053	0.065924	3.0603e-05	2.135	0.00099113	464.22	33.808	0.40258	33.808	33.584	33.986	0	-0.025681	-5.4466e-05	NaN	83.377	52	16	4	NaN	NaN	NaN	NaN	0		NaN	NaN	0	117990000
QYFEANR	7	Unmodified	_QYFEANR_			0	0	0	AGAP005748-PA.1	AGAP005748-PA.1	AGAP005748-PA.1	MULTI-MSMS	20220428_QEP2_FBU_FB_collabCKV_anopheles_female_4	female_4	464.22	2	464.22	926.425	51276.8	1.546	0.00071768	0.1457	6.7637e-05	1.6917	0.00078531	464.22	33.443	0.4967	33.443	33.221	33.718	0					59	20	4	0	0	0	0.020777	1	12332	102.8	30.663	1	92892000
QYFEANR	7	Unmodified	_QYFEANR_			0	0	0	AGAP005748-PA.1	AGAP005748-PA.1	AGAP005748-PA.1	MULTI-MATCH	20220428_QEP2_FBU_FB_collabCKV_anopheles_female_5	female_5		2	464.22	926.425	51337.4	1.508	0.00070004	0.32206	0.0001495	1.8301	0.00084955	464.22	33.489	0.41683	33.489	33.256	33.672	0	0.12272	6.6944e-05	NaN	102.8	55	17	4	NaN	NaN	NaN	NaN	0		NaN	NaN	0	86058000
QYFEANR	7	Unmodified	_QYFEANR_			0	0	0	AGAP005748-PA.1	AGAP005748-PA.1	AGAP005748-PA.1	MULTI-MSMS	20220428_QEP2_FBU_FB_collabCKV_anopheles_male_1	male_1	464.221	2	464.22	926.425	50628.8	2.1018	0.00097572	0.050281	2.3341e-05	2.1521	0.00099906	464.22	34.023	0.41212	34.023	33.783	34.195	0					58	17	4	0	0	0	0.054811	1	12057	83.377	24.772	1	201540000
QYFEANR	7	Unmodified	_QYFEANR_			0	0	0	AGAP005748-PA.1	AGAP005748-PA.1	AGAP005748-PA.1	MULTI-MSMS	20220428_QEP2_FBU_FB_collabCKV_anopheles_male_2	male_2	464.221	2	464.22	926.425	50492.3	1.8612	0.00086401	0.50368	0.00023382	2.3649	0.0010978	464.22	33.497	0.52133	33.497	33.224	33.745	0					60	21	4	0	0	0	0.038897	1	12230	90.986	23.992	1	161750000
QYFEANR	7	Unmodified	_QYFEANR_			0	0	0	AGAP005748-PA.1	AGAP005748-PA.1	AGAP005748-PA.1	MULTI-MATCH	20220428_QEP2_FBU_FB_collabCKV_anopheles_male_3	male_3		2	464.22	926.425	51145.4	1.4358	0.00066652	0.57942	0.00026898	2.0152	0.0009355	464.22	33.525	0.37426	33.525	33.256	33.63	7.1054e-15	0.15928	0.00030589	NaN	102.8	54	16	4	NaN	NaN	NaN	NaN	0		NaN	NaN	0	181600000
QYFEANR	7	Unmodified	_QYFEANR_			0	0	0	AGAP005748-PA.1	AGAP005748-PA.1	AGAP005748-PA.1	MULTI-MATCH	20220428_QEP2_FBU_FB_collabCKV_anopheles_male_4	male_4		2	464.22	926.425	50347.9	1.6933	0.00078606	0.26978	0.00012524	1.9631	0.00091129	464.22	33.67	0.41381	33.67	33.468	33.882	0	-0.16392	0.0001348	NaN	83.377	56	17	4	NaN	NaN	NaN	NaN	0		NaN	NaN	0	147460000
QYFEANR	7	Unmodified	_QYFEANR_			0	0	0	AGAP005748-PA.1	AGAP005748-PA.1	AGAP005748-PA.1	MULTI-MATCH	20220428_QEP2_FBU_FB_collabCKV_anopheles_male_5	male_5		2	464.22	926.425	50347.8	1.5541	0.00072146	0.23597	0.00010954	1.7901	0.00083101	464.22	33.409	0.45013	33.409	33.164	33.614	0	0.04355	-1.2979e-05	NaN	102.8	60	18	4	NaN	NaN	NaN	NaN	0		NaN	NaN	0	156080000
RSLEVFAVVR	10	Unmodified	_RSLEVFAVVR_			0	0	1	AGAP005748-PA.1	AGAP005748-PA.1	AGAP005748-PA.1	MULTI-MATCH	20220428_QEP2_FBU_FB_collabCKV_anopheles_female_1	female_1		3	392.568	1174.68	57137.1	0.33048	0.00012974	-0.9893	-0.00038837	-0.65882	-0.00025863	392.568	65.739	0.32652	65.739	65.549	65.876	0	-0.25603	0.0003722	NaN	83.397	18	12	2	NaN	NaN	NaN	NaN	0		NaN	NaN	0	6306900
RSLEVFAVVR	10	Unmodified	_RSLEVFAVVR_			0	0	1	AGAP005748-PA.1	AGAP005748-PA.1	AGAP005748-PA.1	MULTI-MSMS	20220428_QEP2_FBU_FB_collabCKV_anopheles_female_5	female_5	392.568	3	392.568	1174.68	60526.9	0.30882	0.00012123	-1.8083	-0.00070987	-1.4994	-0.00058863	392.567	66.153	0.20791	66.153	66.044	66.252	0					11	7	2	0	0	0	0.0077375	1	26794	69.721	54.57	1	6986000
RSLEVFAVVR	10	Unmodified	_RSLEVFAVVR_			0	0	1	AGAP005748-PA.1	AGAP005748-PA.1	AGAP005748-PA.1	MULTI-MSMS	20220428_QEP2_FBU_FB_collabCKV_anopheles_male_5	male_5	392.568	3	392.568	1174.68	55694.7	0.55421	0.00021757	-1.4521	-0.00057006	-0.89792	-0.0003525	392.567	66.093	0.18401	66.093	65.981	66.165	0					13	7	2	0	0	0	0.0024601	1	27291	83.397	68.73	1	9193400
SLEVFAVVR	9	Unmodified	_SLEVFAVVR_			0	0	0	AGAP005748-PA.1	AGAP005748-PA.1	AGAP005748-PA.1	MULTI-MSMS	20220428_QEP2_FBU_FB_collabCKV_anopheles_female_1	female_1	510.3	2	510.298	1018.58	49405.5	2.4206	0.0012352	0.41685	0.00021272	2.8375	0.001448	510.298	79.979	0.25994	79.979	79.848	80.108	0					33	10	4	0	0	0	0.00052188	1	32764	138.55	90.806	1	173190000
SLEVFAVVR	9	Unmodified	_SLEVFAVVR_			0	0	0	AGAP005748-PA.1	AGAP005748-PA.1	AGAP005748-PA.1	MULTI-MSMS	20220428_QEP2_FBU_FB_collabCKV_anopheles_female_2	female_2	510.3	2	510.298	1018.58	49621.9	3.6475	0.0018613	-0.30012	-0.00015315	3.3474	0.0017081	510.298	79.745	0.35775	79.745	79.569	79.926	0					45	14	4	0	0	0	0.004202	1	34167	112.17	66.453	1	157160000
SLEVFAVVR	9	Unmodified	_SLEVFAVVR_			0	0	0	AGAP005748-PA.1	AGAP005748-PA.1	AGAP005748-PA.1	MULTI-MSMS	20220428_QEP2_FBU_FB_collabCKV_anopheles_female_3	female_3	510.299	2	510.298	1018.58	49499.3	2.8976	0.0014787	-1.1076	-0.0005652	1.7901	0.00091346	510.297	80.326	0.34927	80.326	80.178	80.527	0					34	14	4	0	0	0	0.00052838	1	32913	138.33	83.784	1	148430000
SLEVFAVVR	9	Unmodified	_SLEVFAVVR_			0	0	0	AGAP005748-PA.1	AGAP005748-PA.1	AGAP005748-PA.1	MULTI-MSMS	20220428_QEP2_FBU_FB_collabCKV_anopheles_female_5	female_5	510.3	2	510.298	1018.58	49566.6	3.1633	0.0016142	-0.45297	-0.00023115	2.7104	0.0013831	510.298	80.201	0.23529	80.201	80.071	80.307	0					31	9	4	0	0	0	0.0025948	1	32780	117.18	71.459	1	131070000
SLEVFAVVR	9	Unmodified	_SLEVFAVVR_			0	0	0	AGAP005748-PA.1	AGAP005748-PA.1	AGAP005748-PA.1	MULTI-MSMS	20220428_QEP2_FBU_FB_collabCKV_anopheles_male_1	male_1	510.299	2	510.298	1018.58	49839.7	2.0936	0.0010684	0.5961	0.00030419	2.6897	0.0013726	510.298	79.864	0.28563	79.864	79.711	79.997	0					42	11	5	0	0	0	0.004202	1	32519	112.17	66.453	1	254630000
SLEVFAVVR	9	Unmodified	_SLEVFAVVR_			0	0	0	AGAP005748-PA.1	AGAP005748-PA.1	AGAP005748-PA.1	MULTI-MSMS	20220428_QEP2_FBU_FB_collabCKV_anopheles_male_2	male_2	510.3	2	510.298	1018.58	49527.5	3.1263	0.0015954	-0.6377	-0.00032542	2.4886	0.0012699	510.297	80.066	0.26572	80.066	79.935	80.201	0					34	10	4	0	0	0	0.00017264	1	32815	150.17	104.45	1	213200000
SLEVFAVVR	9	Unmodified	_SLEVFAVVR_			0	0	0	AGAP005748-PA.1	AGAP005748-PA.1	AGAP005748-PA.1	MULTI-MSMS	20220428_QEP2_FBU_FB_collabCKV_anopheles_male_3	male_3	510.299	2	510.298	1018.58	49312.4	2.8641	0.0014615	-1.0913	-0.0005569	1.7727	0.00090463	510.297	80.224	0.25344	80.224	80.082	80.335	0					33	10	4	0	0	0	0.0011794	1	33241	130.04	84.321	1	175550000
SLEVFAVVR	9	Unmodified	_SLEVFAVVR_			0	0	0	AGAP005748-PA.1	AGAP005748-PA.1	AGAP005748-PA.1	MULTI-MSMS	20220428_QEP2_FBU_FB_collabCKV_anopheles_male_4	male_4	510.299	2	510.298	1018.58	48894.6	3.1804	0.0016229	-1.4151	-0.00072211	1.7653	0.00090082	510.297	80.363	0.33697	80.363	80.245	80.582	0					40	14	4	0	0	0	0.0018352	1	32877	124.08	78.361	1	228500000
SLEVFAVVR	9	Unmodified	_SLEVFAVVR_			0	0	0	AGAP005748-PA.1	AGAP005748-PA.1	AGAP005748-PA.1	MULTI-MSMS	20220428_QEP2_FBU_FB_collabCKV_anopheles_male_5	male_5	510.3	2	510.298	1018.58	49013	2.6839	0.0013696	-0.077631	-3.9615e-05	2.6063	0.00133	510.298	80.184	0.27915	80.184	80.024	80.303	0					39	11	5	0	0	0	5.8806e-05	1	33378	158.03	112.31	1	209110000
SQMLPQR	7	Oxidation (M)	_SQM(ox)LPQR_			0	1	0	AGAP005748-PA.1	AGAP005748-PA.1	AGAP005748-PA.1	MULTI-MATCH	20220428_QEP2_FBU_FB_collabCKV_anopheles_male_1	male_1		2	438.224	874.433	52010.5	1.4228	0.00062349	-0.7499	-0.00032862	0.67287	0.00029487	438.224	22.117	0.41578	22.117	21.884	22.3	0	0.22038	-0.00033838	NaN	79.307	38	15	3	NaN	NaN	NaN	NaN	0		NaN	NaN	0	11353000
SQMLPQR	7	Oxidation (M)	_SQM(ox)LPQR_			0	1	0	AGAP005748-PA.1	AGAP005748-PA.1	AGAP005748-PA.1	MULTI-MATCH	20220428_QEP2_FBU_FB_collabCKV_anopheles_male_2	male_2		2	438.224	874.433	52102.8	1.5818	0.00069318	-0.82479	-0.00036144	0.757	0.00033173	438.224	21.889	0.40063	21.889	21.684	22.085	3.5527e-15	-0.0075492	-0.00040402	NaN	79.307	49	15	4	NaN	NaN	NaN	NaN	0		NaN	NaN	0	11642000
SQMLPQR	7	Oxidation (M)	_SQM(ox)LPQR_	SQM(1)LPQR	SQM(58.98)LPQR	0	1	0	AGAP005748-PA.1	AGAP005748-PA.1	AGAP005748-PA.1	MULTI-MSMS	20220428_QEP2_FBU_FB_collabCKV_anopheles_male_4	male_4	438.225	2	438.224	874.433	52128.8	2.2606	0.00099064	-0.23208	-0.0001017	2.0285	0.00088894	438.224	22.078	0.41001	22.078	21.828	22.238	0					46	15	4	0	0	0	0.044555	1	7161	58.981	48.796	1	11927000
SQMLPQR	7	Oxidation (M)	_SQM(ox)LPQR_	SQM(1)LPQR	SQM(79.31)LPQR	0	1	0	AGAP005748-PA.1	AGAP005748-PA.1	AGAP005748-PA.1	MULTI-MSMS	20220428_QEP2_FBU_FB_collabCKV_anopheles_male_5	male_5	438.224	2	438.224	874.433	53761.4	1.2983	0.00056894	-0.01966	-8.6154e-06	1.2786	0.00056032	438.224	21.503	0.41401	21.503	21.298	21.712	0					34	15	3	0	0	0	0.015283	1	7069	79.307	62.013	1	12574000
TEEQIRR	7	Unmodified	_TEEQIRR_			0	0	1	AGAP005748-PA.1	AGAP005748-PA.1	AGAP005748-PA.1	MULTI-MSMS	20220428_QEP2_FBU_FB_collabCKV_anopheles_female_1	female_1	311.17	3	311.17	930.488	62051.4	0.80578	0.00025073	-0.71113	-0.00022128	0.094652	2.9453e-05	311.17	12.789	0.36986	12.789	12.645	13.015	0					23	14	3	0	0	0	0.025687	1	3162	60.788	9.822	1	4652500
TEEQIRR	7	Unmodified	_TEEQIRR_			0	0	1	AGAP005748-PA.1	AGAP005748-PA.1	AGAP005748-PA.1	MULTI-MSMS	20220428_QEP2_FBU_FB_collabCKV_anopheles_female_2	female_2	311.17	3	311.17	930.488	62690.4	0.53968	0.00016793	0.36889	0.00011479	0.90856	0.00028272	311.17	12.589	0.37264	12.589	12.362	12.735	0					26	14	4	0	0	0	0.017578	1	3352	69.383	19.794	1	8795500
TEEQIRR	7	Unmodified	_TEEQIRR_			0	0	1	AGAP005748-PA.1	AGAP005748-PA.1	AGAP005748-PA.1	MULTI-MATCH	20220428_QEP2_FBU_FB_collabCKV_anopheles_female_2	female_2		3	311.17	930.488	66706.8	0.54312	0.000169	2.3426	0.00072894	2.8857	0.00089794	311.17	13.393	0.31705	13.393	13.262	13.579	0	0.38827	0.0023558	NaN	73.039	14	11	2	NaN	NaN	NaN	NaN	0		NaN	NaN	0	572340
TEEQIRR	7	Unmodified	_TEEQIRR_			0	0	1	AGAP005748-PA.1	AGAP005748-PA.1	AGAP005748-PA.1	MULTI-MSMS	20220428_QEP2_FBU_FB_collabCKV_anopheles_female_3	female_3	311.17	3	311.17	930.488	61764.8	0.0921	2.8659e-05	0.55742	0.00017345	0.64952	0.00020211	311.17	12.96	0.29615	12.96	12.839	13.135	0					22	10	4	0	0	0	0.014777	1	3359	73.039	22.073	1	7439500
TEEQIRR	7	Unmodified	_TEEQIRR_			0	0	1	AGAP005748-PA.1	AGAP005748-PA.1	AGAP005748-PA.1	MULTI-MSMS	20220428_QEP2_FBU_FB_collabCKV_anopheles_female_4	female_4	311.17	3	311.17	930.488	63962.6	1.4443	0.00044943	-0.039046	-1.215e-05	1.4053	0.00043728	311.17	12.772	0.39716	12.772	12.49	12.887	0					28	14	5	0	0	0	0.021087	1	3302	64.803	13.837	1	6615100
TEEQIRR	7	Unmodified	_TEEQIRR_			0	0	1	AGAP005748-PA.1	AGAP005748-PA.1	AGAP005748-PA.1	MULTI-MSMS	20220428_QEP2_FBU_FB_collabCKV_anopheles_female_5	female_5	311.17	3	311.17	930.488	63207.6	0.79792	0.00024829	0.14	4.3565e-05	0.93793	0.00029185	311.17	12.971	0.40298	12.971	12.796	13.199	0					26	14	4	0	0	0	0.014777	1	3300	73.039	22.073	1	6942700
TEEQIRR	7	Unmodified	_TEEQIRR_			0	0	1	AGAP005748-PA.1	AGAP005748-PA.1	AGAP005748-PA.1	MULTI-MATCH	20220428_QEP2_FBU_FB_collabCKV_anopheles_female_5	female_5		3	311.17	930.488	66188.2	1.0779	0.0003354	-1.2664	-0.00039407	-0.18855	-5.8672e-05	311.169	12.76	0.12017	12.76	12.676	12.796	1.7764e-15	-0.00018784	-0.0012031	NaN	73.039	6	4	2	NaN	NaN	NaN	NaN	0		NaN	NaN	0	462260
TEEQIRR	7	Unmodified	_TEEQIRR_			0	0	1	AGAP005748-PA.1	AGAP005748-PA.1	AGAP005748-PA.1	MULTI-MATCH	20220428_QEP2_FBU_FB_collabCKV_anopheles_male_1	male_1		3	311.17	930.488	62627	1.1552	0.00035947	-0.18565	-5.7768e-05	0.96957	0.0003017	311.17	12.754	0.52997	12.754	12.469	12.999	0	-0.0062046	-0.00019425	NaN	73.039	45	27	3	NaN	NaN	NaN	NaN	0		NaN	NaN	0	5352700
TEEQIRR	7	Unmodified	_TEEQIRR_			0	0	1	AGAP005748-PA.1	AGAP005748-PA.1	AGAP005748-PA.1	MULTI-MSMS	20220428_QEP2_FBU_FB_collabCKV_anopheles_male_2	male_2	311.17	3	311.17	930.488	62929.4	0.98817	0.00030749	-0.51605	-0.00016058	0.47212	0.00014691	311.17	12.823	0.50664	12.823	12.73	13.237	0					29	19	3	0	0	0	0.015791	1	3195	71.715	26.994	1	5915600
TEEQIRR	7	Unmodified	_TEEQIRR_			0	0	1	AGAP005748-PA.1	AGAP005748-PA.1	AGAP005748-PA.1	MULTI-MSMS	20220428_QEP2_FBU_FB_collabCKV_anopheles_male_3	male_3	311.17	3	311.17	930.488	63864.2	1.221	0.00037995	0.074332	2.313e-05	1.2954	0.00040308	311.17	12.763	0.40656	12.763	12.552	12.959	1.7764e-15					29	15	5	0	0	0	0.047139	1	3375	49.358	9.2554	1	6445200
TEEQIRR	7	Unmodified	_TEEQIRR_			0	0	1	AGAP005748-PA.1	AGAP005748-PA.1	AGAP005748-PA.1	MULTI-MATCH	20220428_QEP2_FBU_FB_collabCKV_anopheles_male_4	male_4		3	311.17	930.488	63428.3	0.36172	0.00011256	-0.61231	-0.00019053	-0.25059	-7.7975e-05	311.17	12.91	0.50238	12.91	12.609	13.111	0	-0.095045	-0.00040264	NaN	73.039	34	20	3	NaN	NaN	NaN	NaN	0		NaN	NaN	0	4881200
TEEQIRR	7	Unmodified	_TEEQIRR_			0	0	1	AGAP005748-PA.1	AGAP005748-PA.1	AGAP005748-PA.1	MULTI-MSMS	20220428_QEP2_FBU_FB_collabCKV_anopheles_male_5	male_5	311.17	3	311.17	930.488	63647.7	0.8824	0.00027458	0.51365	0.00015983	1.396	0.00043441	311.17	12.859	0.40487	12.859	12.675	13.08	0					30	15	5	0	0	0	0.014777	1	3380	73.039	22.073	1	13711000
TINMDAGDAR	10	Oxidation (M)	_TINM(ox)DAGDAR_	TINM(1)DAGDAR	TINM(72.61)DAGDAR	0	1	0	AGAP005748-PA.1	AGAP005748-PA.1	AGAP005748-PA.1	MULTI-MSMS	20220428_QEP2_FBU_FB_collabCKV_anopheles_male_1	male_1	540.244	2	540.243	1078.47	47470.7	1.0696	0.00057784	0.86351	0.00046651	1.9331	0.0010443	540.244	19.676	0.26778	19.676	19.521	19.789	0					25	10	3	0	0	0	0.0098063	1	5694	72.607	52.83	1	17412000
TINMDAGDAR	10	Unmodified	_TINMDAGDAR_			0	0	0	AGAP005748-PA.1	AGAP005748-PA.1	AGAP005748-PA.1	MULTI-MSMS	20220428_QEP2_FBU_FB_collabCKV_anopheles_male_1	male_1	532.747	2	532.245	1062.48	47735.5	1.0976	0.00058417	-0.40876	-0.00021756	0.6888	0.00036661	532.245	35.093	0.30698	35.093	34.946	35.252	0					27	12	3	0	0	0	0.036977	1	12658	74.464	54.688	1	46462000
TINMDAGDAR	10	Oxidation (M)	_TINM(ox)DAGDAR_	TINM(1)DAGDAR	TINM(61.65)DAGDAR	0	1	0	AGAP005748-PA.1	AGAP005748-PA.1	AGAP005748-PA.1	MULTI-MSMS	20220428_QEP2_FBU_FB_collabCKV_anopheles_male_2	male_2	540.244	2	540.243	1078.47	47546	1.4345	0.00077499	0.6215	0.00033576	2.056	0.0011107	540.243	19.531	0.28484	19.531	19.357	19.642	0					31	10	4	0	0	0	0.01862	1	5955	61.65	45.769	1	20767000
TINMDAGDAR	10	Unmodified	_TINMDAGDAR_			0	0	0	AGAP005748-PA.1	AGAP005748-PA.1	AGAP005748-PA.1	MULTI-MATCH	20220428_QEP2_FBU_FB_collabCKV_anopheles_male_2	male_2		2	532.245	1062.48	47284.1	1.4192	0.00075536	-0.47932	-0.00025512	0.93987	0.00050024	532.245	34.683	0.27034	34.683	34.553	34.823	0	-0.12017	-0.00010127	NaN	74.464	24	10	3	NaN	NaN	NaN	NaN	0		NaN	NaN	0	34060000
TINMDAGDAR	10	Oxidation (M)	_TINM(ox)DAGDAR_	TINM(1)DAGDAR	TINM(67.73)DAGDAR	0	1	0	AGAP005748-PA.1	AGAP005748-PA.1	AGAP005748-PA.1	MULTI-MSMS	20220428_QEP2_FBU_FB_collabCKV_anopheles_male_3	male_3	540.244	2	540.243	1078.47	47572.9	1.2709	0.00068657	0.80441	0.00043458	2.0753	0.0011211	540.243	19.509	0.23864	19.509	19.376	19.614	0					26	8	4	0	0	0	0.013273	1	6194	67.726	44.297	1	20057000
TINMDAGDAR	10	Oxidation (M)	_TINM(ox)DAGDAR_	TINM(1)DAGDAR	TINM(70.1)DAGDAR	0	1	0	AGAP005748-PA.1	AGAP005748-PA.1	AGAP005748-PA.1	MULTI-MSMS	20220428_QEP2_FBU_FB_collabCKV_anopheles_male_4	male_4	540.244	2	540.243	1078.47	47362.3	2.2064	0.001192	0.34679	0.00018735	2.5532	0.0013794	540.243	19.636	0.26819	19.636	19.462	19.731	0					22	9	3	0	0	0	0.011587	1	6097	70.1	53.004	1	15374000
TINMDAGDAR	10	Unmodified	_TINMDAGDAR_			0	0	0	AGAP005748-PA.1	AGAP005748-PA.1	AGAP005748-PA.1	MULTI-MATCH	20220428_QEP2_FBU_FB_collabCKV_anopheles_male_4	male_4		2	532.245	1062.48	47344.6	1.5175	0.00080766	-0.50046	-0.00026637	1.017	0.0005413	532.245	34.866	0.26711	34.866	34.752	35.019	0	0.063065	-0.00012377	NaN	74.464	18	10	2	NaN	NaN	NaN	NaN	0		NaN	NaN	0	33401000
TINMDAGDAR	10	Oxidation (M)	_TINM(ox)DAGDAR_	TINM(1)DAGDAR	TINM(67.73)DAGDAR	0	1	0	AGAP005748-PA.1	AGAP005748-PA.1	AGAP005748-PA.1	MULTI-MSMS	20220428_QEP2_FBU_FB_collabCKV_anopheles_male_5	male_5	540.244	2	540.243	1078.47	47252.9	1.7795	0.00096134	0.60212	0.00032529	2.3816	0.0012866	540.243	19.491	0.23333	19.491	19.353	19.586	0					26	8	4	0	0	0	0.013273	1	6167	67.726	53.519	1	28060000
TINMDAGDAR	10	Unmodified	_TINMDAGDAR_			0	0	0	AGAP005748-PA.1	AGAP005748-PA.1	AGAP005748-PA.1	MULTI-MSMS	20220428_QEP2_FBU_FB_collabCKV_anopheles_male_5	male_5	532.247	2	532.245	1062.48	47679.7	1.5416	0.00082049	-0.16917	-9.0041e-05	1.3724	0.00073045	532.245	34.571	0.3197	34.571	34.446	34.765	0					22	13	2	0	0	0	0.036977	1	13188	74.464	55.37	1	49830000
WRDTEVEELIASMK	14	Oxidation (M)	_WRDTEVEELIASM(ox)K_	WRDTEVEELIASM(1)K	WRDTEVEELIASM(89.14)K	0	1	1	AGAP005748-PA.1	AGAP005748-PA.1	AGAP005748-PA.1	MULTI-MSMS	20220428_QEP2_FBU_FB_collabCKV_anopheles_female_1	female_1	575.285	3	574.95	1721.83	46544.6	1.0045	0.00057752	0.90535	0.00052053	1.9098	0.0010981	574.951	77.469	0.41244	77.469	77.319	77.731	0					46	16	5	0	0	0	0.0013085	1	31575	89.136	84.588	1	78197000
WRDTEVEELIASMK	14	Oxidation (M)	_WRDTEVEELIASM(ox)K_	WRDTEVEELIASM(1)K	WRDTEVEELIASM(141.54)K	0	1	1	AGAP005748-PA.1	AGAP005748-PA.1	AGAP005748-PA.1	MULTI-MSMS	20220428_QEP2_FBU_FB_collabCKV_anopheles_female_1	female_1	861.921	2	861.922	1721.83	36948.3	0.7075	0.00060981	-1.5531	-0.0013386	-0.84557	-0.00072882	862.422	77.551	0.43801	77.551	77.343	77.781	0					29	17	3	0	0	0	7.3187e-05	1	31586	141.54	111.14	1	30658000
WRDTEVEELIASMK	14	Unmodified	_WRDTEVEELIASMK_			0	0	1	AGAP005748-PA.1	AGAP005748-PA.1	AGAP005748-PA.1	MULTI-MSMS	20220428_QEP2_FBU_FB_collabCKV_anopheles_female_1	female_1	569.62	3	569.619	1705.83	46668.3	1.7663	0.0010061	-0.62006	-0.0003532	1.1462	0.00065292	569.619	85.326	0.13902	85.326	85.24	85.379	0					16	5	4	0	0	0	7.4084e-05	1	35327	121.31	101.47	1	30222000
WRDTEVEELIASMK	14	Unmodified	_WRDTEVEELIASMK_			0	0	1	AGAP005748-PA.1	AGAP005748-PA.1	AGAP005748-PA.1	MULTI-MATCH	20220428_QEP2_FBU_FB_collabCKV_anopheles_female_1	female_1		2	853.925	1705.83	34990.1	1.2904	0.0011019	3.7547	0.0032062	5.0451	0.0043081	854.427	85.318	0.22969	85.318	85.124	85.353	0	-0.052073	0.0045108	NaN	98.592	13	9	2	NaN	NaN	NaN	NaN	0		NaN	NaN	0	40750000
WRDTEVEELIASMK	14	Oxidation (M)	_WRDTEVEELIASM(ox)K_	WRDTEVEELIASM(1)K	WRDTEVEELIASM(98.68)K	0	1	1	AGAP005748-PA.1	AGAP005748-PA.1	AGAP005748-PA.1	MULTI-MSMS	20220428_QEP2_FBU_FB_collabCKV_anopheles_female_2	female_2	574.951	3	574.95	1721.83	46969.3	1.5161	0.00087168	0.83293	0.00047889	2.349	0.0013506	574.95	77.297	0.37496	77.297	77.157	77.532	0					53	15	6	0	0	0	0.00052225	1	32976	98.676	93.971	1	75712000
WRDTEVEELIASMK	14	Oxidation (M)	_WRDTEVEELIASM(ox)K_	WRDTEVEELIASM(1)K	WRDTEVEELIASM(162.97)K	0	1	1	AGAP005748-PA.1	AGAP005748-PA.1	AGAP005748-PA.1	MULTI-MSMS	20220428_QEP2_FBU_FB_collabCKV_anopheles_female_2	female_2	862.425	2	861.922	1721.83	37164.1	0.83329	0.00071823	-0.43388	-0.00037397	0.39941	0.00034426	861.922	77.303	0.21025	77.303	77.18	77.391	0					22	8	3	0	0	0	4.4242e-06	1	33004	162.97	132.08	1	30220000
WRDTEVEELIASMK	14	Unmodified	_WRDTEVEELIASMK_			0	0	1	AGAP005748-PA.1	AGAP005748-PA.1	AGAP005748-PA.1	MULTI-MSMS	20220428_QEP2_FBU_FB_collabCKV_anopheles_female_2	female_2	569.619	3	569.619	1705.83	46399.4	1.0268	0.00058489	0.24855	0.00014158	1.2754	0.00072647	569.619	85.254	0.12878	85.254	85.17	85.299	0					14	5	4	0	0	0	9.0822e-05	1	36868	117.08	105.81	1	29514000
WRDTEVEELIASMK	14	Unmodified	_WRDTEVEELIASMK_			0	0	1	AGAP005748-PA.1	AGAP005748-PA.1	AGAP005748-PA.1	MULTI-MATCH	20220428_QEP2_FBU_FB_collabCKV_anopheles_female_2	female_2		2	853.925	1705.83	36400.4	0.35511	0.00030324	2.2592	0.0019292	2.6143	0.0022324	853.926	85.251	0.10454	85.251	85.17	85.275	0	-0.11837	0.0019567	NaN	98.592	7	4	2	NaN	NaN	NaN	NaN	0		NaN	NaN	0	36981000
WRDTEVEELIASMK	14	Oxidation (M)	_WRDTEVEELIASM(ox)K_	WRDTEVEELIASM(1)K	WRDTEVEELIASM(92.04)K	0	1	1	AGAP005748-PA.1	AGAP005748-PA.1	AGAP005748-PA.1	MULTI-MSMS	20220428_QEP2_FBU_FB_collabCKV_anopheles_female_3	female_3	861.923	2	861.922	1721.83	37627.1	0.33138	0.00028562	0.10591	9.1283e-05	0.43728	0.00037691	861.923	77.82	0.221	77.82	77.674	77.895	0					22	8	3	0	0	0	0.0070297	1	31716	92.039	74.3	1	20408000
WRDTEVEELIASMK	14	Oxidation (M)	_WRDTEVEELIASM(ox)K_	WRDTEVEELIASM(1)K	WRDTEVEELIASM(101.72)K	0	1	1	AGAP005748-PA.1	AGAP005748-PA.1	AGAP005748-PA.1	MULTI-MSMS	20220428_QEP2_FBU_FB_collabCKV_anopheles_female_3	female_3	574.95	3	574.95	1721.83	46613.3	0.80776	0.00046442	0.45937	0.00026411	1.2671	0.00072854	574.951	77.81	0.31392	77.81	77.603	77.917	0					40	12	5	0	0	0	0.0004475	1	31724	101.72	97.175	1	61735000
WRDTEVEELIASMK	14	Unmodified	_WRDTEVEELIASMK_			0	0	1	AGAP005748-PA.1	AGAP005748-PA.1	AGAP005748-PA.1	MULTI-MSMS	20220428_QEP2_FBU_FB_collabCKV_anopheles_female_3	female_3	569.954	3	569.619	1705.83	46233.3	1.8942	0.001079	-0.11177	-6.3667e-05	1.7825	0.0010153	569.953	85.55	0.14324	85.55	85.467	85.611	0					17	5	5	0	0	0	3.5839e-05	1	35395	130.98	111.14	1	26348000
WRDTEVEELIASMK	14	Oxidation (M)	_WRDTEVEELIASM(ox)K_	WRDTEVEELIASM(1)K	WRDTEVEELIASM(88.73)K	0	1	1	AGAP005748-PA.1	AGAP005748-PA.1	AGAP005748-PA.1	MULTI-MSMS	20220428_QEP2_FBU_FB_collabCKV_anopheles_female_4	female_4	575.286	3	574.95	1721.83	46615.2	1.4506	0.00083405	-0.14336	-8.2424e-05	1.3073	0.00075163	574.95	77.774	0.29474	77.774	77.588	77.883	0					32	11	4	0	0	0	0.0013422	1	31696	88.73	84.338	1	42298000
WRDTEVEELIASMK	14	Oxidation (M)	_WRDTEVEELIASM(ox)K_	WRDTEVEELIASM(1)K	WRDTEVEELIASM(159)K	0	1	1	AGAP005748-PA.1	AGAP005748-PA.1	AGAP005748-PA.1	MULTI-MSMS	20220428_QEP2_FBU_FB_collabCKV_anopheles_female_4	female_4	862.424	2	861.922	1721.83	36664	1.0039	0.00086532	-0.047071	-4.0571e-05	0.95688	0.00082475	862.424	77.768	0.22751	77.768	77.634	77.861	0					23	8	3	0	0	0	6.4539e-06	1	31721	159	138.8	1	16700000
WRDTEVEELIASMK	14	Unmodified	_WRDTEVEELIASMK_			0	0	1	AGAP005748-PA.1	AGAP005748-PA.1	AGAP005748-PA.1	MULTI-MSMS	20220428_QEP2_FBU_FB_collabCKV_anopheles_female_4	female_4	569.954	3	569.619	1705.83	47323.7	1.3578	0.00077342	0.0039392	2.2439e-06	1.3617	0.00077567	569.953	85.566	0.2021	85.566	85.479	85.681	0					17	7	4	0	0	0	6.3077e-05	1	35328	124.09	104.26	1	23277000
WRDTEVEELIASMK	14	Oxidation (M)	_WRDTEVEELIASM(ox)K_	WRDTEVEELIASM(1)K	WRDTEVEELIASM(101.75)K	0	1	1	AGAP005748-PA.1	AGAP005748-PA.1	AGAP005748-PA.1	MULTI-MSMS	20220428_QEP2_FBU_FB_collabCKV_anopheles_female_5	female_5	574.951	3	574.95	1721.83	46487	1.6677	0.00095884	1.4544	0.00083622	3.1221	0.0017951	574.951	77.697	0.53777	77.697	77.544	78.081	-1.4211e-14					46	21	5	0	0	0	0.00044675	1	31605	101.75	97.205	1	50747000
WRDTEVEELIASMK	14	Oxidation (M)	_WRDTEVEELIASM(ox)K_	WRDTEVEELIASM(1)K	WRDTEVEELIASM(138.02)K	0	1	1	AGAP005748-PA.1	AGAP005748-PA.1	AGAP005748-PA.1	MSMS	20220428_QEP2_FBU_FB_collabCKV_anopheles_female_5	female_5	861.922	2	861.922	1721.83	NaN	NaN	NaN	NaN	NaN	NaN	NaN	NaN	77.67	1	77.67	77.17	78.17	0								0	0	0	1.7874e-05	1	31619	138.02	111.23	1
WRDTEVEELIASMK	14	Unmodified	_WRDTEVEELIASMK_			0	0	1	AGAP005748-PA.1	AGAP005748-PA.1	AGAP005748-PA.1	MULTI-MSMS	20220428_QEP2_FBU_FB_collabCKV_anopheles_female_5	female_5	569.953	3	569.619	1705.83	46938.7	1.2486	0.00071125	-0.70876	-0.00040372	0.53989	0.00030753	569.953	85.523	0.14341	85.523	85.442	85.586	0					18	5	5	0	0	0	7.3433e-05	1	35275	121.48	101.64	1	31332000
WRDTEVEELIASMK	14	Oxidation (M)	_WRDTEVEELIASM(ox)K_	WRDTEVEELIASM(1)K	WRDTEVEELIASM(89.91)K	0	1	1	AGAP005748-PA.1	AGAP005748-PA.1	AGAP005748-PA.1	MULTI-MSMS	20220428_QEP2_FBU_FB_collabCKV_anopheles_male_1	male_1	574.95	3	574.95	1721.83	46783.2	1.0337	0.00059435	-0.2678	-0.00015397	0.76594	0.00044038	574.95	77.396	0.25074	77.396	77.256	77.506	0					44	10	6	0	0	0	0.0012444	1	31338	89.911	85.363	1	111580000
WRDTEVEELIASMK	14	Oxidation (M)	_WRDTEVEELIASM(ox)K_	WRDTEVEELIASM(1)K	WRDTEVEELIASM(156.6)K	0	1	1	AGAP005748-PA.1	AGAP005748-PA.1	AGAP005748-PA.1	MULTI-MSMS	20220428_QEP2_FBU_FB_collabCKV_anopheles_male_1	male_1	861.926	2	861.922	1721.83	36801.2	0.60979	0.0005256	0.15292	0.00013181	0.76272	0.0006574	861.922	77.406	0.23022	77.406	77.276	77.506	0					21	9	3	0	0	0	7.6839e-06	1	31355	156.6	135.2	1	31667000
WRDTEVEELIASMK	14	Unmodified	_WRDTEVEELIASMK_			0	0	1	AGAP005748-PA.1	AGAP005748-PA.1	AGAP005748-PA.1	MSMS	20220428_QEP2_FBU_FB_collabCKV_anopheles_male_1	male_1	569.619	3	569.619	1705.83	NaN	NaN	NaN	NaN	NaN	NaN	NaN	NaN	85.16	1	85.16	84.66	85.66	0								0	0	0	0.00018183	1	35074	119.31	107.16	1
WRDTEVEELIASMK	14	Unmodified	_WRDTEVEELIASMK_			0	0	1	AGAP005748-PA.1	AGAP005748-PA.1	AGAP005748-PA.1	MULTI-SECPEP	20220428_QEP2_FBU_FB_collabCKV_anopheles_male_1	male_1	854.389	2	853.925	1705.83	36127.3	1.4447	0.0012337	-0.59813	-0.00051076	0.84655	0.00072289	853.924	85.15	0.090103	85.15	85.098	85.188	0					6	3	2	0	0	0	0.051697	1	35077	98.592	52.62	1	42380000
WRDTEVEELIASMK	14	Oxidation (M)	_WRDTEVEELIASM(ox)K_	WRDTEVEELIASM(1)K	WRDTEVEELIASM(97.84)K	0	1	1	AGAP005748-PA.1	AGAP005748-PA.1	AGAP005748-PA.1	MULTI-MSMS	20220428_QEP2_FBU_FB_collabCKV_anopheles_male_2	male_2	574.951	3	574.95	1721.83	46652.3	0.87793	0.00050477	0.12709	7.307e-05	1.005	0.00057784	575.285	77.495	0.25578	77.495	77.363	77.619	0					40	10	5	0	0	0	0.00058799	1	31610	97.836	93.288	1	67320000
WRDTEVEELIASMK	14	Oxidation (M)	_WRDTEVEELIASM(ox)K_	WRDTEVEELIASM(1)K	WRDTEVEELIASM(113.25)K	0	1	1	AGAP005748-PA.1	AGAP005748-PA.1	AGAP005748-PA.1	MULTI-MSMS	20220428_QEP2_FBU_FB_collabCKV_anopheles_male_2	male_2	861.922	2	861.922	1721.83	37581.3	0.57925	0.00049927	-0.29698	-0.00025597	0.28228	0.0002433	861.922	77.521	0.21169	77.521	77.384	77.596	0					21	8	3	0	0	0	0.0010835	1	31619	113.25	96.72	1	23197000
WRDTEVEELIASMK	14	Unmodified	_WRDTEVEELIASMK_			0	0	1	AGAP005748-PA.1	AGAP005748-PA.1	AGAP005748-PA.1	MULTI-MSMS	20220428_QEP2_FBU_FB_collabCKV_anopheles_male_2	male_2	569.62	3	569.619	1705.83	47051.7	1.358	0.00077356	-0.20546	-0.00011704	1.1526	0.00065652	569.953	85.4	0.12223	85.4	85.343	85.465	0					14	4	5	0	0	0	6.2808e-05	1	35356	124.16	104.32	1	38980000
WRDTEVEELIASMK	14	Unmodified	_WRDTEVEELIASMK_			0	0	1	AGAP005748-PA.1	AGAP005748-PA.1	AGAP005748-PA.1	MULTI-MATCH	20220428_QEP2_FBU_FB_collabCKV_anopheles_male_2	male_2		2	853.925	1705.83	36511.5	0.83665	0.00071444	0.92163	0.00078701	1.7583	0.0015014	853.924	85.4	0.1172	85.4	85.322	85.439	0	0.030055	-0.00032756	NaN	98.592	15	4	5	NaN	NaN	NaN	NaN	0		NaN	NaN	0	33987000
WRDTEVEELIASMK	14	Oxidation (M)	_WRDTEVEELIASM(ox)K_	WRDTEVEELIASM(1)K	WRDTEVEELIASM(96.41)K	0	1	1	AGAP005748-PA.1	AGAP005748-PA.1	AGAP005748-PA.1	MULTI-MSMS	20220428_QEP2_FBU_FB_collabCKV_anopheles_male_3	male_3	574.951	3	574.95	1721.83	46779.2	1.3972	0.00080329	0.73441	0.00042225	2.1316	0.0012255	574.95	77.697	0.42451	77.697	77.571	77.995	0					44	17	5	0	0	0	0.00070578	1	32050	96.414	91.866	1	64482000
WRDTEVEELIASMK	14	Oxidation (M)	_WRDTEVEELIASM(ox)K_	WRDTEVEELIASM(1)K	WRDTEVEELIASM(143.94)K	0	1	1	AGAP005748-PA.1	AGAP005748-PA.1	AGAP005748-PA.1	MULTI-MSMS	20220428_QEP2_FBU_FB_collabCKV_anopheles_male_3	male_3	862.424	2	861.922	1721.83	37278.3	0.70686	0.00060926	-0.10145	-8.7441e-05	0.60541	0.00052182	862.424	77.695	0.21891	77.695	77.571	77.79	0					21	8	3	0	0	0	6.0136e-05	1	32074	143.94	117.82	1	23444000
WRDTEVEELIASMK	14	Unmodified	_WRDTEVEELIASMK_			0	0	1	AGAP005748-PA.1	AGAP005748-PA.1	AGAP005748-PA.1	MULTI-MSMS	20220428_QEP2_FBU_FB_collabCKV_anopheles_male_3	male_3	569.619	3	569.619	1705.83	46187.1	1.8007	0.0010257	0.22439	0.00012782	2.0251	0.0011535	569.619	85.464	0.1186	85.464	85.384	85.503	0					13	4	4	0	0	0	2.5968e-05	1	35771	133.48	113.64	1	32182000
WRDTEVEELIASMK	14	Unmodified	_WRDTEVEELIASMK_			0	0	1	AGAP005748-PA.1	AGAP005748-PA.1	AGAP005748-PA.1	MULTI-MATCH	20220428_QEP2_FBU_FB_collabCKV_anopheles_male_3	male_3		2	853.925	1705.83	34575.6	1.2018	0.0010263	0.62204	0.00053117	1.8239	0.0015574	853.924	85.465	0.1186	85.465	85.384	85.503	0	0.095327	-0.00083923	NaN	98.592	8	4	3	NaN	NaN	NaN	NaN	0		NaN	NaN	0	34620000
WRDTEVEELIASMK	14	Oxidation (M)	_WRDTEVEELIASM(ox)K_	WRDTEVEELIASM(1)K	WRDTEVEELIASM(96.41)K	0	1	1	AGAP005748-PA.1	AGAP005748-PA.1	AGAP005748-PA.1	MULTI-MSMS	20220428_QEP2_FBU_FB_collabCKV_anopheles_male_4	male_4	574.951	3	574.95	1721.83	45839.2	1.6317	0.00093816	-0.11208	-6.4441e-05	1.5196	0.00087372	574.95	77.829	0.26297	77.829	77.674	77.937	-1.4211e-14					41	10	6	0	0	0	0.00070578	1	31662	96.414	91.866	1	72829000
WRDTEVEELIASMK	14	Oxidation (M)	_WRDTEVEELIASM(ox)K_	WRDTEVEELIASM(1)K	WRDTEVEELIASM(154.1)K	0	1	1	AGAP005748-PA.1	AGAP005748-PA.1	AGAP005748-PA.1	MULTI-MSMS	20220428_QEP2_FBU_FB_collabCKV_anopheles_male_4	male_4	861.922	2	861.922	1721.83	37632.7	1.2608	0.0010867	-0.9931	-0.00085598	0.26766	0.0002307	861.922	77.832	0.23895	77.832	77.698	77.937	0					24	9	3	0	0	0	8.9622e-06	1	31676	154.1	130.88	1	28365000
WRDTEVEELIASMK	14	Unmodified	_WRDTEVEELIASMK_			0	0	1	AGAP005748-PA.1	AGAP005748-PA.1	AGAP005748-PA.1	MULTI-MSMS	20220428_QEP2_FBU_FB_collabCKV_anopheles_male_4	male_4	569.954	3	569.619	1705.83	46408.3	1.5889	0.00090509	-0.26054	-0.00014841	1.3284	0.00075668	569.953	85.563	0.11882	85.563	85.505	85.624	0					14	4	4	0	0	0	8.6868e-05	1	35351	118.08	98.241	1	56876000
WRDTEVEELIASMK	14	Unmodified	_WRDTEVEELIASMK_			0	0	1	AGAP005748-PA.1	AGAP005748-PA.1	AGAP005748-PA.1	MULTI-MATCH	20220428_QEP2_FBU_FB_collabCKV_anopheles_male_4	male_4		2	853.925	1705.83	34292.5	1.0942	0.00093436	1.6393	0.0013998	2.7335	0.0023342	853.927	85.563	0.094288	85.563	85.505	85.6	0	0.19364	0.00089807	NaN	98.592	9	3	3	NaN	NaN	NaN	NaN	0		NaN	NaN	0	42121000
WRDTEVEELIASMK	14	Oxidation (M)	_WRDTEVEELIASM(ox)K_	WRDTEVEELIASM(1)K	WRDTEVEELIASM(99.07)K	0	1	1	AGAP005748-PA.1	AGAP005748-PA.1	AGAP005748-PA.1	MULTI-MSMS	20220428_QEP2_FBU_FB_collabCKV_anopheles_male_5	male_5	574.951	3	574.95	1721.83	46473.4	1.3572	0.00078033	0.1075	6.1809e-05	1.4647	0.00084214	574.951	77.678	0.28832	77.678	77.51	77.799	-1.4211e-14					41	11	6	0	0	0	0.0005126	1	32175	99.069	94.521	1	85569000
WRDTEVEELIASMK	14	Oxidation (M)	_WRDTEVEELIASM(ox)K_	WRDTEVEELIASM(1)K	WRDTEVEELIASM(151.99)K	0	1	1	AGAP005748-PA.1	AGAP005748-PA.1	AGAP005748-PA.1	MULTI-MSMS	20220428_QEP2_FBU_FB_collabCKV_anopheles_male_5	male_5	861.922	2	861.922	1721.83	36942.8	0.96341	0.00083038	0.074726	6.4408e-05	1.0381	0.00089479	862.423	77.675	0.61051	77.675	77.51	78.121	1.4211e-14					38	25	3	0	0	0	1.6406e-05	1	32188	151.99	126.52	1	33123000
WRDTEVEELIASMK	14	Unmodified	_WRDTEVEELIASMK_			0	0	1	AGAP005748-PA.1	AGAP005748-PA.1	AGAP005748-PA.1	MULTI-MSMS	20220428_QEP2_FBU_FB_collabCKV_anopheles_male_5	male_5	569.619	3	569.619	1705.83	46457.6	1.6917	0.00096364	-0.65022	-0.00037038	1.0415	0.00059326	569.618	85.441	0.13861	85.441	85.362	85.5	0					15	5	4	0	0	0	0.00014274	1	35894	115.1	95.262	1	49040000
WRDTEVEELIASMK	14	Unmodified	_WRDTEVEELIASMK_			0	0	1	AGAP005748-PA.1	AGAP005748-PA.1	AGAP005748-PA.1	MULTI-MATCH	20220428_QEP2_FBU_FB_collabCKV_anopheles_male_5	male_5		2	853.925	1705.83	37757.8	1.0601	0.00090524	1.3946	0.0011909	2.4547	0.0020962	853.926	85.441	0.13939	85.441	85.337	85.476	0	0.071218	0.00048027	NaN	98.592	11	5	3	NaN	NaN	NaN	NaN	0		NaN	NaN	0	41414000
YELCDHYEALHDLFTDAQR	19	Unmodified	_YELCDHYEALHDLFTDAQR_			0	0	0	AGAP005748-PA.1	AGAP005748-PA.1	AGAP005748-PA.1	MULTI-MSMS	20220428_QEP2_FBU_FB_collabCKV_anopheles_female_1	female_1	799.693	3	799.359	2395.05	39494.3	0.98602	0.00078818	0.19554	0.00015631	1.1816	0.00094449	799.693	81.847	0.16534	81.847	81.744	81.91	0					29	6	6	0	0	0	2.2552e-35	1	33688	259.56	256.55	1	146620000
YELCDHYEALHDLFTDAQR	19	Unmodified	_YELCDHYEALHDLFTDAQR_			0	0	0	AGAP005748-PA.1	AGAP005748-PA.1	AGAP005748-PA.1	MULTI-MSMS	20220428_QEP2_FBU_FB_collabCKV_anopheles_female_1	female_1	600.023	4	599.771	2395.05	45564.5	1.1287	0.00067698	0.2994	0.00017957	1.4281	0.00085655	600.022	81.85	0.20994	81.85	81.744	81.954	0					38	8	7	0	0	0	1.1378e-08	1	33696	184.15	179.73	1	175550000
YELCDHYEALHDLFTDAQR	19	Unmodified	_YELCDHYEALHDLFTDAQR_			0	0	0	AGAP005748-PA.1	AGAP005748-PA.1	AGAP005748-PA.1	MULTI-MSMS	20220428_QEP2_FBU_FB_collabCKV_anopheles_female_2	female_2	600.023	4	599.771	2395.05	45312.5	1.7943	0.0010761	-0.011225	-6.7326e-06	1.783	0.0010694	600.022	81.715	0.17768	81.715	81.614	81.792	0					37	7	7	0	0	0	1.8277e-08	1	35182	180.76	173.65	1	221210000
YELCDHYEALHDLFTDAQR	19	Unmodified	_YELCDHYEALHDLFTDAQR_			0	0	0	AGAP005748-PA.1	AGAP005748-PA.1	AGAP005748-PA.1	MULTI-MSMS	20220428_QEP2_FBU_FB_collabCKV_anopheles_female_2	female_2	799.694	3	799.359	2395.05	40533.4	1.7785	0.0014216	-0.84598	-0.00067624	0.9325	0.0007454	799.692	81.715	0.13202	81.715	81.639	81.771	0					26	5	6	0	0	0	1.3166e-18	1	35187	222.79	219.06	1	190540000
YELCDHYEALHDLFTDAQR	19	Unmodified	_YELCDHYEALHDLFTDAQR_			0	0	0	AGAP005748-PA.1	AGAP005748-PA.1	AGAP005748-PA.1	MULTI-MSMS	20220428_QEP2_FBU_FB_collabCKV_anopheles_female_3	female_3	799.695	3	799.359	2395.05	39570.2	1.9716	0.001576	-0.013749	-1.099e-05	1.9578	0.001565	799.693	82.012	0.16507	82.012	81.93	82.095	0					28	6	7	0	0	0	2.2354e-25	1	33758	226.44	222.71	1	141060000
YELCDHYEALHDLFTDAQR	19	Unmodified	_YELCDHYEALHDLFTDAQR_			0	0	0	AGAP005748-PA.1	AGAP005748-PA.1	AGAP005748-PA.1	MULTI-MSMS	20220428_QEP2_FBU_FB_collabCKV_anopheles_female_3	female_3	600.023	4	599.771	2395.05	45465	2.1485	0.0012886	0.22458	0.0001347	2.3731	0.0014233	600.022	82.013	0.18933	82.013	81.905	82.095	1.4211e-14					35	7	7	0	0	0	1.9174e-08	1	33767	180.31	178.03	1	151280000
YELCDHYEALHDLFTDAQR	19	Unmodified	_YELCDHYEALHDLFTDAQR_			0	0	0	AGAP005748-PA.1	AGAP005748-PA.1	AGAP005748-PA.1	MULTI-MATCH	20220428_QEP2_FBU_FB_collabCKV_anopheles_female_3	female_3		2	1198.53	2395.05	32306	1.7098	0.0020493	-0.8388	-0.0010053	0.87103	0.001044	1199.03	82.012	0.09713	82.012	81.953	82.05	0	0.091799	0.00056079	NaN	234.67	8	3	3	NaN	NaN	NaN	NaN	0		NaN	NaN	0	11002000
YELCDHYEALHDLFTDAQR	19	Unmodified	_YELCDHYEALHDLFTDAQR_			0	0	0	AGAP005748-PA.1	AGAP005748-PA.1	AGAP005748-PA.1	MULTI-MSMS	20220428_QEP2_FBU_FB_collabCKV_anopheles_female_4	female_4	799.695	3	799.359	2395.05	39513.5	1.6601	0.001327	-0.16984	-0.00013576	1.4903	0.0011913	799.693	82.013	0.1952	82.013	81.902	82.097	-1.4211e-14					28	7	6	0	0	0	7.089e-46	1	33710	270.95	266.6	1	109430000
YELCDHYEALHDLFTDAQR	19	Unmodified	_YELCDHYEALHDLFTDAQR_			0	0	0	AGAP005748-PA.1	AGAP005748-PA.1	AGAP005748-PA.1	MULTI-MSMS	20220428_QEP2_FBU_FB_collabCKV_anopheles_female_4	female_4	600.023	4	599.771	2395.05	45593.3	1.8963	0.0011373	-0.30738	-0.00018436	1.5889	0.00095298	600.021	82.013	0.19527	82.013	81.876	82.071	0					36	7	7	0	0	0	3.3369e-09	1	33711	188.1	183.55	1	111680000
YELCDHYEALHDLFTDAQR	19	Unmodified	_YELCDHYEALHDLFTDAQR_			0	0	0	AGAP005748-PA.1	AGAP005748-PA.1	AGAP005748-PA.1	MULTI-MSMS	20220428_QEP2_FBU_FB_collabCKV_anopheles_female_5	female_5	799.695	3	799.359	2395.05	39844.9	2.1052	0.0016828	-0.59941	-0.00047914	1.5058	0.0012036	799.692	81.959	0.16728	81.959	81.861	82.028	0					27	6	6	0	0	0	2.1914e-58	1	33647	282.5	275.17	1	102170000
YELCDHYEALHDLFTDAQR	19	Unmodified	_YELCDHYEALHDLFTDAQR_			0	0	0	AGAP005748-PA.1	AGAP005748-PA.1	AGAP005748-PA.1	MULTI-MSMS	20220428_QEP2_FBU_FB_collabCKV_anopheles_female_5	female_5	600.023	4	599.771	2395.05	45429.8	2.1042	0.001262	-0.37419	-0.00022443	1.73	0.0010376	600.021	81.968	0.18987	81.968	81.861	82.05	0					38	7	7	0	0	0	1.0647e-12	1	33656	201.9	201.9	1	124230000
YELCDHYEALHDLFTDAQR	19	Unmodified	_YELCDHYEALHDLFTDAQR_			0	0	0	AGAP005748-PA.1	AGAP005748-PA.1	AGAP005748-PA.1	MULTI-MATCH	20220428_QEP2_FBU_FB_collabCKV_anopheles_female_5	female_5		2	1198.53	2395.05	30495	1.9308	0.0023142	-1.2137	-0.0014546	0.71719	0.00085958	1199.04	81.967	0.096741	81.967	81.883	81.979	0	0.046755	-0.00033776	NaN	234.67	7	3	3	NaN	NaN	NaN	NaN	0		NaN	NaN	0	11005000
YELCDHYEALHDLFTDAQR	19	Unmodified	_YELCDHYEALHDLFTDAQR_			0	0	0	AGAP005748-PA.1	AGAP005748-PA.1	AGAP005748-PA.1	MULTI-MSMS	20220428_QEP2_FBU_FB_collabCKV_anopheles_male_1	male_1	799.694	3	799.359	2395.05	39657.8	0.66411	0.00053086	0.32678	0.00026121	0.99089	0.00079208	799.693	81.712	0.16735	81.712	81.607	81.775	0					30	6	7	0	0	0	9.0289e-46	1	33436	268.23	265.09	1	229900000
YELCDHYEALHDLFTDAQR	19	Unmodified	_YELCDHYEALHDLFTDAQR_			0	0	0	AGAP005748-PA.1	AGAP005748-PA.1	AGAP005748-PA.1	MULTI-MSMS	20220428_QEP2_FBU_FB_collabCKV_anopheles_male_1	male_1	600.022	4	599.771	2395.05	45539.3	0.81029	0.00048599	0.39516	0.000237	1.2054	0.00072299	600.022	81.713	0.16735	81.713	81.607	81.775	0					35	6	7	0	0	0	8.4421e-09	1	33446	185.59	183.3	1	281360000
YELCDHYEALHDLFTDAQR	19	Unmodified	_YELCDHYEALHDLFTDAQR_			0	0	0	AGAP005748-PA.1	AGAP005748-PA.1	AGAP005748-PA.1	MULTI-MATCH	20220428_QEP2_FBU_FB_collabCKV_anopheles_male_1	male_1		2	1198.53	2395.05	32742.7	0.53738	0.00064406	0.22956	0.00027513	0.76693	0.00091919	1199.04	81.705	0.091202	81.705	81.658	81.749	0	-0.21523	0.0031217	NaN	234.67	10	3	4	NaN	NaN	NaN	NaN	0		NaN	NaN	0	11728000
YELCDHYEALHDLFTDAQR	19	Unmodified	_YELCDHYEALHDLFTDAQR_			0	0	0	AGAP005748-PA.1	AGAP005748-PA.1	AGAP005748-PA.1	MULTI-MSMS	20220428_QEP2_FBU_FB_collabCKV_anopheles_male_2	male_2	600.023	4	599.771	2395.05	45283.3	2.0647	0.0012384	-0.23913	-0.00014343	1.8256	0.0010949	600.021	81.913	0.20905	81.913	81.834	82.043	0					40	8	7	0	0	0	2.9655e-08	1	33725	175.16	172.44	1	186450000
YELCDHYEALHDLFTDAQR	19	Unmodified	_YELCDHYEALHDLFTDAQR_			0	0	0	AGAP005748-PA.1	AGAP005748-PA.1	AGAP005748-PA.1	MULTI-MSMS	20220428_QEP2_FBU_FB_collabCKV_anopheles_male_2	male_2	799.694	3	799.359	2395.05	39539.5	1.7754	0.0014192	-0.25234	-0.00020171	1.523	0.0012175	799.693	81.913	0.16314	81.913	81.834	81.997	0					29	6	6	0	0	0	2.1914e-58	1	33726	282.5	274.93	1	189700000
YELCDHYEALHDLFTDAQR	19	Unmodified	_YELCDHYEALHDLFTDAQR_			0	0	0	AGAP005748-PA.1	AGAP005748-PA.1	AGAP005748-PA.1	MULTI-MATCH	20220428_QEP2_FBU_FB_collabCKV_anopheles_male_2	male_2		2	1198.53	2395.05	30592.8	1.9541	0.0023421	-0.38159	-0.00045735	1.5725	0.0018847	1198.53	81.93	0.11837	81.93	81.856	81.975	0	0.0099112	0.0016568	NaN	234.67	12	4	4	NaN	NaN	NaN	NaN	0		NaN	NaN	0	7231300
YELCDHYEALHDLFTDAQR	19	Unmodified	_YELCDHYEALHDLFTDAQR_			0	0	0	AGAP005748-PA.1	AGAP005748-PA.1	AGAP005748-PA.1	MULTI-MSMS	20220428_QEP2_FBU_FB_collabCKV_anopheles_male_3	male_3	600.022	4	599.771	2395.05	45853.2	1.3191	0.00079116	0.14142	8.4817e-05	1.4605	0.00087598	600.022	81.952	0.19439	81.952	81.876	82.07	0					37	8	7	0	0	0	3.6029e-06	1	34113	163.45	159.47	1	189390000
YELCDHYEALHDLFTDAQR	19	Unmodified	_YELCDHYEALHDLFTDAQR_			0	0	0	AGAP005748-PA.1	AGAP005748-PA.1	AGAP005748-PA.1	MULTI-MSMS	20220428_QEP2_FBU_FB_collabCKV_anopheles_male_3	male_3	799.694	3	799.359	2395.05	39338	1.0674	0.00085325	0.41547	0.00033211	1.4829	0.0011854	799.693	81.952	0.15326	81.952	81.876	82.029	0					19	6	4	0	0	0	9.4834e-46	1	34114	267.6	263.72	1	186970000
YELCDHYEALHDLFTDAQR	19	Unmodified	_YELCDHYEALHDLFTDAQR_			0	0	0	AGAP005748-PA.1	AGAP005748-PA.1	AGAP005748-PA.1	MULTI-MATCH	20220428_QEP2_FBU_FB_collabCKV_anopheles_male_3	male_3		2	1198.53	2395.05	33567.8	1.3859	0.0016611	-2.106	-0.0025242	-0.72012	-0.00086309	1199.03	81.97	0.11062	81.97	81.876	81.987	0	0.049894	-0.0024769	NaN	234.67	10	4	3	NaN	NaN	NaN	NaN	0		NaN	NaN	0	10688000
YELCDHYEALHDLFTDAQR	19	Unmodified	_YELCDHYEALHDLFTDAQR_			0	0	0	AGAP005748-PA.1	AGAP005748-PA.1	AGAP005748-PA.1	MULTI-MSMS	20220428_QEP2_FBU_FB_collabCKV_anopheles_male_4	male_4	600.024	4	599.771	2395.05	45343.6	2.4685	0.0014805	-0.1818	-0.00010904	2.2867	0.0013715	600.021	82.046	0.20774	82.046	81.946	82.154	0					36	8	6	0	0	0	1.0207e-05	1	33701	151.63	148.16	1	168140000
YELCDHYEALHDLFTDAQR	19	Unmodified	_YELCDHYEALHDLFTDAQR_			0	0	0	AGAP005748-PA.1	AGAP005748-PA.1	AGAP005748-PA.1	MULTI-MSMS	20220428_QEP2_FBU_FB_collabCKV_anopheles_male_4	male_4	799.695	3	799.359	2395.05	39584.8	2.4356	0.0019469	-0.21273	-0.00017005	2.2229	0.0017769	799.693	82.037	0.16195	82.037	81.946	82.108	0					31	6	6	0	0	0	8.417e-59	1	33712	292.72	285.39	1	151190000
YELCDHYEALHDLFTDAQR	19	Unmodified	_YELCDHYEALHDLFTDAQR_			0	0	0	AGAP005748-PA.1	AGAP005748-PA.1	AGAP005748-PA.1	MULTI-MSMS	20220428_QEP2_FBU_FB_collabCKV_anopheles_male_5	male_5	799.695	3	799.359	2395.05	39434.3	1.7454	0.0013952	0.050832	4.0633e-05	1.7962	0.0014358	799.693	81.937	0.15958	81.937	81.857	82.017	0					28	6	6	0	0	0	1.332e-34	1	34253	244.46	241.22	1	182030000
YELCDHYEALHDLFTDAQR	19	Unmodified	_YELCDHYEALHDLFTDAQR_			0	0	0	AGAP005748-PA.1	AGAP005748-PA.1	AGAP005748-PA.1	MULTI-MSMS	20220428_QEP2_FBU_FB_collabCKV_anopheles_male_5	male_5	599.773	4	599.771	2395.05	45266.3	1.868	0.0011204	0.00018232	1.0935e-07	1.8682	0.0011205	600.021	81.938	0.18517	81.938	81.832	82.017	1.4211e-14					34	7	7	0	0	0	2.7823e-06	1	34254	165.3	163.99	1	192260000
YELCDHYEALHDLFTDAQR	19	Unmodified	_YELCDHYEALHDLFTDAQR_			0	0	0	AGAP005748-PA.1	AGAP005748-PA.1	AGAP005748-PA.1	MULTI-MSMS	20220428_QEP2_FBU_FB_collabCKV_anopheles_male_5	male_5	1199.04	2	1198.53	2395.05	31440.1	1.6582	0.0019874	-1.6012	-0.0019191	0.057016	6.8336e-05	1199.03	81.937	0.090839	81.937	81.881	81.972	0					5	3	2	0	0	0	8.8277e-25	1	34269	234.67	215.94	1	20866000
YTLAHQPK	8	Unmodified	_YTLAHQPK_			0	0	0	AGAP005748-PA.1	AGAP005748-PA.1	AGAP005748-PA.1	MULTI-MSMS	20220428_QEP2_FBU_FB_collabCKV_anopheles_male_1	male_1	319.844	3	319.843	956.508	62440.7	1.1624	0.0003718	-0.33059	-0.00010574	0.83185	0.00026606	319.843	23.474	0.23986	23.474	23.318	23.558	0					24	9	4	0	0	0	0.062182	1	7335	35.357	23.164	1	44806000
YTLAHQPK	8	Unmodified	_YTLAHQPK_			0	0	0	AGAP005748-PA.1	AGAP005748-PA.1	AGAP005748-PA.1	MULTI-MSMS	20220428_QEP2_FBU_FB_collabCKV_anopheles_male_1	male_1	479.263	2	479.261	956.508	51171.9	1.2756	0.00061134	-0.21843	-0.00010469	1.0571	0.00050665	479.261	23.479	0.28382	23.479	23.37	23.654	0					24	11	3	0	0	0	0.0065813	1	7338	116.88	85.594	1	41605000
YTLAHQPK	8	Unmodified	_YTLAHQPK_			0	0	0	AGAP005748-PA.1	AGAP005748-PA.1	AGAP005748-PA.1	MULTI-MSMS	20220428_QEP2_FBU_FB_collabCKV_anopheles_male_2	male_2	479.262	2	479.261	956.508	50123.8	1.3051	0.00062547	0.13817	6.622e-05	1.4432	0.00069169	479.261	23.383	0.24125	23.383	23.237	23.478	0					22	9	3	0	0	0	0.005737	1	7629	125.25	78.882	1	22874000
YTLAHQPK	8	Unmodified	_YTLAHQPK_			0	0	0	AGAP005748-PA.1	AGAP005748-PA.1	AGAP005748-PA.1	MULTI-MATCH	20220428_QEP2_FBU_FB_collabCKV_anopheles_male_2	male_2		3	319.843	956.508	62227.3	1.048	0.00033518	0.38264	0.00012239	1.4306	0.00045757	319.843	23.374	0.31406	23.374	23.212	23.526	-3.5527e-15	-0.029108	0.00037935	NaN	35.357	35	12	4	NaN	NaN	NaN	NaN	0		NaN	NaN	0	34390000
YTLAHQPK	8	Unmodified	_YTLAHQPK_			0	0	0	AGAP005748-PA.1	AGAP005748-PA.1	AGAP005748-PA.1	MSMS	20220428_QEP2_FBU_FB_collabCKV_anopheles_male_3	male_3	479.263	2	479.261	956.508	NaN	NaN	NaN	NaN	NaN	NaN	NaN	NaN	23.246	1	23.246	22.746	23.746	0								0	0	0	0.025822	1	7849	91.9	59.965	1
YTLAHQPK	8	Unmodified	_YTLAHQPK_			0	0	0	AGAP005748-PA.1	AGAP005748-PA.1	AGAP005748-PA.1	MULTI-MATCH	20220428_QEP2_FBU_FB_collabCKV_anopheles_male_3	male_3		3	319.843	956.508	62280.1	1.3425	0.0004294	0.30474	9.7468e-05	1.6473	0.00052687	319.843	23.308	0.24818	23.308	23.159	23.407	3.5527e-15	-0.094847	0.0003046	NaN	35.357	24	9	3	NaN	NaN	NaN	NaN	0		NaN	NaN	0	28205000
YTLAHQPK	8	Unmodified	_YTLAHQPK_			0	0	0	AGAP005748-PA.1	AGAP005748-PA.1	AGAP005748-PA.1	MULTI-MSMS	20220428_QEP2_FBU_FB_collabCKV_anopheles_male_4	male_4	479.263	2	479.261	956.508	51016	1.8016	0.00086344	-0.63842	-0.00030597	1.1632	0.00055747	479.261	23.522	0.27285	23.522	23.384	23.657	0					22	10	3	0	0	0	0.0055488	1	7755	127.12	85.815	1	34231000
YTLAHQPK	8	Unmodified	_YTLAHQPK_			0	0	0	AGAP005748-PA.1	AGAP005748-PA.1	AGAP005748-PA.1	MULTI-MSMS	20220428_QEP2_FBU_FB_collabCKV_anopheles_male_4	male_4	319.844	3	319.843	956.508	62923.6	1.6903	0.00054064	-0.33175	-0.00010611	1.3586	0.00043453	319.843	23.529	0.29765	23.529	23.359	23.657	0					26	11	3	0	0	0	0.062182	1	7761	35.357	19.695	1	28142000
YTLAHQPK	8	Unmodified	_YTLAHQPK_			0	0	0	AGAP005748-PA.1	AGAP005748-PA.1	AGAP005748-PA.1	MULTI-MATCH	20220428_QEP2_FBU_FB_collabCKV_anopheles_male_5	male_5		2	479.261	956.508	49523.9	1.7244	0.00082642	-0.015218	-7.2932e-06	1.7091	0.00081912	479.261	23.336	0.32115	23.336	23.163	23.484	0	-0.093827	0.00015917	NaN	127.12	28	12	3	NaN	NaN	NaN	NaN	0		NaN	NaN	0	29952000
YTLAHQPK	8	Unmodified	_YTLAHQPK_			0	0	0	AGAP005748-PA.1	AGAP005748-PA.1	AGAP005748-PA.1	MULTI-MATCH	20220428_QEP2_FBU_FB_collabCKV_anopheles_male_5	male_5		3	319.843	956.508	61073.2	1.6842	0.00053867	-0.17655	-5.6469e-05	1.5076	0.0004822	319.843	23.329	0.37017	23.329	23.139	23.51	0	-0.073941	-0.00015721	NaN	35.357	34	14	4	NaN	NaN	NaN	NaN	0		NaN	NaN	0	41683000
[truncated: 10 more columns]

## Sheet: FluorescencePolarization
Supplementary Table 1: Fluorescence Polarization Data for recombinant SOA fragments
EC50 (equals kd)	CA10 dsDNA 20mer	CA7 dsDNA 20mer	random 1 dsDNA 20mer	random 2 dsDNA 20mer		Hillslope	CA10 dsDNA 20mer	CA7 dsDNA 20mer	random 1 dsDNA 20mer	random 2 dsDNA 20mer
MBP-SOA(1-122)	(59 µM)	(24 µM)	(21 µM)	(12 µM)		MBP-SOA(1-122)	0.6	0.7	0.5	0.5
MBP-SOA(1-331)	40 nM	39 nM	36 nM	37 nM		MBP-SOA(1-331)	1.5	1.5	1.5	1.7
MBP-SOA(1191-1265)	n.d.	n.d.	n.d.	n.d.		MBP-SOA(1191-1265)	n.d.	n.d.	n.d.	n.d.
MBP	n.d.	n.d.	n.d.	n.d.		MBP	n.d.	n.d.	n.d.	n.d.
	shown in Figure			not shown in Figure
DNA sequence	CACACACACACACACACACA	GTCCACACACACACACACGA	GTCTCGTAATCTTCTTAGAG	ATGGACGAAATGTTTCACGA

## Sheet: MosquitoPhenotypes
Supplementary Table 1: SOA-KI allele frequency in mixed population
Result of SOA-KI allele-frequency monitoring			SOA-KI/SOA-KI	SOA-KI/WT	WT/WT		allele frequency
date	number of neonate larvae anlyzed	Generation	%hmzKI	%het	%WT		SOA-KI	WT
2022-02-21		0	0	100	0		0.5	0.5
2022-05-18	4756	4	19.6	48	32.4		0.436	0.564
2022-06-08	5457	5	15.9	49.3	34.8		0.4055	0.5945
2022-07-07	1538	6	13.8	42.5	42.8		0.353683	0.646317
2022-09-21	1895	9	3.9	37.6	58.4		0.227227	0.772773
2022-10-19	2137	10	4	29.8	66.1		0.189189	0.810811
2022-11-16	581	11	6.1	30.6	63.1		0.214429	0.785571
2022-12-12	3586	12	7.3	38.9	53.6		0.268036	0.731964
2023-01-05	6242	13	4.9	31.4	63.7		0.206	0.794
2023-01-25	8015	14	3.6	23.4	72.9		0.153153	0.846847
2023-02-20	3472	15	3.7	28.3	68		0.1785	0.8215
2023-03-16	0	16	2.5	28.5	69		0.1675	0.8325
2023-04-05	0	17	2.7	24.3	72.9		0.148649	0.851351
Result of SOA-R pupae counting
PAN	time (hours)	WT males	WT females	SOA-R males	SOA-R females		total number		Pairwise comparisons using t tests with pooled SD
pan1	4	28	15	31	3				data: final$value and final$ID			n=3 for each time point
	8	16	21	12	13				P value adjustment method: BH
	24	1	6	5	3				SOA-R female SOA-R male WT female				4 hours
	32	4	2	4	3				SOA-R male 0.0049 - -
sum		49	44	52	22		167		WT female 0.0142 0.3675 -
									WT male 0.0049 0.8525 0.3827
pan2	4	23	21	22	5
	8	18	12	9	23				SOA-R female SOA-R male WT female				8 hours
	24	2	0	1	4				SOA-R male 0.0024 - -
	32	1	3	2	3				WT female 0.0214 0.0537 -
sum		44	36	34	35		149		WT male 0.0051 0.2614 0.2614
pan3	4	17	20	21	10				SOA-R female SOA-R male WT female				24 hours
	8	4	11	6	19				SOA-R male 0.45 - -
	24	1	0	2	3				WT female 0.33 0.77 -
	32	0	0	2	3				WT male 0.33 0.75 0.83
sum		22	31	31	35		119
									SOA-R female SOA-R male WT female				32 hours
									SOA-R male 0.41 - -
									WT female 0.18 0.49 -
									WT male 0.18 0.41 0.77

## Sheet: EMSA_FISH probes
Supplementary Table 1: Probe Sequences used in EMSA & RNA FISH
Probe	Application	Sequence	Length	Figure	Comment
601	EMSA	CTGGAGAATCCCGGTGCCGAGGCCGCTCAATTGGTCGTAGACAGCTCTAGCACCGCTTAAACGCACGTACGCGCTGTCCCCCGCGTTTTAACCGCCAAGGGGATTACTCCCTAGTCTCCAGGCACGTGTCAGATATATACATCCTGT	147 bp	Fig. 1e
X-probe mix	EMSA	acctgcagcccaagcttaatGGGTGAGCGGGGGATTTTTAGTACAAACAGCGCAACTGTGTTTGGGCCGGCGAACGGCAGGCGTGTCGCACCCGCTCTGATCTGTCACTTTGACAGTACGGGTTGCTGTTGTTTGTTGACCTATGCATGGATATACAACCGTGTACAACATTTATTGGCAATGTAGGACCGCTATTTCCATCAAATTCGCTCCATGTTGTAAACAAAAAGTAAATTATATTCAAATGTAATTAAAGGTAGCACAGTGGTTGAAGATTGTCccatggtgagcaagggcgag	300 bp	Extended Data Fig. 3f	X_800209-800469
17 sequences, mixed equimolar		acctgcagcccaagcttaatCCCTTTTTTGCATGCAATTGCTGGGTATTAGTATTCGAACATTTTTTTACAATTTCCATGTAACAAAGTCCCATTCCGTCATAATCCCATCCCATACTCACCGATACCGTTCGCATTCCATCCCGCACTATACAGCGACCGCCACCACCACCGCAACATCAGCTGTCACAATGCGTGTTGTTTACCTTTTCCCGTGTGACAGCGAGCAGGGCGCGCGCGACACGACACGGAAAACCGCATGTGAAGTGACTCTACCGCAAccatggtgagcaagggcgag	300 bp		X_6776277-6776537
		acctgcagcccaagcttaatCGCGCGAGTCTGCTGGGGGAAAAAATCCGAACCCCGAGCTTGGTGGTTCCCGGTCCTGCGTCGCTCTGTTAGCACGTGTTGTGCGATACATAAACACTGCCGCTGACAGCTGCCGCCGCTTTTGACAGTTCTGTCGACTGCGGGCATCTGTCAACGGAGCGCGTAATGTAAACAATGGCGAAACAAATGGAGCTCATCACTTTACGTTACATTAGCGTTACGCGTAACGCTTGTTTATATCAAACCCAAGCAACATTTTTccatggtgagcaagggcgag	300 bp		X_7245635-7245895
		acctgcagcccaagcttaatTTTCAATAACCAACACTGCTCGGCCGCGTGGATGATAAAACCATAATAAAAATATGCTTGGGAATATTATAAGCTATGTAACGCTTCTCCAATGTAACATAGAGGCGTTACTTTTACCGAAATGTTACGTCTTCCTATGTGACCGACGCGCAACCGGTTTGTCAACCTGTCGTTCGGTTTTGTTGTGATGTTTCCACCAGGGAGCCAAGGAGCGGGTTTGTTTACGAATGAAATCACATAATTGCACTCGCCGCACAGAAccatggtgagcaagggcgag	300 bp		X_7246905-7247165
		acctgcagcccaagcttaatGGCTTGAACCCACGACGGGCATGTTTTTAGGTGGGATCGCGCAAATTCAATATTTTGAAAATCATACATCTCTAATGTATCAACGTAGAAACGGTAAAAACGACATTTTCAAATTTGTATACCAGTCCTATACCAGAATGGGTACAAAACGTCAAAACAAATGTGTGCGCCCGCTGCAATGTGAACACTCGCATGTCAAGCGAGCCCGCTGACAGCTCACGTGTTGTTGTTGAACCAGCACAGAAGAAGAGAAAAAGAGCccatggtgagcaagggcgag	300 bp		X_8801134-8801394
		acctgcagcccaagcttaatGTTTGACAGCCCAGCTTGGCCGTCTCGCTGTGGCCTCCGCGCGGAACCGTGTGCTTGGCGTGTGTTGTGTGTGAATGGCGCAGTTGTGTCTGTACGTGCACAACAGGAATGCACGCTGCTCGAAAGCAGGGCCGCGGACCGCTCGATCTCGAGCAGATTCGACCAGTGTGCACGACGCGTACGGGAAGGGCCGTTGGGCTTTATAAATAAAACAAAATACTTGTTAACACTTTTACACATTTTCCATCGTGTTTTTCGTTccatggtgagcaagggcgag	300 bp		X_9549045-9549305
		acctgcagcccaagcttaatCGCTGTCAGTCGGACCGCAGATGAACCAATCGGGCAAGATACGCCGTCCACCTACAGGGCCCAAAGAAAAGCAACCCAAAGCTGGCCCCGTGCGGAAAAGCAAAACATTTTCGTAACCTTTTTTCGCCCCAGAACCGAACAGTTTTCCAGCACCAGCAGGGAATTAGAAGCAGCGCCGTTGCGAGCCGCCCGACAGCATCACCATGCTGTACCTCGAGGATTACTTGGAAAGTGAGTACCCTGTTGTTGGGTTTTGTGTAccatggtgagcaagggcgag	300 bp		X_11219550-11219810
		acctgcagcccaagcttaatGAATAGGCGCTATAATCCACCTTGCTCGTCTGTGCACCTACACAGACCTTGATCCAAACCTAACGGTTTGTTTGAACCGGCGCTGACAGTTGCGCTGTCAGTCGGACCGCAGATGAACCAATCGGGCAAGATACGCCGTCCACCTACAGGGCCCAAAGAAAAGCAACCCAAAGCTGGCCCCGTGCGGAAAAGCAAAACATTTTCGTAACCTTTTTTCGCCCCAGAACCGAACAGTTTTCCAGCACCAGCAGGGAATTAGAccatggtgagcaagggcgag	300 bp		X_11219458-11219718
		acctgcagcccaagcttaatTCTTGCACGCTGGGGTAGGAAACTTCCATATTTCTGGGCACAACATTCTGATCCAAAACTAAGACAATACGAAATAAATTCGAACTGTTCAGCTGCCACGAGCTGCCGTTGTGCTTTTCCGGCTAACCTCAAATGAAAGCATAGCATTTGTTGACAGCAGTTTGGCCAAACTCGCTCAAGGTGTATACAGATAAGGTAAGCTTATACAAATGTACAAGACAAGGGATATATAAGCAAGATATCACGCATAGCGAATTCGAccatggtgagcaagggcgag	300 bp		X_11653270-11653530
		acctgcagcccaagcttaatACACAAAAGGCGGCACGGTTTTTTTGAGCCGAGAAAGTAGAACCGCTCTGTAATATTTACGTGTGAAAGCCCCGTCTGCAGCACAGCAAGTCAAAATGGCTACATCACAGGATCACTGCATTACGCTGCAAGGTTCCGCGGCCATCATCCACGAGTATCTGAGTAAGTTGCGTTAAGCCGGCGGATTTCGGCGCAGAATGTGAATGATCATCTGCCATATTTTTCCCTTCTCCCCCCTCACACACTCCGAGCAGAGTATAccatggtgagcaagggcgag	300 bp		X_13733062-13733322
		acctgcagcccaagcttaatCGAAGCAAAATGCACCACCAACAATAGCAACCAATACACCTTGAACGCTTTTGTGCTGGTTGACACTTCTGCTGAACAAGGTTCGCAAATGGGCGGGTAGGCGCTGTGCGCCGTGCACACCGCAAGGTGTCTACATGCATAACAACGGAACGCACAAAACAGCTGTACACAACCTGTACATAGGCAAAGACGGGGGAGCGGGATGGCATTTGTTTACGTTTTGTGGCACAAAGCAAAATACCCCCCATGCTTGTATGCTGccatggtgagcaagggcgag	300 bp		X_14416230-14416490
	ß	acctgcagcccaagcttaatAACGTACCTTTGACGTTTTAAGCTGTGTGCGTGTGTGTGTGTATGTGTGGGTAGATAGATTTGTTTATTGGGTTTCCCAAACGTCAAACCGAGCGATGCGCACAAAAGCTATTCGGCGTTGCGTGTATGTGTATGTGTGTGTCGGATTGGATTATTTCATTCCCAAACAAAACAGGTAATTCACAGCGTTGGAAGCTGGGGGTGTGAATTGATTCGTACAGTTTTTTTTATTATTTTAAATTTATGTAAAATAGACCTACccatggtgagcaagggcgag	300 bp		X_15784657-15784917
		acctgcagcccaagcttaatATTAATAGCGTATATCAGGGGTCACTTGTACGTGTGTATAAAAGTCGACCTTGCACCTGTCAGCCCTACAATCTGACGTGTATCGCGTACTGTTGGACAGTTTTGAGTCGACATTCGGAACAGCCTTTGGCTCTGGAGTCGGACGGGGCCTGGAGCACATATCCCTGCACACACAACCGATATCATTGATCCGGACCAGTCCGGTGGTGTCCTTGGCCGAGCAATCGATTAGTAAATACAGTATCGTCGTGGTCCATCGAccatggtgagcaagggcgag	300 bp		X_15870525-15870785
		acctgcagcccaagcttaatCACTACAATTACCTTTCCTAGCTTATTTTAATATAAACAGGAAATTATTGGCCGACCATTGAACGTTCGATGGGGTTTTGCAGTAGCAGGTAAGTTTCTTGTATTTATTTTGACACTGCACGGAGTTAGCATAATATGCTCTGACACCGGCAATGCGAGGTGATTACAGTGGGTGTTGTTATGTTGTGGTCTGGCACCATGAGGAAAAGCTTGCTGGGCAAAATTTCAAAAACGCGCAAACGTAGAGCTCGGTAGAGCTGccatggtgagcaagggcgag	300 bp		X_16764383-16764643
		acctgcagcccaagcttaatGGATAATGTATTTAGAAGGTTGATTTTTATCGCTTTTGCTGGAACAACTTCACCTTGTCATTAATAACACCTTGTTCGGGATAAGCCCACCTGTATAATAAACCGAGTTTGGGCTTAAGATTCAGGTGGGCTTATAGCGCTACCAAAGGTTGTAGGTAAACAAGTGGTAGAATCCAGATACATCAAGGAGATGAGGTGGTAGTCTGTAGAGCCAAATTTAGTCAGTGTGGCCAGATTATTTTTGTGGTTTACTATAGGACccatggtgagcaagggcgag	300 bp		X_22319941-22320201
		acctgcagcccaagcttaatAATGAAAATGACTTATCTACACAAAACTACCATCAGATTAATTGTAATCGCATAGATTGTTCATCCGTGCCCGGTTGATGAAACTCCACGGTTCATAAAAATTCCTTGACATCAAATAGACAGGGGTTATATAGTCAGAGTATATGGAAAAAAGGTGACCCTATAGGAAAATTACAACGAGTCCAAGGTACATTGAAGAGACCAGGTGGGAAAAAAACCAGAATCTCACCCAGTGTGGCCAGATTATTTTAGCAGATTTCccatggtgagcaagggcgag	300 bp		X_22416755-22417015
		acctgcagcccaagcttaatCCCAACACACGAATGCGAGCAAAATATTAGATAAAAAACACACCCACCTGCACTGTTTTCCACTACAGACGGCCCACAGAGAGAGAGGAGCAGGCAAATTGGTTCAATCCCATCACATCTACCACCCAATACTGACCCGAGACTGCGAATGTTTTGCTAACTTCCCAGCTGGCACTGTCACACACTCGTATTCCCCCGTTTCGTTTTCTTTTCCCTTTTGTTTTCTTATGGTGTTTCCTCGCTGACAGCAATCGTCAGCCccatggtgagcaagggcgag	300 bp		X_23374724-23374984
AGAP000651 intron	RNA-FISH	gggcactcttatcttgtaac	-	Fig. 2a	Quasar 670-labelled
		ttctactggcactgttcaac
		ttaaatgttttgctgcggcg
		agcgagaaagtttcgcttgg
		tgagtcgtgaagagcgcaag
		cacatcaacggttctggtta
		cagctggccaataaaatggc
		tgttaggcgaaccatcgtaa
		gtgggttgaagtttccatat
		agaccttcgggaagagaagg
		accggaaaggcttcggaaag
		cacggttaccattttctaca
		cacgttttcagcgttatcag
		tcgctgtaaaatctgtgcgt
		tctcatttatgctgagctga
		ggacttaacgactccattca
		cttgcaatgaagtgcccaaa
		gggggataattgcttgctaa
		gctgacaattttcgcacaga
		aatgcaatctaacggcgctt
		taatatcggtacctcagctt
		tgcctattggattccacaaa
		caatttgtggaaccactgca
		agggaggctgtgaaactgat
		gaaaagccctgtaaaccgtt
		ggtgcaattcctatcacata
		atttgatacgcagtgtacca
		agataacgcgcgagtgacat
		tgatgaccacaccttaggaa
		atcagcctatgattcacaca
		tcggctttactagcttcaat
		ttcttttttctccctttttg
		tcgaccaatcgcgttaacat
		ggagagagctttaaggcttt
		ttccaacggtacggttgaat
		atggactgtaccactgatga
		ctcgcaagtttccgttttaa
		cacactaccttttttgcttt
		agcctctaaacccttaaact
		agacgacttcacagtctcag
		gctaccagcaaaaatcctga
		ctacacaacgccaattgtgt
		atttcggagtctcgttactg
		ctctcttcacaatatgtccg
		aaatctctcgtttgctgcta
		cagaagacgcgtcattgcaa
		agagctttaatggggaaggc
		actagatgtttcattgtgcc

## Sheet: SOA-KI_plasmid_sequence
Supplementary Table 1: Sequence of the pDSAR-SOAki plasmid used to generate the SOA-KI mutant line
LOCUS pDSAR-SOA_KI 8869 bp DNA circular UNA 26-MAY-2023
DEFINITION plasmid DNA
ACCESSION .
VERSION .
KEYWORDS .
SOURCE .
ORGANISM .
REFERENCE 1 (bases 1 to 8869)
AUTHORS Eric Marois
TITLE Direct Submission
JOURNAL Exported May 26, 2023 from SnapGene 6.2.2
https://www.snapgene.com
FEATURES Location/Qualifiers
source 1..8869
/mol_type="genomic DNA"
/organism="unspecified"
misc_feature 271..286
/label=M13F
/note="M13F"
misc_feature complement(337..459)
/label=attR4
/note="attR4"
misc_feature complement(468..1396)
/label=two gRNA modules
/note="two gRNA modules"
misc_feature 1397..2578
/label=SOA upstream region
/note="SOA upstream region"
misc_feature 2340..2358
/label=seq primer fw
/note="seq primer fw"
misc_feature 2566..2578
/label=gRNA
/note="gRNA"
misc_feature 2577..2578
/label=gRNA
/note="gRNA"
misc_feature complement(2579..2612)
/label=loxP
/note="loxP"
misc_feature 2613..2651
/label=attP
/note="attP"
misc_feature 2648..2699
/label=3x Pax6 binding sites
/note="3x Pax6 binding sites"
misc_feature 2739..2746
/label=TATA
/note="TATA"
misc_feature 2857..2903
/label=ex-Bluescript MCS mutated to decrease GC content
/note="ex-Bluescript MCS mutated to decrease GC content"
misc_feature 2910..3626
/label=mTurquoise2
/note="mTurquoise2"
misc_feature 3053..3141
/label=changed codons to reduce GC content
/note="changed codons to reduce GC content"
misc_feature 3426..3527
/label=changed codons to reduce GC content
/note="changed codons to reduce GC content"
misc_feature 3636..3804
/label=Dm beta-Tub56D terminator
/note="Dm beta-Tub56D terminator"
misc_feature 3744..3749
/label=polyA site
/note="polyA site"
misc_feature complement(3805..3838)
/label=loxP
/note="loxP"
misc_feature 3839..3844
/label=present before SOA ATG
/note="present before SOA ATG"
misc_feature 3853..3877
/label=HA epitope
/note="HA epitope"
misc_feature 3886..3910
/label=HA epitope
/note="HA epitope"
misc_feature 3918..3962
/label=AviTag
/note="AviTag"
misc_feature 3960..3980
/label=TEV cleavage site
/note="TEV cleavage site"
misc_feature 3981..5137
/label=SOA after its ATG
/note="SOA after its ATG"
exon 3981..4053
/note="exon_id=AGAP005748-RA-E1.1"
exon 4262..4871
/note="exon_id=AGAP005748-RA-E2.1"
misc_feature 4872..5071
/label=Male-spliced intron
/note="Male-spliced intron"
exon 5072..5137
/note="exon_id=AGAP005748-RA-E3.1"
misc_feature 5161..5387
/label=SV40 term
/note="SV40 term"
misc_feature 5388..5664
/label=attB
/note="attB"
misc_feature 5738..5787
/label=3x Pax6 binding sites
/note="3x Pax6 binding sites"
misc_feature 5827..5834
/label=TATA
/note="TATA"
misc_feature 5997..6678
/label=DsRed
/note="DsRed"
misc_feature 6680..6920
/label=SV40 term
/note="SV40 term"
misc_feature 6938..6947
/label=clone transgenes here
/note="clone transgenes here"
misc_feature complement(6984..7079)
/label=attL2
/note="attL2"
misc_feature complement(7130..7148)
/label=M13R
/note="M13R"
ORIGIN
1 ctttcctgcg ttatcccctg attctgtgga taaccgtatt accgcctttg agtgagctga
61 taccgctcgc cgcagccgaa cgaccgagcg cagcgagtca gtgagcgagg aagcggaaga
121 gcgcccaata cgcaaaccgc ctctccccgc gcgttggccg attcattaat gcagctggca
181 cgacaggttt cccgactgga aagcgggcag tgagcgcaac gcaattaata cgcgtaccgc
241 tagcatggat gttttcccag tcacgacgtt gtaaaacgac ggccagtctt aagctcgggc
301 ccctacaggt cactaatacc atctaagtag ttgattcata gtgactggat atgttgtgtt
361 ttacagtatt atgtagtctg ttttttatgc aaaatctaat ttaatatatt gatatttata
421 tcattttacg tttctcgttc aacttttcta tacaaagttg gtaccggatc cgatgaaaat
481 aagaaaaaca tttgacaaaa aaagcaccga ctcggtgcca ctttttcaag ttgataacgg
541 actagcctta ttttaacttg ctatttctag ctctaaaacg catcaagctg gctgctgaca
601 aggacgaggg gaaaaaaggt tgtatatata ctttgcgctt tcaatccttg ctctagcgat
661 gcataaagga tattcaagaa ggattttttg cctgagtgtg actgttataa ggttttgatc
721 ctgccgtaac tcacgctaat gtgatgtttc ataaactttt caacatttct tgtattgctt
781 catctctttt ttaatcaaaa gttactattc attgtaatac gttgaaatat caaaaaagaa
841 taaacagttt tcctatgatt aattcaaaaa cagagttttc tagaataacc aagagccaaa
901 ccgcttcagt gtatatgtgg ggaagatgaa aataagaaaa acatttgaca aaaaaagcac
961 cgactcggtg ccactttttc aagttgataa cggactagcc ttattttaac ttgctatttc
1021 tagctctaaa acgcttgatg cgggagtcag caaggacgag gggaaaaaag gttgtatata
1081 tactttgcgc tttcaatcct tgctctagcg atgcataaag gatattcaag aaggattttt
1141 tgcctgagtg tgactgttat aaggttttga tcctgccgta actcacgcta atgtgatgtt
1201 tcataaactt ttcaacattt cttgtattgc ttcatctctt ttttaatcaa aagttactat
1261 tcattgtaat acgttgaaat atcaaaaaag aataaacagt tttcctatga ttaattcaaa
1321 aacagagttt tctagaataa ccaagagcca aaccgcttca gtgtatatgt ggagagctga
1381 ctcccgcatc aagccggaac cggaatcggc tctggaatca aaatcggctt cgagatcgaa
1441 gtcggtttcg gcaactccat aacaataggt ttgagtgcaa tgatgctact tattgacagc
1501 ctcgaagaat ccaaattcac ttgtaaacaa tccattctca tggagatttc cggactgatt
1561 acgcttctga aacttattat ttcatttcaa gaactgattc tcattccggt tatcggagca
1621 aattgcgatt cccagattgg ctccgattct ggaggcgatc ctgctcccgg agacaattcc
1681 gattccggaa tcgattcaag agtcatctcc ataatcggct ccgggatcgg aatcggaatc
1741 gtctctggag tcaactccgt aatttagcgg ccgattccga tgctgaaatc aataccgatt
1801 ccgaacacga aatcggtatg gggtcccacc actagtttag ttattttaag gattttaatt
1861 tagccgattt tctggtaata tttccttggc aaaaaaacac ttttgttgtt ttacggaact
1921 caacaatgtg gagcaacaat ttcactgtaa acaggagttt cgttatctca aaaactgctc
1981 aaaacaaaac aaatacccaa cgttatcctc ttaacggctc attcaaaata tccccacact
2041 acgactgtca cgcatgacgt ttgatggtac gctttcgggc gctgtcaaca caaccccgac
2101 ccgacccaac ccgggcgttc tctattaacc ttgcttttgc ccatgggttg acgattacct
2161 gatctgaagg cgcgttattt accaaaagct gcaagggtag aaagttctac gttttgggtt
2221 gacgagagca gaagcaaaaa aaagaaaaac aagtcaagtc cctcgaaagg gcgaaagact
2281 aattcacttc atcaccttcc tctacctggc tgtgcgcatc cggacactgc tccagtgcgg
2341 acagaaacct tagcaacgcg agcgagaatc cgcagcagcg aagaaaagtg tgtgtgttgt
2401 cattaggggt gcccttccgc ttcgccttga agcgcagcgc gatagtgtgt ggtgtggtgg
2461 tttttcctgc gtagtttggc agtgtgtacg ggctccgtct ctttgtgtgc gggcgcccgt
2521 tcgggtgaaa gtaggagcga ttttcccctg accgaatcgt gcgtagtcag cagccagcat
2581 aacttcgtat agcatacatt atacgaagtt atccccaact ggggtaacct ttgagttctc
2641 tcagttgggg gatctaattc aattagagac taattcaatt agagctaatt caattagagg
2701 atcctgccct aacgatttcg aaccctcgac cgccggagta taaatagagg cgcttcgtct
2761 acggagcgac aattcaattc aaacaagcaa agtgaacacg tcgctaagcg aaagctaagc
2821 aaataaacaa gcgcagctga acaagctaaa caatcgaagt atagatagag tagacaataa
2881 tacataatca taattcacca atcaccacca tggtgagcaa gggcgaggag ctgttcaccg
2941 gggtggtgcc catcctggtc gagctggacg gcgacgtaaa cggccacaag ttcagcgtgt
3001 ccggcgaggg cgagggcgat gccacctacg gcaagctgac cctgaagttc atctgcacga
3061 ccggtaagct gccagtgccg tggccaacac tggtgacgac cttgtcctgg ggtgttcagt
3121 gttttgcacg ttacccagac cacatgaagc agcacgactt cttcaagtcc gccatgcccg
3181 aaggctacgt ccaggagcgc accatcttct tcaaggacga cggcaactac aagacccgcg
3241 ccgaggtgaa gttcgagggc gacaccctgg tgaaccgcat cgagctgaag ggcatcgact
3301 tcaaggagga cggcaacatc ctggggcaca agctggagta caactacttt agcgacaacg
3361 tctatatcac cgccgacaag cagaagaacg gcatcaaggc caacttcaag atccgccaca
3421 acatcgagga tggtggcgtg cagctcgcag atcactacca gcagaacacg ccaatcggtg
3481 atggtccagt gctgctgccg gataatcact atctgagcac gcagtccaag ctgagcaaag
3541 accccaacga gaagcgcgat cacatggtcc tgctggagtt cgtgaccgcc gccgggatca
3601 ctctcggcat ggacgagctg tacaagtccg gatgaattcg aatcggaaat caatcgaatt
3661 ctcgatcaat gttttgcgaa aaaaaatgaa acgagaacaa atgaattcag ttgtaaaaga
3721 tttgttctct taacaacgta atcaataaag tcggatccaa ttttgttcac aagtctaaac
3781 aattatggtt tttgttgggg tttcataact tcgtatagca tacattatac gaagttatcg
3841 cgaaaatggc ctacccatac gatgttcccg actatgcggg atcgtacccg tatgacgtgc
3901 cggattacgc ccacgccggt ctgaacgaca tcttcgaggc ccagaagatc gagtggcacg
3961 agaacctgta cttccagggc agcaaatcgc acgagcagca actaaaatgg agggacaccg
4021 aggtcgagga gctgattgcc agcatgaaag agcgtgagta ggggccgtat gacgccgtaa
4081 atgggcagta cggaaagctg tcgacgtaac acaacacact tcgataacat tgggggggga
4141 tggtggtggt ggtggtggtg gtgttggtgt tggtggttgt gatactgcct tattttcttc
4201 gtgtttctga ttgtgggcca tatatatttt tttctttatt gttatttttg ctattctgca
4261 ggagagctgc tggcgctatc ggacggcaag aagcgccgct cgctggaagt gttcgcggtg
4321 gtacggaatg atctgctgcg caaagtcctc ggtgcgaaag tagcgcagat acgccggaag
4381 atgaacgagc tgcggaagca gtacttcgag gcgaaccggt ccgagctgga cagtcgctac
4441 gagctgtgcg accattacga ggcgctgcac gatctgttta ccgatgcgca gcgcaagctg
4501 gacaggcggt cggaccggtc ccggatccgc accaagcgtc gccgtcagtc gcagaacgga
4561 ggacaggaga tggtggttcc gtcagcttat ccgatgaaat cctccaaggc gtcggttcgg
4621 cgcagcgcta gcggcagcag cagcgtgtgc agcagcgtgc acagccagca gcacaacggg
4681 tacgagcagc acaatcatca caccgcatcg gcgtcgtcgc agcagcagca taatggtggc
4741 gacgcgatgc acaacggggg aagaaggaac ggttcgccgc ccccggtgcg tttgaaacgc
4801 ccggacaagt tccatctgaa gcagagcgcg tatcagccca acttgaacaa ctctcttacg
4861 aatctgtgca agtgagtaat cgtgaaagcg tgcaaacaag tgattcacca tttggcaatg
4921 ctgacgtgcg ggaaaggcat aaaaggggga cgctaccgtc gtcccctttt ttcccgttgt
4981 gacaaaattc gtctccatca atcaaccaca cgctggcaca ggcgcgtcca caatcaacct
5041 tcaacaatca atttttctca ctatttccca gaaacgatcg gtatgccgat gtgatgctgc
5101 tggtttgcaa tgacgatgat aacattgcca ttccggcatc aagctggctg ctgacgcttc
5161 tagacataat cagccatacc acatttgtag aggttttact tgctttaaaa aacctcccac
5221 acctccccct gaacctgaaa cataaaatga atgcaattgt tgttgttaac ttgtttattg
5281 cagcttataa tggttacaaa taaagcaata gcatcacaaa tttcacaaat aaagcatttt
5341 tcttcactgc attctagttg tggtttgtcc aaactcatca atgtatctcg acgatgtagg
5401 tcacagtctc gaagccgcgg tgcgggtgcc agggcgtgcc cttgggctcc ccgggcgcgt
5461 actccacctc acccatctgg tccatcatga tgaacgggtc gaggtggcgg tagttgatcc
5521 cggcgaacgc gcggcgcacc gggaagccct cgccctcgaa accgctgggc gcggtggtca
5581 cggtgagcac gggacgtgcg acggcgtcgg cgggtgcgga tacgcggggc agcgtcagcg
5641 ggttctcgac ggtcacggcg ggcaattcct gcagacttcc ggtatctcgc gtttgtttga
5701 tcgcacggtt cccacaatgg ttaattcgag ctcgcccggg gatctaattc aattagagac
5761 taattcaatt agagctaatt caattaggat ccaagcttat cgatttcgaa ccctcgaccg
5821 ccggagtata aatagaggcg cttcgtctac ggagcgacaa ttcaattcaa acaagcaaag
5881 tgaacacgtc gctaagcgaa agctaagcaa ataaacaagc gcagctgaac aagctaaaca
5941 atcggggtac cgctagagtc gacggtaccg cgggcccggg atccaccggt cgccaccatg
6001 gtgcgctcct ccaagaacgt catcaaggag ttcatgcgct tcaaggtgcg catggagggc
6061 accgtgaacg gccacgagtt cgagatcgag ggcgagggcg agggccgccc ctacgagggc
6121 cacaacaccg tgaagctgaa ggtgaccaag ggcggccccc tgcccttcgc ctgggacatc
6181 ctgtcccccc agttccagta cggctccaag gtgtacgtga agcaccccgc cgacatcccc
6241 gactacaaga agctgtcctt ccccgagggc ttcaagtggg agcgcgtgat gaacttcgag
6301 gacggcggcg tggtgaccgt gacccaggac tcctccctgc aggacggctg cttcatctac
6361 aaggtgaagt tcatcggcgt gaacttcccc tccgacggcc ccgtaatgca gaagaagacc
6421 atgggctggg aggcctccac cgagcgcctg tacccccgcg acggcgtgct gaagggcgag
6481 atccacaagg ccctgaagct gaaggacggc ggccactacc tggtggagtt caagtccatc
6541 tacatggcca agaagcccgt gcagctgccc ggctactact acgtggactc caagctggac
6601 atcacctccc acaacgagga ctacaccatc gtggagcagt acgagcgcac cgagggccgc
6661 caccacctgt tcctgtagcg gccgcgactc tagatcataa tcagccatac cacatttgta
6721 gaggttttac ttgctttaaa aaacctccca cacctccccc tgaacctgaa acataaaatg
6781 aatgcaattg ttgttgttaa cttgtttatt gcagcttata atggttacaa ataaagcaat
6841 agcatcacaa atttcacaaa taaagcattt ttttcactgc attctagttg tggtttgtcc
6901 aaactcatca atgtatctta aagcttatcg atacgcgtac ggcgcgccta gagcggccgc
6961 caccgcggtg gagctcgagt acccagcttt cttgtacaaa gttggcatta taagaaagca
7021 ttgcttatca atttgttgca acgaacaggt cactatcagt caaaataaaa tcattatttg
7081 ccatccagct gcagggcggc cgcgatatcc cctatagtga gtcgtattac atggtcatag
7141 ctgtttcctg gcagctctgg cccgtgtctc aaaatctctg atgttacatt gcacaagata
7201 aaaatatatc atcatgaaca ataaaactgt ctgcttacat aaacagtaat acaaggggtg
7261 ttatgagcca tattcaacgg gaaacgtcga ggccgcgatt aaattccaac atggatgctg
7321 atttatatgg gtataaatgg gctcgcgata atgtcgggca atcaggtgcg acaatctatc
7381 gcttgtatgg gaagcccgat gcgccagagt tgtttctgaa acatggcaaa ggtagcgttg
7441 ccaatgatgt tacagatgag atggtcagac taaactggct gacggaattt atgcctcttc
7501 cgaccatcaa gcattttatc cgtactcctg atgatgcatg gttactcacc actgcgatcc
7561 ccggaaaaac agcattccag gtattagaag aatatcctga ttcaggtgaa aatattgttg
7621 atgcgctggc agtgttcctg cgccggttgc attcgattcc tgtttgtaat tgtcctttta
7681 acagcgatcg cgtatttcgt ctcgctcagg cgcaatcacg aatgaataac ggtttggttg
7741 atgcgagtga ttttgatgac gagcgtaatg gctggcctgt tgaacaagtc tggaaagaaa
7801 tgcataaact tttgccattc tcaccggatt cagtcgtcac tcatggtgat ttctcacttg
7861 ataaccttat ttttgacgag gggaaattaa taggttgtat tgatgttgga cgagtcggaa
7921 tcgcagaccg ataccaggat cttgccatcc tatggaactg cctcggtgag ttttctcctt
7981 cattacagaa acggcttttt caaaaatatg gtattgataa tcctgatatg aataaattgc
8041 agtttcattt gatgctcgat gagtttttct aatcagaatt ggttaattgg ttgtaacact
8101 ggcagagcat tacgctgact tgacgggacg gcgcaagctc atgaccaaaa tcccttaacg
8161 tgagttacgc gtcgttccac tgagcgtcag accccgtaga aaagatcaaa ggatcttctt
8221 gagatccttt ttttctgcgc gtaatctgct gcttgcaaac aaaaaaacca ccgctaccag
8281 cggtggtttg tttgccggat caagagctac caactctttt tccgaaggta actggcttca
8341 gcagagcgca gataccaaat actgttcttc tagtgtagcc gtagttaggc caccacttca
8401 agaactctgt agcaccgcct acatacctcg ctctgctaat cctgttacca gtggctgctg
8461 ccagtggcga taagtcgtgt cttaccgggt tggactcaag acgatagtta ccggataagg
8521 cgcagcggtc gggctgaacg gggggttcgt gcacacagcc cagcttggag cgaacgacct
8581 acaccgaact gagataccta cagcgtgagc tatgagaaag cgccacgctt cccgaaggga
8641 gaaaggcgga caggtatccg gtaagcggca gggtcggaac aggagagcgc acgagggagc
8701 ttccaggggg aaacgcctgg tatctttata gtcctgtcgg gtttcgccac ctctgacttg
8761 agcgtcgatt tttgtgatgc tcgtcagggg ggcggagcct atggaaaaac gccagcaacg
8821 ccttttt acggttcctg gccttttgct ggccttttgc tcacatgtt
//

## Sheet: SOA-KI-insertion
Supplementary Table 1: Sequence of the SOA-KI insertion in its genomic context
LOCUS SOA-KI 4203 bp DNA linear UNA 26-MAY-2023
DEFINITION Anopheles coluzzii transgenic line
ACCESSION .
VERSION .
KEYWORDS .
SOURCE .
ORGANISM .
REFERENCE 1 (bases 1 to 4203)
AUTHORS .
TITLE Direct Submission
JOURNAL Exported May 26, 2023 from SnapGene 6.2.2
https://www.snapgene.com
FEATURES Location/Qualifiers
source 1..4203
/mol_type="genomic DNA"
/organism="unspecified"
misc_feature 1..1400
/label=SOA upstream region
/note="SOA upstream region"
misc_feature 1388..1400
/label=gRNA
/note="gRNA"
misc_feature 1399..1400
/label=gRNA
/note="gRNA"
misc_feature complement(1401..1434)
/label=loxP
/note="loxP"
misc_feature 1435..1473
/label=attP
/note="attP"
misc_feature 1470..1521
/label=3x Pax6 binding sites
/note="3x Pax6 binding sites"
misc_feature 1562..1569
/label=TATA
/note="TATA"
misc_feature 1680..1726
/label=ex-Bluescript MCS mutated to decrease GC content
/note="ex-Bluescript MCS mutated to decrease GC content"
misc_feature 1733..2449
/label=mTurquoise2
/note="mTurquoise2"
misc_feature 1876..1964
/label=changed codons to reduce GC content
/note="changed codons to reduce GC content"
misc_feature 2249..2350
/label=changed codons to reduce GC content
/note="changed codons to reduce GC content"
misc_feature 2381..2398
/label=pEFGP%97C2-FP
/note="pEFGP%97C2-FP"
misc_feature 2459..2627
/label=Dm beta-Tub56D terminator
/note="Dm beta-Tub56D terminator"
misc_feature 2567..2572
/label=polyA site
/note="polyA site"
misc_feature complement(2628..2661)
/label=loxP
/note="loxP"
misc_feature 2662..2667
/label=present before SOA ATG
/note="present before SOA ATG"
misc_feature 2676..2700
/label=HA epitope
/note="HA epitope"
misc_feature 2709..2733
/label=HA epitope
/note="HA epitope"
misc_feature 2741..2785
/label=AviTag
/note="AviTag"
misc_feature 2783..2803
/label=TEV cleavage site
/note="TEV cleavage site"
misc_feature 2804..4203
/label=SOA after its ATG
/note="SOA after its ATG"
exon 2804..2876
/note="exon_id=AGAP005748-RA-E1.1"
exon 3085..3694
/note="exon_id=AGAP005748-RA-E2.1"
misc_feature 3695..3894
/label=Male-spliced intron
/note="Male-spliced intron"
exon 3895..3991
/note="exon_id=AGAP005748-RA-E3.1"
misc_feature 3938..3956
/label=gRNA
/note="gRNA"
misc_feature 3958..3975
/label=gRNA
/note="gRNA"
misc_feature 3964..3981
/label=gRNA
/note="gRNA"
misc_feature 3971..3989
/label=gRNA
/note="gRNA"
exon 4111..4203
/note="exon_id=AGAP005748-RA-E4.1"
ORIGIN
1 gataggtccg attccaagtt cccataacta atgcgcacac acatgctgca attaatccac
61 aacagaatga ctagttcgtg ccgcgtgaat actggctaag ttttcttcag aatcgaatcc
121 gacttgcttc aaaaactttt ctggaatcga ttccaaatag tagttcggga atcagtttcc
181 ggaatcggct ccggaatcgg aatcggaatc ggctccggaa tcggaaccgg aatcggctct
241 ggaatcaaaa tcggcttcga gatcgaagtc ggtttcggca actccataac aataggtttg
301 agtgcaatga tgctacttat tgacagcctc gaagaatcca aattcacttg taaacaatcc
361 attctcatgg agatttccgg actgattacg cttctgaaac ttattatttc atttcaagaa
421 ctgattctca ttccggttat cggagcaaat tgcgattccc agattggctc cgattctgga
481 ggcgatcctg ctcccggaga caattccgat tccggaatcg attcaagagt catctccata
541 atcggctccg ggatcggaat cggaatcgtc tctggagtca actccgtaat ttagcggccg
601 attccgatgc tgaaatcaat accgattccg aacacgaaat cggtatgggg tcccaccact
661 agtttagtta ttttaaggat tttaatttag ccgattttct ggtaatattt ccttggcaaa
721 aaaacacttt tgttgtttta cggaactcaa caatgtggag caacaatttc actgtaaaca
781 ggagtttcgt tatctcaaaa actgctcaaa acaaaacaaa tacccaacgt tatcctctta
841 acggctcatt caaaatatcc ccacactacg actgtcacgc atgacgtttg atggtacgct
901 ttcgggcgct gtcaacacaa ccccgacccg acccaacccg ggcgttctct attaaccttg
961 cttttgccca tgggttgacg attacctgat ctgaaggcgc gttatttacc aaaagctgca
1021 agggtagaaa gttctacgtt tcgggtcgac gagagcagaa gcaaaaaaaa gaaaaacaag
1081 ccctcgaaag ggcgaaagac taattcactt catcaccttt cctctacctg gctgtgcgca
1141 tccggacact gctccagtgc ggacagaaac cttagcaacg cgagcgagaa tccgcagcag
1201 cgaagaaaag tgtgtgtgtt gtcattaggg gtgcccttcc gcttcgcctt gaagcgcagc
1261 gcgatagtgt gtggtgtggt ggtttttcct gcgtagtttg gcagtgtgta cgggctccgt
1321 ctctttgtgt gcgggcgccc gttagggtga aagtaggagc gattttcccc tgaccgaatc
1381 gtgcgtagtc agcagccagc ataacttcgt atagcataca ttatacgaag ttatccccaa
1441 ctggggtaac ctttgagttc tctcagttgg gggatctaat tcaattagag actaattcaa
1501 ttagagctaa ttcaattaga ggatccttgc cctaacgatt tcgaaccctc gaccgccgga
1561 gtataaatag aggcgcttcg tctacggagc gacaattcaa ttcaaacaag caaagtgaac
1621 acgtcgctaa gcgaaagcta agcaaataaa caagcgcagc tgaacaagct aaacaatcga
1681 agtatagata gagtagacaa taatacataa tcataattca ccaatcacca ccatggtgag
1741 caagggcgag gagctgttca ccggggtggt gcccatcctg gtcgagctgg acggcgacgt
1801 aaacggccac aagttcagcg tgtccggcga gggcgagggc gatgccacct acggcaagct
1861 gaccctgaag ttcatctgca cgaccggtaa gctgccagtg ccgtggccaa cactggtgac
1921 gaccttgtcc tggggtgttc agtgttttgc acgttaccca gaccacatga agcagcacga
1981 cttcttcaag tccgccatgc ccgaaggcta cgtccaggag cgcaccatct tcttcaagga
2041 cgacggcaac tacaagaccc gcgccgaggt gaagttcgag ggcgacaccc tggtgaaccg
2101 catcgagctg aagggcatcg acttcaagga ggacggcaac atcctggggc acaagctgga
2161 gtacaactac tttagcgaca acgtctatat caccgccgac aagcagaaga acggcatcaa
2221 ggccaacttc aagatccgcc acaacatcga ggatggtggc gtgcagctcg cagatcacta
2281 ccagcagaac acgccaatcg gtgatggtcc agtgctgctg ccggataatc actatctgag
2341 cacgcagtcc aagctgagca aagaccccaa cgagaagcgc gatcacatgg tcctgctgga
2401 gttcgtgacc gccgccggga tcactctcgg catggacgag ctgtacaagt ccggatgaat
2461 tcgaatcgga aatcaatcga attctcgatc aatgttttgc gaaaaaaaat gaaacgagaa
2521 caaatgaatt cagttgtaaa agatttgttc tcttaacaac gtaatcaata aagtcggatc
2581 caattttgtt cacaagtcta aacaattatg gtttttgttg gggtttcata acttcgtata
2641 gcatacatta tacgaagtta tcgcgaaaat ggcctaccca tacgatgttc ccgactatgc
2701 gggatcgtac ccgtatgacg tgccggatta cgcccacgcc ggtctgaacg acatcttcga
2761 ggcccagaag atcgagtggc acgagaacct gtacttccag ggcagcaaat cgcacgagca
2821 gcaactaaaa tggagggaca ccgaggtcga ggagctgatt gccagcatga aagagcgtga
2881 gtaggggccg tatgacgccg taaatgggca gtacggaaag ctgtcgacgt aacacaacac
2941 acttcgataa cattgggggg ggatggtggt ggtggtggtg gtggtgttgg tgttggtggt
3001 tgtgatactg ccttattttc ttcgtgtttc tgattgtggg ccatatatat ttttttcttt
3061 attgttattt ttgctattct gcaggagagc tgctggcgct atcggacggc aagaagcgcc
3121 gctcgctgga agtgttcgcg gtggtacgga atgatctgct gcgcaaaggc tactttcgca
3181 ccgaggagca gatacgccgg aagatgaacg agctgcggaa gcagtacttc gaggcgaacc
3241 ggtccgagct ggacagtcgc tacgagctgt gcgaccatta cgaggcgctg cacgatctgt
3301 ttaccgatgc gcagcgcaag ctggacaggc ggtcggaccg gtcccggatc cgcaccaagc
3361 gtcgccgtca gtcgcagaac ggaggacagg agatggtggt tccgtcagct tatccgatga
3421 aatcctccaa ggcgtcggtt cggcgcagcg ctagcggcag cagcagcgtg tgcagcagcg
3481 tgcacagcca gcagcacaac gggtacgagc agcacaatca tcacaccgca tcggcgtcgt
3541 cgcagcagca gcataatggt ggcgacgcga tgcacaacgg gggaagaagg aacggttcgc
3601 cgcccccggt gcgtttgaaa cgcccggaca agttccatct gaagcagagc gcgtatcagc
3661 ccaacttgaa caactctctt acgaatctgt gcaagtgagt aatcgtgaaa gcgtgcaaac
3721 aagtgattca ccatttggca atgctgacgt gcgggaaagg cataaaaggg ggacgctacc
3781 gtcgtcccct tttttcccgt tgtgacaaaa ttcgtctcca tcaatcaacc acacgctggc
3841 acaggcgcgt ccacaatcaa ccttcaacaa tcaatttttc tcactatttc ccagaaacga
3901 tcggtatgcc gatgtgatgc tgctggtttg caatgacgat gataacattg ccattccggc
3961 ccacaggctc gtgttgggaa cgtttagccc ggtatgattt tcttttgctt ccttctgacc
4021 gtttcgatcc cttgctccct tcacatggga gtttttataa ttccgccact taattatgcc
4081 ttttttccct ctctctctgt gtcgttgtag tacttcgcga acgtgttcga aaaggttgca
4141 ttcgtaccgt cgtcggcaac gatttacgtg gcgctgcccc cgacggtgac gcgggccgcc
4201
//

[truncated: 1 more sheets: SOA-R-insertion]
