# Supplementary material for: The sex-specific factor SOA controls dosage compensation in Anopheles mosquitoes
Source: Nature. 2023 Sep 28;623(7985):175–82. doi: 10.1038/s41586-023-06641-0 (PMC10620080; doi:10.1038/s41586-023-06641-0)
Supplement: Supplementary file 5 — Lists of DESeq2 RNA-seq results and DiffBind CUT&Tag results. [file 41586_2023_6641_MOESM5_ESM.xlsx]

## Sheet: ALLDiffbind.WT_maleVsfemale
Supplementary Table 2 - CUT&Tag and RNA-seq results tables
List of significant peaks (FDR <0.05) of SOA in wild-type male vs wild-type female CUT&Tag
unfiltered data, greylist applied
seqnames	start	end	width	strand	Conc	Conc_WT_M	Conc_WT_F	Fold	p.value	FDR	Called1	Called2	annotation	geneChr	geneStart	geneEnd	geneLength	geneStrand	geneId	transcriptId	distanceToTSS
X	11653215	11653615	401	*	8.28186	8.84525	3.79236	4.96805	1.74724e-22	7.79969e-19	4	1	Promoter (<=1kb)	5	11651485	11653404	1920	2	AGAP000650	AGAP000650-RA	0
X	7245566	7245966	401	*	8.62538	9.18151	4.55106	4.56197	2.34798e-20	4.96279e-17	4	1	Promoter (<=1kb)	5	7242574	7245753	3180	2	AGAP000397	AGAP000397-RA	0			DiffBind table (significant results only)
X	17660733	17661133	401	*	7.73626	8.31134	2.12659	6.04919	3.33521e-20	4.96279e-17	4	0	Promoter (<=1kb)	5	17661034	17663007	1974	1	AGAP000934	AGAP000934-RA	0
X	22319857	22320257	401	*	7.31518	7.88758	2.05018	5.65844	4.15016e-17	4.63157e-14	4	2	Promoter (<=1kb)	5	22293009	22319374	26366	2	AGAP001064	AGAP001064-RA	-483			treatment	wild-type male pupae
X	6776252	6776652	401	*	8.02169	8.57106	4.24797	4.25179	7.92401e-17	6.78965e-14	4	0	Promoter (<=1kb)	5	6776805	6803638	26834	1	AGAP000368	AGAP000368-RA	-153			control / untreated	wild-type female pupae
X	8801077	8801477	401	*	8.31947	8.87712	4.16776	4.60516	1.04713e-16	6.78965e-14	4	0	Promoter (<=1kb)	5	8801331	8804914	3584	1	AGAP028654	AGAP028654-RA	0
X	13732803	13733203	401	*	7.46289	8.03824	1.81281	6.07265	1.06469e-16	6.78965e-14	4	0	Promoter (<=1kb)	5	13733034	13734170	1137	1	AGAP000751	AGAP000751-RA	0
X	22416679	22417079	401	*	9.00285	9.54478	5.49918	3.98575	1.62465e-16	8.50536e-14	4	2	Promoter (<=1kb)	5	22390512	22416767	26256	2	AGAP001068	AGAP001068-RA	0			Seqnames	Chromosome of binding site
X	9598902	9599302	401	*	7.38421	7.95662	2.11872	5.61194	1.71479e-16	8.50536e-14	4	0	Promoter (1-2kb)	5	9597283	9599719	2437	1	AGAP028592	AGAP028592-RA	1619			Start	Starting base position of binding site
X	10174444	10174844	401	*	7.75507	8.30474	3.96914	4.27021	2.87489e-16	1.22896e-13	4	0	Promoter (<=1kb)	5	10167830	10174585	6756	2	AGAP000578	AGAP000578-RA	0			End	End base position of binding site
X	1034807	1035207	401	*	9.07892	9.62693	5.35813	4.19135	3.02836e-16	1.22896e-13	4	1	Promoter (<=1kb)	5	1035518	1037408	1891	1	AGAP000067	AGAP000067-RA	-311			Conc	Concentration – mean (log) reads across all samples in both groups
X	23493586	23493986	401	*	7.40306	7.97951	1.57898	6.09525	3.92131e-16	1.45873e-13	4	1	Promoter (<=1kb)	5	23455889	23493707	37819	2	AGAP001082	AGAP001082-RA	0			Conc_group1	Group 1 Concentration – mean (log) reads across all samples first group
X	15870433	15870833	401	*	8.59829	9.13669	5.20642	3.86991	2.08641e-15	7.1644e-13	4	2	Promoter (<=1kb)	5	15870646	15874557	3912	1	AGAP000862	AGAP000862-RA	0			Conc_group2	Group 2 Concentration – mean (log) reads across all samples in second group
X	16764422	16764822	401	*	7.99149	8.53493	4.43698	4.03329	4.75264e-15	1.51541e-12	4	2	Promoter (<=1kb)	5	16762946	16764551	1606	2	AGAP000890	AGAP000890-RA	0			Fold	Fold difference – mean fold difference of binding affinity of group 1 over group 2 (Conc1 - Conc2). Absolute value indicates magnitude of the difference, and sign indicates which one is bound with higher affinity, with a positive value indicating higher affinity in the first group
X	15784491	15784891	401	*	8.189	8.72436	4.88712	3.78165	1.04316e-14	3.10443e-12	4	0	Promoter (<=1kb)	5	15783193	15784645	1453	2	AGAP000855	AGAP000855-RA	0			p-value	p-value calculation – statistic indicating significance of difference (likelihood difference is not attributable to chance)
X	16719784	16720184	401	*	7.12988	7.69837	2.25395	5.23148	2.68635e-14	7.49491e-12	4	0	Promoter (<=1kb)	5	16719925	16727252	7328	1	AGAP000884	AGAP000884-RA	0			FDR	adjusted p-value calculation – p-value subjected to multiple-testing correction
X	800205	800605	401	*	8.53992	9.08586	4.89709	4.10102	3.20135e-14	8.40637e-12	4	2	Promoter (<=1kb)	5	790280	800139	9860	2	AGAP012954	AGAP012954-RA	-66			Called1	Number of samples in group 1 that identified this binding site as a peak
X	12548503	12548903	401	*	7.16269	7.73751	1.59042	5.94882	1.18787e-13	2.88217e-11	4	0	Promoter (<=1kb)	5	12548888	12556851	7964	1	AGAP000700	AGAP000700-RB	0			Called2	Number of samples in group 2 that identified this binding site as a peak
X	11219450	11219850	401	*	7.08826	7.6542	2.41869	5.05073	1.30174e-13	2.88217e-11	4	1	Promoter (<=1kb)	5	11219567	11226294	6728	1	AGAP000619	AGAP000619-RA	0
X	23374721	23375121	401	*	8.11486	8.69982	0	9.79793	1.32407e-13	2.88217e-11	4	0	Promoter (<=1kb)	5	23370755	23374875	4121	2	AGAP001081	AGAP001081-RA	0			Annotation from ChIPseeker
X	22324206	22324606	401	*	6.98534	7.56074	1.32738	6.03036	1.35586e-13	2.88217e-11	4	0	Promoter (<=1kb)	5	22324224	22330158	5935	1	AGAP001065	AGAP001065-RE	0			geneChr	Chromosome of the nearest gene
X	14416163	14416563	401	*	7.87815	8.46311	0	9.57284	6.27934e-13	1.27414e-10	4	0	Promoter (<=1kb)	5	14411709	14416243	4535	2	AGAP000791	AGAP000791-RA	0			geneStart	gene start
X	12546180	12546580	401	*	8.05867	8.59629	4.69073	3.84135	8.37079e-13	1.62466e-10	4	1	Promoter (<=1kb)	5	12542784	12546434	3651	2	AGAP000699	AGAP000699-RA	0			geneEnd	gene end
X	145475	145875	401	*	7.18371	7.76443	0.356587	6.85548	1.18831e-12	2.21025e-10	4	0	Promoter (<=1kb)	5	146181	147832	1652	1	AGAP000012	AGAP000012-RA	-306			geneLength	gene length
X	8023899	8024299	401	*	7.64623	8.23119	0	9.38074	1.5662e-12	2.79662e-10	4	0	Promoter (<=1kb)	5	8024194	8035855	11662	1	AGAP000463	AGAP000463-RA	0			geneStrand	gene strand
X	7246846	7247246	401	*	8.75559	9.30924	4.79912	4.38461	1.75981e-12	3.02146e-10	4	1	Promoter (<=1kb)	5	7247090	7248549	1460	1	AGAP000398	AGAP000398-RA	0			geneId	entrezgene ID
X	7192981	7193381	401	*	6.72781	7.29904	1.59042	5.53669	2.40061e-12	3.969e-10	4	0	Promoter (<=1kb)	5	7193219	7197077	3859	1	AGAP000393	AGAP000393-RA	0			distanceToTSS	distance from peak to gene TSS
X	4983151	4983551	401	*	7.60135	8.13706	4.28938	3.76909	3.86083e-12	6.15527e-10	4	1	Promoter (<=1kb)	5	4983467	4985283	1817	1	AGAP000270	AGAP000270-RA	0
X	9548956	9549356	401	*	8.61601	9.15826	5.10188	3.9608	4.71449e-12	7.25706e-10	4	0	Promoter (<=1kb)	5	9540755	9549101	8347	2	AGAP000533	AGAP000533-RA	0
X	4914236	4914636	401	*	7.38942	7.97438	0	9.13338	8.33275e-12	1.23991e-09	2	0	Promoter (<=1kb)	5	4908750	4914403	5654	2	AGAP000258	AGAP000258-RA	0
X	13737167	13737567	401	*	7.33321	7.91817	0	9.09418	8.67113e-12	1.24864e-09	4	0	Promoter (<=1kb)	5	13736818	13737299	482	2	AGAP013440	AGAP013440-RA	0
X	13740060	13740460	401	*	7.23319	7.81816	0	9.02725	9.38334e-12	1.30898e-09	4	1	Promoter (<=1kb)	5	13740179	13748423	8245	1	AGAP000754	AGAP000754-RA	0
X	15355448	15355848	401	*	7.28062	7.86558	0	9.04302	1.23758e-11	1.66425e-09	4	0	Promoter (<=1kb)	5	15355731	15364742	9012	1	AGAP000829	AGAP000829-RA	0
X	7619157	7619557	401	*	6.84306	7.38556	3.32053	3.96601	1.26757e-11	1.66425e-09	4	0	Promoter (<=1kb)	5	7617893	7619271	1379	2	AGAP000426	AGAP000426-RB	0
X	4571047	4571447	401	*	6.68998	7.25896	1.77162	5.21316	1.35985e-11	1.73439e-09	4	0	Promoter (<=1kb)	5	4572161	4575744	3584	1	AGAP000248	AGAP000248-RA	-714
X	1032142	1032542	401	*	7.19135	7.77631	0	8.97086	1.72119e-11	2.13428e-09	4	0	Promoter (2-3kb)	5	1026072	1029625	3554	2	AGAP000066	AGAP000066-RA	-2517
X	11379382	11379782	401	*	6.45216	7.02536	1.09355	5.58268	1.86406e-11	2.21533e-09	4	0	Promoter (<=1kb)	5	11376080	11379532	3453	2	AGAP000634	AGAP000634-RA	0
X	15792282	15792682	401	*	8.15835	8.67478	5.31324	3.3065	1.88581e-11	2.21533e-09	4	2	Promoter (<=1kb)	5	15790708	15792393	1686	2	AGAP000857	AGAP000857-RA	0
X	11263348	11263748	401	*	7.25521	7.84017	0	9.00233	2.01733e-11	2.30907e-09	4	0	Promoter (<=1kb)	5	11263541	11267788	4248	1	AGAP000625	AGAP000625-RA	0
X	4919265	4919665	401	*	6.70636	7.28344	0.771624	6.07447	2.12508e-11	2.37159e-09	4	0	Promoter (<=1kb)	5	4919509	4921713	2205	1	AGAP000261	AGAP000261-RA	0
X	16714931	16715331	401	*	7.016	7.60096	0	8.8302	2.95065e-11	3.21261e-09	4	0	Promoter (<=1kb)	5	16712626	16715100	2475	2	AGAP000883	AGAP000883-RA	0
X	10134599	10134999	401	*	7.03995	7.62492	0	8.82401	4.46014e-11	4.74049e-09	4	0	Promoter (<=1kb)	5	10134874	10147215	12342	1	AGAP000576	AGAP000576-RA	0
X	11209258	11209658	401	*	6.63531	7.2137	0.438813	6.3212	5.98289e-11	6.21107e-09	4	0	Promoter (<=1kb)	5	11207345	11209451	2107	2	AGAP000616	AGAP000616-RA	0
X	2928090	2928490	401	*	6.70332	7.27244	1.77162	5.21125	7.64064e-11	7.75177e-09	4	0	Promoter (<=1kb)	5	2926345	2927435	1091	2	AGAP029486	AGAP029486-RA	-655
X	23505508	23505908	401	*	6.88686	7.47182	0	8.69572	7.88751e-11	7.82441e-09	4	0	Distal Intergenic	5	23511522	23634351	122830	1	AGAP001084	AGAP001084-RA	-5614
3R	10608634	10609034	401	*	6.77841	7.36337	0	8.61044	1.06845e-10	1.03687e-08	4	0	Promoter (<=1kb)	4	10608924	10610524	1601	1	AGAP008430	AGAP008430-RA	0
X	11201924	11202324	401	*	6.75712	7.34208	0	8.57965	1.46432e-10	1.39079e-08	4	0	Promoter (<=1kb)	5	11201946	11207166	5221	1	AGAP000615	AGAP000615-RA	0
X	10531362	10531762	401	*	6.7041	7.28906	0	8.5246	2.17121e-10	2.01922e-08	4	0	Promoter (<=1kb)	5	10529328	10531473	2146	2	AGAP000589	AGAP000589-RA	0
X	18316256	18316656	401	*	6.63793	7.22289	0	8.47206	2.57888e-10	2.3048e-08	4	0	Promoter (<=1kb)	5	18315337	18316465	1129	2	AGAP000947	AGAP000947-RA	0
X	9451772	9452172	401	*	6.3434	6.91056	1.57898	5.04345	2.58155e-10	2.3048e-08	4	0	Promoter (2-3kb)	5	9454190	9457700	3511	1	AGAP000523	AGAP000523-RA	-2018
X	16954570	16954970	401	*	6.59281	7.17777	0	8.44082	2.74181e-10	2.39989e-08	4	0	Promoter (<=1kb)	5	16954635	16956590	1956	1	AGAP000897	AGAP000897-RA	0
X	5698521	5698921	401	*	6.63333	7.2183	0	8.46488	2.80846e-10	2.41095e-08	4	0	Promoter (<=1kb)	5	5698848	5711854	13007	1	AGAP000321	AGAP000321-RA	0
X	9934983	9935383	401	*	6.65842	7.24338	0	8.47494	3.23289e-10	2.72294e-08	4	0	Promoter (<=1kb)	5	9935268	9938418	3151	1	AGAP000560	AGAP000560-RA	0
X	14239964	14240364	401	*	6.8284	7.35628	3.72541	3.56341	3.80832e-10	3.14821e-08	4	1	Promoter (<=1kb)	5	14239442	14240165	724	2	AGAP000781	AGAP000781-RA	0
2R	61175907	61176307	401	*	6.60774	7.1927	0	8.42893	3.99887e-10	3.24563e-08	4	0	Promoter (<=1kb)	2	61176240	61192895	16656	1	AGAP004671	AGAP004671-RA	0
X	1039380	1039780	401	*	6.65993	7.24046	0	6.75426	4.15261e-10	3.31022e-08	4	0	Promoter (<=1kb)	5	1039508	1059116	19609	1	AGAP000068	AGAP000068-RA	0
UNKN	5786968	5787368	401	*	6.39905	6.97425	0.771624	5.77228	4.23311e-10	3.31519e-08	4	0	Distal Intergenic	7	5769148	5773136	3989	2	AGAP012481	AGAP012481-RA	-13832
X	1418102	1418502	401	*	6.51387	7.09884	0	8.35475	5.24777e-10	4.02153e-08	4	0	Promoter (<=1kb)	5	1418523	1422973	4451	1	AGAP000081	AGAP000081-RA	-21
X	2038721	2039121	401	*	7.96996	8.47214	5.39043	3.02987	5.31519e-10	4.02153e-08	4	2	Promoter (<=1kb)	5	2039086	2040978	1893	1	AGAP000127	AGAP000127-RA	0
X	15345771	15346171	401	*	6.49739	7.08235	0	8.33705	6.11031e-10	4.54607e-08	4	0	Promoter (<=1kb)	5	15341869	15345874	4006	2	AGAP000825	AGAP000825-RA	0
X	9890385	9890785	401	*	6.54565	7.13061	0	8.35604	7.13618e-10	5.22228e-08	4	0	Promoter (<=1kb)	5	9890461	9893670	3210	1	AGAP000555	AGAP000555-RA	0
X	18815875	18816275	401	*	7.46672	8.05052	0	8.01585	8.5589e-10	6.16241e-08	4	0	Promoter (1-2kb)	5	18817350	18822394	5045	1	AGAP000981	AGAP000981-RA	-1075
X	18335123	18335523	401	*	6.409	6.99396	0	8.25244	9.67585e-10	6.85603e-08	4	0	Promoter (<=1kb)	5	18333059	18335365	2307	2	AGAP000952	AGAP000952-RA	0
X	7267961	7268361	401	*	6.42878	7.00897	0	6.56418	1.03143e-09	7.19421e-08	2	0	Promoter (1-2kb)	5	7249711	7270283	20573	2	AGAP000399	AGAP000399-RA	1922
X	12681423	12681823	401	*	6.49554	7.0805	0	8.30044	1.09101e-09	7.49275e-08	4	0	Promoter (<=1kb)	5	12681512	12699139	17628	1	AGAP000708	AGAP000708-RA	0
X	5447743	5448143	401	*	6.53637	7.12134	0	8.32263	1.14698e-09	7.75773e-08	4	0	Promoter (<=1kb)	5	5447851	5449889	2039	1	AGAP000308	AGAP000308-RA	0
X	148791	149191	401	*	6.12198	6.69511	0.771624	5.51849	1.287e-09	8.57491e-08	4	0	Promoter (<=1kb)	5	148957	163951	14995	1	AGAP000013	AGAP000013-RA	0
X	7190098	7190498	401	*	6.58103	7.14003	2.35659	4.55868	1.47153e-09	9.66017e-08	4	0	Promoter (<=1kb)	5	7190193	7192563	2371	1	AGAP000392	AGAP000392-RA	0
X	15730972	15731372	401	*	6.34189	6.92685	0	8.18178	1.62702e-09	1.05261e-07	4	0	Promoter (<=1kb)	5	15728709	15731359	2651	2	AGAP000852	AGAP000852-RA	0
X	7829410	7829810	401	*	6.29794	6.8829	0	8.14041	1.97813e-09	1.26148e-07	4	0	Distal Intergenic	5	7822257	7824134	1878	2	AGAP000444	AGAP000444-RA	-5276
X	7338497	7338897	401	*	6.21259	6.79755	0	8.0725	2.55611e-09	1.60711e-07	4	0	Promoter (<=1kb)	5	7338083	7369332	31250	1	AGAP000410	AGAP000410-RB	414
X	7768568	7768968	401	*	6.15065	6.73561	0	8.03221	2.62078e-09	1.62488e-07	4	0	Promoter (<=1kb)	5	7768368	7769746	1379	1	AGAP000439	AGAP000439-RA	200
X	9833890	9834290	401	*	6.29162	6.87658	0	8.10714	3.16932e-09	1.90075e-07	4	0	Promoter (<=1kb)	5	9831472	9834114	2643	2	AGAP000547	AGAP000547-RA	0
X	1752705	1753105	401	*	7.98853	8.51242	4.98091	3.44747	3.17572e-09	1.90075e-07	4	2	Promoter (<=1kb)	5	1752973	1765061	12089	1	AGAP000106	AGAP000106-RA	0
X	12541110	12541510	401	*	6.08935	6.66006	1.00545	5.40599	3.20956e-09	1.90075e-07	4	0	Promoter (<=1kb)	5	12541162	12542852	1691	1	AGAP000698	AGAP000698-RA	0
X	4994330	4994730	401	*	6.34456	6.92952	0	8.13857	3.23605e-09	1.90075e-07	4	0	Promoter (<=1kb)	5	4994393	4996244	1852	1	AGAP000272	AGAP000272-RA	0
X	8761986	8762386	401	*	6.29612	6.88109	0	8.10787	3.38542e-09	1.96266e-07	4	0	Promoter (<=1kb)	5	8762002	8764579	2578	1	AGAP000498	AGAP000498-RB	0
X	15377157	15377557	401	*	6.16955	6.75451	0	8.0262	3.47651e-09	1.98963e-07	4	0	Promoter (1-2kb)	5	15378924	15383302	4379	1	AGAP000832	AGAP000832-RA	-1367
X	13160739	13161139	401	*	6.17211	6.75707	0	8.02566	3.6195e-09	2.04525e-07	4	0	Promoter (<=1kb)	5	13158747	13161245	2499	2	AGAP000725	AGAP000725-RA	106
X	8072801	8073201	401	*	7.20372	7.78728	0	7.76154	4.08277e-09	2.27819e-07	4	0	Promoter (<=1kb)	5	8072620	8088217	15598	1	AGAP000467	AGAP000467-RB	181
X	8429144	8429544	401	*	6.26234	6.8224	1.97821	4.6786	4.52052e-09	2.49131e-07	4	1	Promoter (<=1kb)	5	8427833	8429319	1487	2	AGAP000480	AGAP000480-RA	0
X	15725080	15725480	401	*	6.25704	6.842	0	8.0609	4.71639e-09	2.56756e-07	4	0	Promoter (<=1kb)	5	15724065	15725189	1125	2	AGAP000851	AGAP000851-RA	0
X	7710200	7710600	401	*	7.08327	7.66672	0	7.67187	4.84582e-09	2.60623e-07	4	1	Promoter (<=1kb)	5	7710414	7717638	7225	1	AGAP000436	AGAP000436-RA	0
X	5739395	5739795	401	*	6.06702	6.65198	0	7.92985	5.80638e-09	3.08568e-07	4	0	Promoter (<=1kb)	5	5736062	5739536	3475	2	AGAP013047	AGAP013047-RA	0
X	9493349	9493749	401	*	6.01811	6.60307	0	7.8899	6.6826e-09	3.50954e-07	4	0	Promoter (<=1kb)	5	9493597	9506017	12421	1	AGAP000532	AGAP000532-RA	0
X	18319456	18319856	401	*	6.00758	6.59254	0	7.88356	6.80591e-09	3.53274e-07	4	0	Promoter (<=1kb)	5	18319644	18321016	1373	1	AGAP000948	AGAP000948-RA	0
X	18339582	18339982	401	*	5.99338	6.57834	0	7.86858	7.45893e-09	3.8272e-07	4	0	Promoter (<=1kb)	5	18339714	18342746	3033	1	AGAP000953	AGAP000953-RA	0
X	17668958	17669358	401	*	6.0922	6.65936	1.32738	5.10722	8.99305e-09	4.56193e-07	4	0	Promoter (<=1kb)	5	17669189	17671445	2257	1	AGAP000935	AGAP000935-RA	0
UNKN	8396149	8396549	401	*	6.02551	6.60099	0.356587	5.73757	9.19644e-09	4.61269e-07	4	0	Promoter (<=1kb)	7	8396909	8398833	1925	1	AGAP012500	AGAP012500-RA	-360
X	7698124	7698524	401	*	5.95127	6.52448	0.590416	5.62146	9.9765e-09	4.88134e-07	4	1	Promoter (<=1kb)	5	7694969	7699047	4079	2	AGAP000433	AGAP000433-RB	523
X	4606502	4606902	401	*	5.95218	6.53714	0	7.82553	9.99405e-09	4.88134e-07	4	0	Promoter (<=1kb)	5	4606870	4609898	3029	1	AGAP000252	AGAP000252-RA	0
X	7849699	7850099	401	*	5.9675	6.55246	0	7.83396	1.00601e-08	4.88134e-07	4	0	Promoter (<=1kb)	5	7850066	7854150	4085	1	AGAP000447	AGAP000447-RA	0
X	15339313	15339713	401	*	5.91474	6.4997	0	7.79506	1.07887e-08	5.17856e-07	4	0	Promoter (<=1kb)	5	15335808	15339736	3929	2	AGAP000824	AGAP000824-RA	23
2R	60479037	60479437	401	*	6.09909	6.66597	1.35659	4.97568	1.09088e-08	5.18052e-07	4	1	Distal Intergenic	2	60410043	60423437	13395	2	AGAP004664	AGAP004664-RA	-55600
X	8777928	8778328	401	*	5.91756	6.50253	0	7.7809	1.40159e-08	6.58598e-07	4	0	Promoter (<=1kb)	5	8770669	8778176	7508	2	AGAP000499	AGAP000499-RA	0
X	11654665	11655065	401	*	6.33476	6.89924	1.77162	4.82465	1.46624e-08	6.81802e-07	4	0	Promoter (1-2kb)	5	11651485	11653404	1920	2	AGAP000650	AGAP000650-RA	-1261
X	23498697	23499097	401	*	7.32613	7.8629	3.98325	3.75402	1.52971e-08	7.03984e-07	4	1	Promoter (<=1kb)	5	23498802	23501415	2614	1	AGAP001083	AGAP001083-RB	0
X	15578011	15578411	401	*	5.89949	6.48445	0	7.76306	1.58487e-08	7.15798e-07	4	0	5' UTR	5	15566918	15582017	15100	2	AGAP000844	AGAP000844-RA	3606
X	7279860	7280260	401	*	5.7988	6.38376	0	7.69867	1.58746e-08	7.15798e-07	4	0	Promoter (<=1kb)	5	7278599	7280164	1566	2	AGAP000402	AGAP000402-RA	0
X	8682098	8682498	401	*	5.86051	6.44547	0	7.73104	1.76212e-08	7.8661e-07	4	0	Promoter (<=1kb)	5	8681589	8682217	629	2	AGAP000491	AGAP000491-RA	0
X	16768317	16768717	401	*	6.63167	7.16686	3.33474	3.73683	1.8124e-08	8.01043e-07	4	0	Promoter (<=1kb)	5	16768557	16772936	4380	1	AGAP000891	AGAP000891-RA	0
X	7239795	7240195	401	*	5.8827	6.46766	0	7.73836	1.92863e-08	8.44058e-07	4	0	Promoter (<=1kb)	5	7239849	7241015	1167	1	AGAP000396	AGAP000396-RA	0
X	8799177	8799577	401	*	7.0556	7.63902	0	7.56684	2.13093e-08	9.23541e-07	4	0	Promoter (1-2kb)	5	8801331	8804914	3584	1	AGAP028654	AGAP028654-RA	-1754
UNKN	8394590	8394990	401	*	5.96506	6.53057	1.32738	4.98564	2.23283e-08	9.58399e-07	4	0	Promoter (1-2kb)	7	8396909	8398833	1925	1	AGAP012500	AGAP012500-RA	-1919
X	15378800	15379200	401	*	6.00585	6.59081	0	7.79999	2.35057e-08	9.99329e-07	4	0	Promoter (<=1kb)	5	15378924	15383302	4379	1	AGAP000832	AGAP000832-RA	0
X	7690633	7691033	401	*	5.78243	6.36739	0	7.66163	2.40703e-08	1.01368e-06	4	1	Promoter (<=1kb)	5	7690859	7691632	774	1	AGAP000432	AGAP000432-RA	0
X	2938272	2938672	401	*	5.80088	6.38584	0	7.66927	2.52145e-08	1.05194e-06	4	0	Promoter (<=1kb)	5	2938445	2941344	2900	1	AGAP000173	AGAP000173-RA	0
X	1793486	1793886	401	*	5.72728	6.31225	0	7.62212	2.59667e-08	1.07329e-06	4	0	Promoter (<=1kb)	5	1792391	1793512	1122	2	AGAP000109	AGAP000109-RA	0
X	7952242	7952642	401	*	6.41419	6.99348	0.0054531	6.40671	2.66399e-08	1.09101e-06	3	0	Promoter (<=1kb)	5	7953325	7968364	15040	1	AGAP000460	AGAP000460-RA	-683
UNKN	3951833	3952233	401	*	5.72106	6.30602	0	7.60914	3.03265e-08	1.23071e-06	3	0	Promoter (<=1kb)	7	3952384	3953815	1432	1	AGAP012459	AGAP012459-RA	-151
X	2986972	2987372	401	*	5.74365	6.32861	0	7.61706	3.35396e-08	1.34884e-06	4	0	Promoter (<=1kb)	5	2987079	2991906	4828	1	AGAP000178	AGAP000178-RA	0
X	11681598	11681998	401	*	5.69367	6.27863	0	7.58189	3.49561e-08	1.39325e-06	3	0	Promoter (1-2kb)	5	11675679	11680429	4751	2	AGAP000652	AGAP000652-RA	-1169
X	8749203	8749603	401	*	5.69537	6.28033	0	7.57892	3.63426e-08	1.43569e-06	4	0	Exon (AGAP013262-RA/AGAP013262, exon 9 of 10)	5	8753114	8754386	1273	2	AGAP000495	AGAP000495-RA	4783
X	803023	803423	401	*	6.67264	7.19966	3.59087	3.50193	4.00737e-08	1.5692e-06	4	0	Promoter (<=1kb)	5	803026	810496	7471	1	AGAP000049	AGAP000049-RA	0
X	7333811	7334211	401	*	6.68971	7.27268	0	7.29272	4.23916e-08	1.64316e-06	4	0	Promoter (<=1kb)	5	7334403	7336707	2305	1	AGAP000408	AGAP000408-RA	-192
X	23862572	23862972	401	*	9.27434	9.78323	6.57618	3.13523	4.26987e-08	1.64316e-06	4	2	Promoter (<=1kb)	5	23832462	23862691	30230	2	AGAP001090	AGAP001090-RA	0
X	1544489	1544889	401	*	5.64754	6.2325	0	7.53226	4.76861e-08	1.81941e-06	4	0	Promoter (<=1kb)	5	1545481	1546081	601	1	AGAP013034	AGAP013034-RA	-592
UNKN	5773779	5774179	401	*	5.63503	6.22	0	7.51958	4.97654e-08	1.88265e-06	4	0	Promoter (<=1kb)	7	5769148	5773136	3989	2	AGAP012481	AGAP012481-RA	-643
X	8673226	8673626	401	*	5.69558	6.28054	0	7.5559	5.05227e-08	1.89524e-06	3	0	Promoter (<=1kb)	5	8626681	8673482	46802	2	AGAP000489	AGAP000489-RA	0
X	7267143	7267543	401	*	5.7264	6.31136	0	7.57167	5.19763e-08	1.93297e-06	2	0	Promoter (2-3kb)	5	7249711	7270283	20573	2	AGAP000399	AGAP000399-RA	2740
X	8105056	8105456	401	*	5.64229	6.22725	0	7.52077	5.23945e-08	1.93297e-06	4	0	Promoter (<=1kb)	5	8105206	8110152	4947	1	AGAP000470	AGAP000470-RA	0
2L	741387	741787	401	*	5.73021	6.31518	0	7.57089	5.51163e-08	2.01671e-06	4	0	Promoter (<=1kb)	1	742004	789572	47569	1	AGAP004686	AGAP004686-RA	-217
X	134717	135117	401	*	5.67421	6.25917	0	7.53373	5.69084e-08	2.06536e-06	3	0	Promoter (<=1kb)	5	127704	134756	7053	2	AGAP000011	AGAP000011-RA	0
UNKN	4120179	4120579	401	*	5.96841	6.55338	0	7.71039	5.86176e-08	2.11023e-06	4	1	Promoter (<=1kb)	7	4121046	4160150	39105	1	AGAP012461	AGAP012461-RA	-467
X	13769766	13770166	401	*	6.01902	6.58487	1.35659	4.88504	6.76972e-08	2.4176e-06	4	0	Promoter (<=1kb)	5	13767197	13769847	2651	2	AGAP000758	AGAP000758-RA	0
X	11369654	11370054	401	*	6.02076	6.58342	1.57898	4.69689	7.49174e-08	2.65422e-06	4	1	Promoter (<=1kb)	5	11369793	11372923	3131	1	AGAP000633	AGAP000633-RA	0
X	10156507	10156907	401	*	5.61101	6.19597	0	7.47228	8.09358e-08	2.84486e-06	4	0	Promoter (<=1kb)	5	10149405	10156525	7121	2	AGAP000577	AGAP000577-RD	0
X	13701943	13702343	401	*	5.59121	6.17617	0	7.44621	9.33541e-08	3.25572e-06	4	0	Intron (AGAP000748-RA/AGAP000748, intron 2 of 3)	5	13712077	13714950	2874	1	AGAP000749	AGAP000749-RA	-9734
X	9577291	9577691	401	*	5.54691	6.13187	0	7.42285	9.42753e-08	3.26236e-06	4	0	Promoter (<=1kb)	5	9576329	9587951	11623	1	AGAP013287	AGAP013287-RA	962
X	7434010	7434410	401	*	5.70579	6.29075	0	7.51371	9.8836e-08	3.39388e-06	3	0	Distal Intergenic	5	7437022	7438315	1294	2	AGAP000416	AGAP000416-RB	3905
X	13760895	13761295	401	*	5.65613	6.24109	0	7.47963	1.04164e-07	3.54954e-06	4	0	Intron (AGAP000756-RA/AGAP000756, intron 1 of 3)	5	13752966	13764965	12000	2	AGAP000756	AGAP000756-RA	3670
X	5732269	5732669	401	*	6.32577	6.84501	3.4219	3.33818	1.26729e-07	4.28576e-06	4	0	Promoter (<=1kb)	5	5732642	5734589	1948	1	AGAP000324	AGAP000324-RA	0
X	2488668	2489068	401	*	6.18653	6.72843	2.68386	3.89636	1.29629e-07	4.35087e-06	4	0	Promoter (<=1kb)	5	2489002	2491230	2229	1	AGAP000155	AGAP000155-RA	0
X	13864910	13865310	401	*	5.45356	6.03853	0	7.33323	1.43422e-07	4.77787e-06	3	0	Distal Intergenic	5	13860400	13861778	1379	2	AGAP000771	AGAP000771-RA	-3132
X	7232434	7232834	401	*	5.4737	6.05866	0	7.33672	1.61792e-07	5.34994e-06	4	0	Promoter (<=1kb)	5	7231460	7232678	1219	2	AGAP000395	AGAP000395-RA	0
X	10132515	10132915	401	*	5.57228	6.15724	0	7.39628	1.63986e-07	5.3826e-06	4	0	Promoter (<=1kb)	5	10126901	10132605	5705	2	AGAP000575	AGAP000575-RA	0
X	9554936	9555336	401	*	5.66491	6.23769	0.356587	5.37748	1.71551e-07	5.58982e-06	4	0	Promoter (<=1kb)	5	9555155	9565371	10217	1	AGAP000534	AGAP000534-RA	0
X	453152	453552	401	*	5.47247	6.05743	0	7.33037	1.74071e-07	5.63081e-06	4	0	Promoter (<=1kb)	5	444442	453228	8787	2	AGAP000035	AGAP000035-RA	0
X	13785318	13785718	401	*	5.66015	6.23072	0.590416	5.30768	1.78484e-07	5.73204e-06	4	0	Promoter (<=1kb)	5	13784275	13785443	1169	2	AGAP000761	AGAP000761-RA	0
X	7358640	7359040	401	*	5.56629	6.15125	0	7.37489	1.94943e-07	6.21588e-06	3	0	Intron (AGAP000410-RB/AGAP000410, intron 1 of 13)	5	7350121	7369332	19212	1	AGAP000410	AGAP000410-RA	8519
X	16741565	16741965	401	*	5.84284	6.40662	1.32738	4.83929	2.03626e-07	6.4467e-06	4	0	Promoter (<=1kb)	5	16737314	16741889	4576	2	AGAP000886	AGAP000886-RA	0
X	4981458	4981858	401	*	5.9463	6.51452	1.09355	5.01932	2.29554e-07	7.21639e-06	4	0	Promoter (<=1kb)	5	4976872	4981700	4829	2	AGAP000269	AGAP000269-RA	0
X	6876799	6877199	401	*	5.36575	5.95071	0	7.24334	2.35823e-07	7.36165e-06	3	0	Promoter (<=1kb)	5	6873729	6875848	2120	2	AGAP000377	AGAP000377-RA	-951
UNKN	6864417	6864817	401	*	5.43968	6.02465	0	7.28517	2.45109e-07	7.59836e-06	4	0	Promoter (<=1kb)	7	6864690	6878598	13909	1	AGAP012485	AGAP012485-RA	0
X	17154692	17155092	401	*	6.06785	6.59481	2.98758	3.50119	2.65055e-07	8.16003e-06	4	0	Promoter (<=1kb)	5	17155341	17156810	1470	1	AGAP000911	AGAP000911-RA	-249
X	9820239	9820639	401	*	5.77544	6.33393	1.57898	4.4614	2.7169e-07	8.30703e-06	4	0	Promoter (<=1kb)	5	9814122	9820580	6459	2	AGAP000545	AGAP000545-RA	0
X	9434668	9435068	401	*	6.84785	7.43281	0	8.02268	3.04239e-07	9.22094e-06	4	0	Promoter (<=1kb)	5	9399879	9434938	35060	2	AGAP000522	AGAP000522-RA	0
X	7115675	7116075	401	*	5.3413	5.92626	0	7.208	3.07298e-07	9.22094e-06	4	0	Promoter (<=1kb)	5	7113179	7115877	2699	2	AGAP000387	AGAP000387-RA	0
UNKN	5879223	5879623	401	*	5.40257	5.98753	0	7.24273	3.07778e-07	9.22094e-06	4	0	Distal Intergenic	7	5769148	5773136	3989	2	AGAP012481	AGAP012481-RA	-106087
X	7538439	7538839	401	*	5.46187	6.04683	0	7.27228	3.19068e-07	9.49546e-06	2	0	Distal Intergenic	5	7545011	7550460	5450	1	AGAP000420	AGAP000420-RA	-6172
X	15825002	15825402	401	*	5.38612	5.97108	0	7.22581	3.48297e-07	1.02967e-05	3	0	Intron (AGAP012991-RA/AGAP012991, intron 1 of 5)	5	15833389	15836389	3001	2	AGAP000858	AGAP000858-RA	10987
X	9826876	9827276	401	*	5.33375	5.91871	0	7.19105	3.51884e-07	1.03064e-05	2	0	Promoter (<=1kb)	5	9828179	9829456	1278	1	AGAP000546	AGAP000546-RA	-903
X	11804378	11804778	401	*	5.29473	5.87969	0	7.16876	3.53243e-07	1.03064e-05	4	0	Promoter (<=1kb)	5	11804663	11808611	3949	1	AGAP000666	AGAP000666-RA	0
X	2170239	2170639	401	*	5.30698	5.89194	0	7.17228	3.6218e-07	1.04985e-05	4	0	Promoter (<=1kb)	5	2170384	2179345	8962	1	AGAP000142	AGAP000142-RA	0
X	17143133	17143533	401	*	5.34003	5.92499	0	7.19257	3.70634e-07	1.06355e-05	4	0	Promoter (<=1kb)	5	17143168	17148449	5282	1	AGAP000909	AGAP000909-RA	0
X	10167318	10167718	401	*	5.35085	5.93581	0	7.19784	3.71669e-07	1.06355e-05	3	0	Distal Intergenic	5	10167830	10174585	6756	2	AGAP000578	AGAP000578-RA	6867
X	1578430	1578830	401	*	6.58444	7.13038	2.94155	3.98744	3.84935e-07	1.09449e-05	4	0	Promoter (<=1kb)	5	1578586	1580968	2383	1	AGAP000098	AGAP000098-RA	0
X	19929948	19930348	401	*	5.43669	6.02165	0	7.24547	3.8841e-07	1.09738e-05	4	0	Promoter (<=1kb)	5	19922910	19930324	7415	2	AGAP001035	AGAP001035-RA	0
X	11672016	11672416	401	*	5.27646	5.86142	0	7.14697	4.03224e-07	1.12848e-05	4	0	Distal Intergenic	5	11655380	11664337	8958	2	AGAP000651	AGAP000651-RB	-7679
X	5702508	5702908	401	*	5.26062	5.84558	0	7.13559	4.04474e-07	1.12848e-05	4	0	Intron (AGAP000321-RA/AGAP000321, intron 1 of 7)	5	5698848	5711854	13007	1	AGAP000321	AGAP000321-RB	3660
X	2101264	2101664	401	*	6.00192	6.5545	2.09355	4.20943	4.26364e-07	1.18217e-05	4	0	Promoter (<=1kb)	5	2101325	2106566	5242	1	AGAP000136	AGAP000136-RA	0
X	3605228	3605628	401	*	5.29339	5.87835	0	7.15048	4.33216e-07	1.19375e-05	4	0	Distal Intergenic	5	3612278	3613944	1667	1	AGAP000216	AGAP000216-RA	-6650
X	8042116	8042516	401	*	5.33897	5.92394	0	7.17213	4.48451e-07	1.22815e-05	4	0	Promoter (1-2kb)	5	8044454	8067081	22628	1	AGAP000466	AGAP000466-RA	-1938
X	7637798	7638198	401	*	6.97949	7.48248	4.38607	3.02087	4.75141e-07	1.29331e-05	4	2	Promoter (<=1kb)	5	7638218	7644733	6516	1	AGAP000429	AGAP000429-RA	-20
X	18793531	18793931	401	*	5.22929	5.81426	0	7.09866	5.07509e-07	1.37304e-05	4	0	Promoter (<=1kb)	5	18793797	18794593	797	1	AGAP000977	AGAP000977-RA	0
X	2975186	2975586	401	*	5.22727	5.81223	0	7.08889	5.78994e-07	1.55217e-05	4	0	Distal Intergenic	5	2965384	2970736	5353	2	AGAP028653	AGAP028653-RA	-4450
X	9857105	9857505	401	*	5.24058	5.82554	0	7.09545	5.80671e-07	1.55217e-05	4	0	Promoter (<=1kb)	5	9857331	9862712	5382	1	AGAP000551	AGAP000551-RA	0
UNKN	31852102	31852502	401	*	5.3546	5.93956	0	7.15553	6.06103e-07	1.6105e-05	4	0	Distal Intergenic	7	31790587	31791603	1017	2	AGAP012824	AGAP012824-RA	-60499
X	5887693	5888093	401	*	6.46761	6.98642	3.57277	3.2976	6.80222e-07	1.79675e-05	4	0	Promoter (<=1kb)	5	5885819	5887823	2005	2	AGAP000339	AGAP000339-RA	0
3L	436260	436660	401	*	5.3517	5.93666	0	7.144	6.89253e-07	1.8099e-05	2	0	Distal Intergenic	3	426749	428312	1564	2	AGAP010318	AGAP010318-RA	-7948
X	1041794	1042194	401	*	5.75551	6.30976	1.77162	4.26176	7.37037e-07	1.92405e-05	4	0	Promoter (2-3kb)	5	1039508	1059116	19609	1	AGAP000068	AGAP000068-RA	2286
X	2031180	2031580	401	*	5.20375	5.78871	0	7.05246	7.41862e-07	1.92539e-05	3	0	5' UTR	5	2028124	2037975	9852	1	AGAP000126	AGAP000126-RA	3056
3L	426226	426626	401	*	5.15797	5.74293	0	7.02482	7.48733e-07	1.93199e-05	3	0	Promoter (1-2kb)	3	426749	428312	1564	2	AGAP010318	AGAP010318-RA	1686
2R	61230361	61230761	401	*	5.2808	5.86576	0	7.09594	7.60058e-07	1.94994e-05	3	0	Promoter (<=1kb)	2	61230781	61254533	23753	1	AGAP004672	AGAP004672-RA	-20
X	13848574	13848974	401	*	5.17777	5.76273	0	7.02881	8.06386e-07	2.05698e-05	3	0	5' UTR	5	13845732	13852853	7122	2	AGAP000769	AGAP000769-RA	3879
X	11277450	11277850	401	*	5.19818	5.78314	0	7.04093	8.12698e-07	2.0613e-05	3	0	Promoter (1-2kb)	5	11272254	11279562	7309	2	AGAP000626	AGAP000626-RA	1712
X	7890699	7891099	401	*	5.16454	5.7495	0	7.00809	9.32139e-07	2.35089e-05	4	0	Promoter (1-2kb)	5	7892602	7901380	8779	1	AGAP000452	AGAP000452-RA	-1503
X	13720468	13720868	401	*	5.18184	5.7668	0	7.01796	9.43428e-07	2.36599e-05	2	0	Promoter (1-2kb)	5	13719123	13721789	2667	1	AGAP000750	AGAP000750-RA	1345
X	18916904	18917304	401	*	5.34718	5.93214	0	7.10757	9.94013e-07	2.47892e-05	3	0	Promoter (1-2kb)	5	18918716	18925106	6391	1	AGAP000985	AGAP000985-RA	-1412
X	18295871	18296271	401	*	5.15355	5.73852	0	6.9908	1.09531e-06	2.71638e-05	4	0	Promoter (<=1kb)	5	18283564	18295631	12068	2	AGAP000945	AGAP000945-RA	-240
3L	82670	83070	401	*	5.22617	5.81113	0	7.02246	1.21486e-06	2.97981e-05	3	0	Promoter (<=1kb)	3	66479	82270	15792	2	AGAP010310	AGAP010310-RA	-400
X	9827738	9828138	401	*	5.18646	5.77142	0	6.99931	1.21489e-06	2.97981e-05	4	0	Promoter (<=1kb)	5	9828179	9829456	1278	1	AGAP000546	AGAP000546-RA	-41
2L	2482439	2482839	401	*	5.29309	5.87805	0	7.05737	1.24324e-06	3.03269e-05	4	0	Promoter (<=1kb)	1	2482553	2483310	758	1	AGAP004709	AGAP004709-RA	0
2L	2611123	2611523	401	*	5.14741	5.73237	0	6.96695	1.33432e-06	3.23718e-05	4	0	Distal Intergenic	1	2615613	2620722	5110	1	AGAP004715	AGAP004715-RA	-4090
X	9888852	9889252	401	*	5.33513	5.92009	0	7.06595	1.44099e-06	3.47707e-05	2	0	Promoter (<=1kb)	5	9885451	9889019	3569	2	AGAP000554	AGAP000554-RA	0
X	6845409	6845809	401	*	5.24207	5.82703	0	7.00991	1.44982e-06	3.47958e-05	2	0	Distal Intergenic	5	6846913	6860990	14078	2	AGAP000374	AGAP000374-RA	15181
X	20414860	20415260	401	*	5.15207	5.73703	0	6.96097	1.48313e-06	3.54047e-05	4	0	Promoter (<=1kb)	5	20392220	20415876	23657	2	AGAP001046	AGAP001046-RA	616
X	7712939	7713339	401	*	5.12273	5.7077	0	6.93938	1.55319e-06	3.68799e-05	4	0	Promoter (2-3kb)	5	7710414	7717638	7225	1	AGAP000436	AGAP000436-RA	2525
X	22489567	22489967	401	*	5.08558	5.67054	0	6.91561	1.59784e-06	3.77395e-05	3	0	Promoter (1-2kb)	5	22455074	22488471	33398	2	AGAP001069	AGAP001069-RA	-1096
X	19780029	19780429	401	*	5.17617	5.76113	0	6.96006	1.76327e-06	4.14276e-05	3	0	Promoter (<=1kb)	5	19780101	19785723	5623	1	AGAP001032	AGAP001032-RB	0
2L	2475067	2475467	401	*	5.24967	5.83463	0	6.99728	1.7882e-06	4.17934e-05	4	0	Promoter (<=1kb)	1	2471589	2474401	2813	2	AGAP004708	AGAP004708-RA	-666
X	9680438	9680838	401	*	5.36625	5.93621	0.356587	5.07182	1.8019e-06	4.18941e-05	4	1	Promoter (<=1kb)	5	9680497	9683814	3318	1	AGAP000541	AGAP000541-RA	0
X	1798205	1798605	401	*	5.05764	5.64261	0	6.88315	1.86747e-06	4.31938e-05	4	0	Promoter (<=1kb)	5	1798381	1835932	37552	1	AGAP000112	AGAP000112-RA	0
X	4604415	4604815	401	*	5.04035	5.62531	0	6.87365	1.88904e-06	4.34675e-05	4	0	Promoter (<=1kb)	5	4600403	4604672	4270	2	AGAP000251	AGAP000251-RA	0
X	18992327	18992727	401	*	6.63592	7.14153	3.99688	3.0492	1.90422e-06	4.3592e-05	4	0	Promoter (<=1kb)	5	18992649	18996428	3780	1	AGAP000996	AGAP000996-RA	0
X	5114742	5115142	401	*	5.0621	5.64706	0	6.88364	1.92398e-06	4.38197e-05	4	0	Promoter (<=1kb)	5	5112021	5114815	2795	2	AGAP000284	AGAP000284-RA	0
UNKN	465693	466093	401	*	5.87339	6.45485	0	6.5078	2.06835e-06	4.68685e-05	4	0	Promoter (<=1kb)	7	465890	466427	538	1	AGAP012432	AGAP012432-RA	0
X	19773450	19773850	401	*	5.1884	5.77337	0	6.94733	2.10267e-06	4.74057e-05	3	0	Promoter (<=1kb)	5	19773821	19776214	2394	1	AGAP001030	AGAP001030-RA	0
X	7775664	7776064	401	*	5.16468	5.74964	0	6.93401	2.12998e-06	4.77801e-05	3	0	Exon (AGAP000440-RA/AGAP000440, exon 4 of 9)	5	7772090	7780456	8367	1	AGAP000440	AGAP000440-RA	3574
UNKN	2973608	2974008	401	*	5.0368	5.62176	0	6.85764	2.23035e-06	4.97815e-05	2	0	Distal Intergenic	7	2902896	2918987	16092	2	AGAP012452	AGAP012452-RA	-54621
X	4943647	4944047	401	*	5.10453	5.68949	0	6.89251	2.24542e-06	4.98684e-05	3	0	Intron (AGAP000264-RB/AGAP000264, intron 2 of 8)	5	4937232	4952623	15392	1	AGAP000264	AGAP000264-RA	6415
X	1938274	1938674	401	*	5.44326	6.00923	0.771624	4.80096	2.34713e-06	5.18693e-05	4	0	Promoter (<=1kb)	5	1937074	1938427	1354	2	AGAP000118	AGAP000118-RA	0
UNKN	24096649	24097049	401	*	4.86894	5.4539	0	6.75183	2.42285e-06	5.32787e-05	4	0	Distal Intergenic	7	24083366	24085582	2217	1	AGAP012699	AGAP012699-RA	13283
X	19728610	19729010	401	*	5.60812	6.15242	2.02378	3.92107	2.61624e-06	5.72496e-05	4	0	Promoter (<=1kb)	5	19726632	19728770	2139	2	AGAP001027	AGAP001027-RA	0
X	9475969	9476369	401	*	5.04878	5.63374	0	6.84457	2.69232e-06	5.86269e-05	2	0	Promoter (1-2kb)	5	9473978	9480310	6333	1	AGAP000528	AGAP000528-RA	1991
X	15591348	15591748	401	*	4.9932	5.57816	0	6.80953	2.7566e-06	5.97352e-05	3	0	Distal Intergenic	5	15566918	15582017	15100	2	AGAP000844	AGAP000844-RA	-9331
X	17133927	17134327	401	*	5.1519	5.73686	0	6.8966	2.82647e-06	6.06924e-05	4	0	Promoter (<=1kb)	5	17125043	17134310	9268	2	AGAP000908	AGAP000908-RA	0
X	11258186	11258586	401	*	5.03168	5.61664	0	6.83092	2.82796e-06	6.06924e-05	4	0	Promoter (<=1kb)	5	11254493	11258406	3914	2	AGAP000623	AGAP000623-RA	0
X	6309666	6310066	401	*	4.98801	5.57297	0	6.80177	2.91771e-06	6.23189e-05	3	0	Promoter (2-3kb)	5	6307404	6318998	11595	1	AGAP000354	AGAP000354-RB	2262
X	3444562	3444962	401	*	5.04388	5.62884	0	6.82247	3.18617e-06	6.74121e-05	4	0	Intron (AGAP029050-RA/AGAP029050, intron 4 of 8)	5	3429125	3458785	29661	2	AGAP029050	AGAP029050-RA	13823
UNKN	18813521	18813921	401	*	5.21221	5.79718	0	6.91699	3.18637e-06	6.74121e-05	3	0	Distal Intergenic	7	18826004	18831650	5647	2	AGAP012597	AGAP012597-RA	17729
UNKN	10384027	10384427	401	*	5.19424	5.7792	0	6.89716	3.52101e-06	7.41406e-05	2	0	Promoter (<=1kb)	7	10382698	10383513	816	2	AGAP012517	AGAP012517-RA	-514
X	1543103	1543503	401	*	5.00609	5.59105	0	6.7923	3.57122e-06	7.48447e-05	3	0	Promoter (<=1kb)	5	1541104	1543412	2309	2	AGAP000093	AGAP000093-RA	0
X	984776	985176	401	*	4.98514	5.5701	0	6.77896	3.58809e-06	7.48469e-05	4	0	Promoter (<=1kb)	5	979189	985184	5996	2	AGAP000063	AGAP000063-RA	8
X	339281	339681	401	*	5.67521	6.23636	1.32738	4.61672	4.11032e-06	8.53417e-05	4	0	Promoter (2-3kb)	5	328314	336986	8673	2	AGAP000025	AGAP000025-RA	-2295
X	24094555	24094955	401	*	5.13258	5.71754	0	6.82759	4.7511e-06	9.81893e-05	2	0	Promoter (<=1kb)	5	24094799	24142048	47250	1	AGAP001093	AGAP001093-RA	0
2R	60481614	60482014	401	*	5.11875	5.70371	0	6.81087	5.27716e-06	0.000108559	4	0	Distal Intergenic	2	60410043	60423437	13395	2	AGAP004664	AGAP004664-RA	-58177
X	317137	317537	401	*	4.93469	5.51965	0	6.69766	5.88105e-06	0.000120427	3	0	Promoter (2-3kb)	5	314467	315701	1235	1	AGAP000021	AGAP000021-RA	2670
X	8103066	8103466	401	*	5.70106	6.24722	2.05018	3.96992	6.70409e-06	0.000136653	4	0	Promoter (<=1kb)	5	8094597	8102973	8377	2	AGAP000469	AGAP000469-RA	-93
X	7935008	7935408	401	*	6.38442	6.90224	3.5106	3.25499	7.20276e-06	0.000146151	4	0	Promoter (<=1kb)	5	7930828	7935051	4224	2	AGAP000457	AGAP000457-RA	0
X	10153124	10153524	401	*	4.91961	5.50457	0	6.66027	7.75867e-06	0.000156213	3	0	Promoter (<=1kb)	5	10149405	10153152	3748	2	AGAP000577	AGAP000577-RC	0
X	18806249	18806649	401	*	5.96622	6.47263	3.3131	3.06617	7.76865e-06	0.000156213	4	1	Promoter (<=1kb)	5	18805428	18806393	966	2	AGAP013093	AGAP013093-RA	0
X	20412367	20412767	401	*	4.8497	5.43466	0	6.61931	7.85229e-06	0.000157187	3	0	Exon (AGAP001046-RA/AGAP001046, exon 3 of 4)	5	20392220	20415876	23657	2	AGAP001046	AGAP001046-RA	3109
X	9919104	9919504	401	*	5.04665	5.63162	0	6.72069	7.99285e-06	0.000159286	2	0	Promoter (<=1kb)	5	9918860	9929107	10248	1	AGAP000558	AGAP000558-RA	244
X	15375135	15375535	401	*	5.25484	5.8271	0.0054531	5.29786	8.67346e-06	0.000172081	3	1	Promoter (<=1kb)	5	15375386	15376767	1382	1	AGAP000831	AGAP000831-RA	0
X	15582934	15583334	401	*	5.43108	5.99349	1.00545	4.65538	9.06644e-06	0.000179082	3	0	Promoter (<=1kb)	5	15566918	15582017	15100	2	AGAP000844	AGAP000844-RA	-917
X	1044480	1044880	401	*	4.92597	5.51094	0	6.63843	9.29609e-06	0.000182809	3	0	Intron (AGAP000068-RA/AGAP000068, intron 1 of 5)	5	1039508	1059116	19609	1	AGAP000068	AGAP000068-RA	4972
X	7650187	7650587	401	*	5.41654	5.93736	2.47823	3.32985	9.42186e-06	0.00018447	4	1	Promoter (<=1kb)	5	7646486	7650454	3969	2	AGAP000430	AGAP000430-RA	0
X	17501477	17501877	401	*	4.82291	5.40788	0	6.5813	9.68446e-06	0.000188254	2	0	Promoter (<=1kb)	5	17501556	17503013	1458	1	AGAP000928	AGAP000928-RA	0
X	11670899	11671299	401	*	5.31709	5.88131	0.771624	4.65835	9.69949e-06	0.000188254	4	0	Distal Intergenic	5	11655380	11664337	8958	2	AGAP000651	AGAP000651-RB	-6562
X	15734304	15734704	401	*	5.18562	5.75926	0	5.29379	9.86148e-06	0.00019057	4	0	Promoter (<=1kb)	5	15734491	15738109	3619	1	AGAP029431	AGAP029431-RA	0
X	8426096	8426496	401	*	4.86304	5.44801	0	6.58801	1.0939e-05	0.000210481	3	0	Promoter (<=1kb)	5	8426333	8427705	1373	1	AGAP000479	AGAP000479-RA	0
X	4567368	4567768	401	*	5.39329	5.95363	1.09355	4.45997	1.11978e-05	0.000214536	4	0	Promoter (<=1kb)	5	4567469	4570158	2690	1	AGAP000246	AGAP000246-RA	0
X	12586336	12586736	401	*	4.83813	5.42309	0	6.57108	1.12747e-05	0.000215087	3	0	Promoter (<=1kb)	5	12586672	12617811	31140	1	AGAP000703	AGAP000703-RB	0
X	18328402	18328802	401	*	7.36471	7.93465	2.35659	5.03429	1.13248e-05	0.000215124	4	0	Promoter (<=1kb)	5	18326878	18328426	1549	2	AGAP000950	AGAP000950-RA	0
3L	26449857	26450257	401	*	5.53108	6.11159	0	6.14924	1.15999e-05	0.000219415	3	0	Promoter (<=1kb)	3	26442346	26448955	6610	2	AGAP011523	AGAP011523-RA	-902
2L	487916	488316	401	*	4.81921	5.40417	0	6.55354	1.16825e-05	0.000220045	3	0	Promoter (<=1kb)	1	485388	488531	3144	2	AGAP004683	AGAP004683-RA	215
X	13994884	13995284	401	*	4.88218	5.46715	0	6.58466	1.1996e-05	0.000225001	3	0	Distal Intergenic	5	13962712	13988433	25722	2	AGAP000779	AGAP000779-RA	-6451
X	17550323	17550723	401	*	4.91321	5.49817	0	6.59848	1.20992e-05	0.000225987	3	0	Promoter (<=1kb)	5	17536076	17550613	14538	2	AGAP012964	AGAP012964-RA	0
X	3131947	3132347	401	*	4.66022	5.24518	0	6.46104	1.2505e-05	0.000232592	2	0	Intron (AGAP000190-RA/AGAP000190, intron 3 of 5)	5	3105999	3159626	53628	1	AGAP000190	AGAP000190-RA	25948
X	7272261	7272661	401	*	6.04203	6.627	0	7.12909	1.27844e-05	0.000236803	4	0	Promoter (<=1kb)	5	7272597	7275902	3306	1	AGAP000400	AGAP000400-RA	0
X	789237	789637	401	*	6.24075	6.77271	3.03285	3.54516	1.30838e-05	0.000241348	4	0	Promoter (<=1kb)	5	779216	788489	9274	2	AGAP000048	AGAP000048-RA	-748
X	13052047	13052447	401	*	4.943	5.52796	0	6.60639	1.32794e-05	0.000243198	2	0	Intron (AGAP000717-RA/AGAP000717, intron 1 of 6)	5	13057051	13066994	9944	1	AGAP000718	AGAP000718-RA	-4604
X	11793462	11793862	401	*	4.90881	5.49377	0	6.58694	1.32931e-05	0.000243198	3	0	Promoter (<=1kb)	5	11783528	11793374	9847	2	AGAP000663	AGAP000663-RB	-88
X	7055601	7056001	401	*	4.84527	5.43023	0	6.53647	1.49805e-05	0.000272951	3	0	Distal Intergenic	5	6974259	7037977	63719	2	AGAP000383	AGAP000383-RA	-17624
2L	2477475	2477875	401	*	4.55188	5.13684	0	6.37156	1.59452e-05	0.000289347	2	0	Distal Intergenic	1	2471589	2474401	2813	2	AGAP004708	AGAP004708-RA	-3074
UNKN	29691982	29692382	401	*	4.76153	5.3465	0	6.47461	1.72963e-05	0.000312593	4	0	Distal Intergenic	7	29682900	29682982	83	1	AGAP012797	AGAP012797-RA	9082
X	22325179	22325579	401	*	5.13418	5.7015	0.356587	4.80481	1.73996e-05	0.000313194	4	0	Promoter (<=1kb)	5	22324224	22330158	5935	1	AGAP001065	AGAP001065-RG	955
X	7615788	7616188	401	*	4.7116	5.29657	0	6.44738	1.74782e-05	0.000313343	3	0	Promoter (<=1kb)	5	7613848	7616028	2181	2	AGAP000425	AGAP000425-RA	0
X	20420508	20420908	401	*	4.73053	5.31549	0	6.45496	1.7626e-05	0.000314729	4	0	Distal Intergenic	5	20424066	20427902	3837	1	AGAP001047	AGAP001047-RA	-3158
X	12706463	12706863	401	*	4.74901	5.33397	0	6.46629	1.7702e-05	0.000314828	4	0	Promoter (<=1kb)	5	12699879	12706943	7065	2	AGAP000711	AGAP000711-RA	80
2L	461558	461958	401	*	5.38484	5.94503	1.09355	4.43097	1.90399e-05	0.000337278	3	0	Promoter (<=1kb)	1	433503	461627	28125	2	AGAP004682	AGAP004682-RA	0
X	7873068	7873468	401	*	4.79138	5.37635	0	6.47505	1.92299e-05	0.000339297	3	0	Promoter (1-2kb)	5	7860156	7871725	11570	2	AGAP013275	AGAP013275-RA	-1343
2L	203526	203926	401	*	4.5153	5.10027	0	6.32576	2.00015e-05	0.000351523	4	0	Promoter (<=1kb)	1	203779	205293	1515	1	AGAP004678	AGAP004678-RA	0
X	11680292	11680692	401	*	5.83116	6.36871	2.46488	3.72423	2.12812e-05	0.000372547	4	0	Promoter (<=1kb)	5	11675679	11680429	4751	2	AGAP000652	AGAP000652-RA	0
X	15868171	15868571	401	*	8.62654	9.19259	3.94858	4.76172	2.20548e-05	0.000384581	4	0	Promoter (<=1kb)	5	15859667	15868268	8602	2	AGAP000861	AGAP000861-RA	0
X	14440995	14441395	401	*	4.58002	5.16498	0	6.3447	2.25749e-05	0.000392118	4	0	Promoter (1-2kb)	5	14439438	14439960	523	2	AGAP000793	AGAP000793-RA	-1035
X	5771019	5771419	401	*	4.70871	5.29367	0	6.40754	2.33298e-05	0.00040366	3	0	Promoter (<=1kb)	5	5771583	5783307	11725	1	AGAP000329	AGAP000329-RA	-164
X	8432560	8432960	401	*	5.29634	5.86555	0.356587	4.90847	2.42998e-05	0.000418819	4	0	Promoter (<=1kb)	5	8432913	8436736	3824	1	AGAP000481	AGAP000481-RA	0
X	10074613	10075013	401	*	4.6463	5.23126	0	6.3559	2.66827e-05	0.000458122	3	0	Promoter (<=1kb)	5	10074944	10080598	5655	1	AGAP000569	AGAP000569-RA	0
X	6839135	6839535	401	*	4.76241	5.34737	0	6.40147	2.89367e-05	0.000493934	3	0	Distal Intergenic	5	6846913	6860990	14078	2	AGAP000374	AGAP000374-RA	21455
X	6841779	6842179	401	*	4.87835	5.46331	0	6.46053	2.89899e-05	0.000493934	3	0	Distal Intergenic	5	6846913	6860990	14078	2	AGAP000374	AGAP000374-RA	18811
X	336451	336851	401	*	6.45695	7.04191	0	7.12677	2.93077e-05	0.000497452	4	0	Promoter (<=1kb)	5	328314	336986	8673	2	AGAP000025	AGAP000025-RA	135
UNKN	42350923	42351323	401	*	5.80238	6.38734	0	6.85174	3.303e-05	0.000558507	4	0	Distal Intergenic	7	42360548	42361063	516	2	AGAP012945	AGAP012945-RA	9740
X	5696225	5696625	401	*	4.66133	5.24629	0	6.32407	3.50176e-05	0.000589881	3	0	Promoter (2-3kb)	5	5698848	5711854	13007	1	AGAP000321	AGAP000321-RA	-2223
X	8263246	8263646	401	*	6.64789	7.1341	4.31482	2.74177	3.53401e-05	0.000593077	3	1	Promoter (<=1kb)	5	8264241	8269053	4813	1	AGAP000475	AGAP000475-RA	-595
X	798841	799241	401	*	5.16061	5.72826	0.356587	4.78399	3.81742e-05	0.000638239	4	0	Promoter (<=1kb)	5	790280	800139	9860	2	AGAP012954	AGAP012954-RA	898
X	9520587	9520987	401	*	4.65962	5.24458	0	6.30837	3.85147e-05	0.000641528	3	0	Intron (AGAP013259-RA/AGAP013259, intron 1 of 1)	5	9510303	9529157	18855	1	AGAP013259	AGAP013259-RA	10284
X	9952508	9952908	401	*	4.55937	5.14433	0	6.25689	3.88625e-05	0.000644915	2	0	Intron (AGAP000561-RA/AGAP000561, intron 2 of 8)	5	9941407	9963302	21896	1	AGAP000561	AGAP000561-RA	11101
X	12653495	12653895	401	*	4.62901	5.21397	0	6.28992	3.94795e-05	0.000652729	3	0	Promoter (<=1kb)	5	12652574	12674376	21803	1	AGAP000707	AGAP000707-RA	921
X	24086089	24086489	401	*	5.09808	5.67101	0	5.12781	4.80405e-05	0.000791339	3	0	Promoter (<=1kb)	5	24086190	24087589	1400	1	AGAP001092	AGAP001092-RA	0
X	16089307	16089707	401	*	4.50472	5.08969	0	6.19373	4.87023e-05	0.00079929	3	0	Promoter (<=1kb)	5	16089539	16095030	5492	1	AGAP000864	AGAP000864-RA	0
2R	60799033	60799433	401	*	4.66006	5.21609	0.590416	4.30241	5.18338e-05	0.000847568	4	0	Distal Intergenic	2	60786120	60786889	770	2	AGAP004668	AGAP004668-RA	-12144
X	323468	323868	401	*	5.11065	5.68861	0	5.71832	5.26656e-05	0.000858027	4	0	Promoter (<=1kb)	5	320064	323468	3405	2	AGAP000023	AGAP000023-RA	0
X	24110662	24111062	401	*	5.3795	5.92953	1.57898	3.99844	5.35624e-05	0.000865176	3	0	Intron (AGAP001093-RA/AGAP001093, intron 2 of 3)	5	24094799	24142048	47250	1	AGAP001093	AGAP001093-RA	15863
UNKN	7606783	7607183	401	*	4.74372	5.32868	0	6.29406	5.36464e-05	0.000865176	3	0	Promoter (<=1kb)	7	7607073	7610307	3235	1	AGAP012493	AGAP012493-RA	0
X	18126522	18126922	401	*	4.59325	5.17821	0	6.22299	5.36859e-05	0.000865176	3	0	Promoter (<=1kb)	5	18120046	18126678	6633	2	AGAP000939	AGAP000939-RA	0
X	318511	318911	401	*	4.63954	5.22451	0	6.22848	5.87044e-05	0.000942648	3	0	Distal Intergenic	5	314467	315701	1235	1	AGAP000021	AGAP000021-RA	4044
X	17498496	17498896	401	*	4.5224	5.10736	0	6.16096	6.20456e-05	0.000992729	3	0	Promoter (<=1kb)	5	17495729	17498912	3184	2	AGAP000927	AGAP000927-RA	16
X	12560653	12561053	401	*	4.56126	5.14622	0	6.16961	6.61113e-05	0.001054	4	0	Promoter (<=1kb)	5	12561091	12573050	11960	1	AGAP000702	AGAP000702-RA	-38
X	1751444	1751844	401	*	5.52705	6.05488	2.42509	3.45291	6.86482e-05	0.00109055	4	0	Promoter (<=1kb)	5	1749118	1751758	2641	2	AGAP000105	AGAP000105-RA	0
X	9517357	9517757	401	*	4.5725	5.15746	0	6.16697	6.99325e-05	0.00110372	2	0	Intron (AGAP013259-RA/AGAP013259, intron 1 of 1)	5	9510303	9529157	18855	1	AGAP013259	AGAP013259-RA	7054
X	10701169	10701569	401	*	4.54994	5.1349	0	6.15344	6.99717e-05	0.00110372	3	0	Promoter (<=1kb)	5	10699414	10700449	1036	2	AGAP013348	AGAP013348-RA	-720
X	9853119	9853519	401	*	4.38923	4.9742	0	6.06016	7.56946e-05	0.00118943	3	0	Exon (AGAP000550-RA/AGAP000550, exon 9 of 10)	5	9857331	9862712	5382	1	AGAP000551	AGAP000551-RA	-3812
X	17165256	17165656	401	*	5.12727	5.67834	1.28355	4.07643	7.59381e-05	0.00118943	4	0	Promoter (<=1kb)	5	17165316	17171737	6422	1	AGAP000912	AGAP000912-RA	0
3R	25714016	25714416	401	*	3.29015	0	4.87511	-5.79266	7.63649e-05	0.00119123	0	2	Distal Intergenic	4	25747232	25748570	1339	2	AGAP009111	AGAP009111-RA	34154
X	18324153	18324553	401	*	5.66082	6.2022	2.17538	3.78728	7.65864e-05	0.00119123	4	0	Promoter (<=1kb)	5	18321426	18324357	2932	2	AGAP000949	AGAP000949-RA	0
2L	30041960	30042360	401	*	4.49716	5.08213	0	6.11001	7.76636e-05	0.00120379	2	0	Distal Intergenic	1	30093121	30106185	13065	1	AGAP006345	AGAP006345-RA	-50761
X	15931274	15931674	401	*	4.50822	5.09318	0	6.1038	8.3096e-05	0.00128353	3	0	Distal Intergenic	5	15870646	15874557	3912	1	AGAP000862	AGAP000862-RA	60628
X	22495384	22495784	401	*	5.04172	5.61934	0	5.61493	8.60673e-05	0.00132484	4	1	Promoter (<=1kb)	5	22496341	22563331	66991	1	AGAP001070	AGAP001070-RA	-557
X	11840731	11841131	401	*	4.61534	5.20031	0	6.14027	8.89522e-05	0.00136454	3	0	Promoter (<=1kb)	5	11840406	11841085	680	2	AGAP000669	AGAP000669-RA	0
X	9115458	9115858	401	*	4.46341	5.04838	0	6.06704	8.95499e-05	0.00136901	4	0	Promoter (<=1kb)	5	9114570	9115737	1168	2	AGAP000516	AGAP000516-RA	0
X	14838142	14838542	401	*	4.53796	5.12292	0	6.09329	9.32817e-05	0.00142119	3	0	Promoter (<=1kb)	5	14838271	14840285	2015	1	AGAP000809	AGAP000809-RA	0
X	20063262	20063662	401	*	5.43459	6.01955	0	6.47075	9.44424e-05	0.00143398	4	0	Promoter (<=1kb)	5	20063115	20064156	1042	2	AGAP001042	AGAP001042-RA	494
X	17092181	17092581	401	*	4.52523	5.11019	0	6.08184	9.60263e-05	0.00145249	3	0	Intron (AGAP029488-RB/AGAP029488, intron 5 of 12)	5	17071280	17107525	36246	1	AGAP029488	AGAP029488-RA	20901
X	6311830	6312230	401	*	4.47127	5.05623	0	6.05896	9.63124e-05	0.00145249	4	0	5' UTR	5	6307404	6318998	11595	1	AGAP000354	AGAP000354-RB	4426
X	3084565	3084965	401	*	7.64731	8.2189	2.47206	4.99943	9.70412e-05	0.00145856	4	0	Promoter (<=1kb)	5	3084792	3090951	6160	1	AGAP000189	AGAP000189-RA	0
X	4611857	4612257	401	*	4.50784	5.09281	0	6.07191	9.7527e-05	0.00146094	3	0	Promoter (<=1kb)	5	4610008	4611922	1915	2	AGAP000253	AGAP000253-RA	0
3L	26448733	26449133	401	*	5.65764	6.18902	2.46488	3.52081	0.000102345	0.00152644	4	1	Promoter (<=1kb)	3	26442346	26448955	6610	2	AGAP011523	AGAP011523-RA	0
X	7834719	7835119	401	*	4.34936	4.93433	0	5.98674	0.000102584	0.00152644	3	0	Promoter (<=1kb)	5	7833802	7835573	1772	2	AGAP000445	AGAP000445-RA	454
X	1273295	1273695	401	*	5.35861	5.89602	1.99688	3.61982	0.000108761	0.00161298	4	0	Promoter (<=1kb)	5	1263159	1273692	10534	2	AGAP000078	AGAP000078-RA	0
2L	1973148	1973548	401	*	4.23648	4.82145	0	5.91684	0.000111112	0.00164239	3	0	Promoter (<=1kb)	1	1973601	1976987	3387	1	AGAP004699	AGAP004699-RA	-53
X	15786151	15786551	401	*	6.66184	7.24441	0	6.32775	0.000113208	0.00166785	4	0	Promoter (<=1kb)	5	15786439	15788887	2449	1	AGAP000856	AGAP000856-RA	0
X	15499451	15499851	401	*	4.46431	5.04928	0	6.01772	0.000113849	0.00167179	2	0	Distal Intergenic	5	15468833	15476544	7712	2	AGAP013506	AGAP013506-RA	-22907
X	10517368	10517768	401	*	4.53749	5.12245	0	6.04708	0.000117631	0.00172165	3	0	Promoter (<=1kb)	5	10517536	10527174	9639	1	AGAP000588	AGAP000588-RA	0
X	11387517	11387917	401	*	4.44396	5.02893	0	6.00269	0.000118332	0.00172626	3	0	Promoter (<=1kb)	5	11387007	11398007	11001	1	AGAP000635	AGAP000635-RA	510
X	22747639	22748039	401	*	4.52841	5.11337	0	6.03964	0.000119878	0.00174311	3	0	Promoter (<=1kb)	5	22747835	22776731	28897	1	AGAP001073	AGAP001073-RA	0
X	6877621	6878021	401	*	4.41479	4.99975	0	5.98208	0.000122791	0.00177967	3	0	Promoter (1-2kb)	5	6879686	6894564	14879	1	AGAP000378	AGAP000378-RA	-1665
X	24269450	24269850	401	*	5.13189	5.7051	0	5.05158	0.000129499	0.00187082	2	0	Distal Intergenic	5	24231498	24256349	24852	2	AGAP001094	AGAP001094-RA	-13101
X	13749067	13749467	401	*	4.38505	4.97001	0	5.94221	0.000138362	0.00199241	4	0	Promoter (<=1kb)	5	13749445	13753936	4492	1	AGAP000755	AGAP000755-RA	0
X	10674331	10674731	401	*	4.6404	5.22537	0	6.03262	0.000152267	0.00218559	2	0	Promoter (<=1kb)	5	10674507	10675769	1263	1	AGAP000597	AGAP000597-RA	0
X	8048332	8048732	401	*	4.32738	4.91234	0	5.89407	0.000152985	0.00218886	4	0	Intron (AGAP000466-RA/AGAP000466, intron 1 of 9)	5	8044454	8067081	22628	1	AGAP000466	AGAP000466-RA	3878
UNKN	4106176	4106576	401	*	4.83809	5.40863	0	4.84033	0.000154435	0.00220255	4	0	Promoter (<=1kb)	7	4103349	4106447	3099	2	AGAP012460	AGAP012460-RA	0
X	22487293	22487693	401	*	4.25201	4.83697	0	5.85336	0.000156988	0.00223183	4	0	Promoter (<=1kb)	5	22455074	22488471	33398	2	AGAP001069	AGAP001069-RA	778
X	14431015	14431415	401	*	4.43428	5.01924	0	5.92935	0.000162364	0.00229625	4	0	Intron (AGAP000792-RA/AGAP000792, intron 3 of 5)	5	14439438	14439960	523	2	AGAP000793	AGAP000793-RA	8545
X	13837827	13838227	401	*	4.3569	4.94186	0	5.89462	0.000162548	0.00229625	2	0	Intron (AGAP000768-RA/AGAP000768, intron 1 of 5)	5	13831596	13843473	11878	1	AGAP000768	AGAP000768-RA	6231
X	8044213	8044613	401	*	4.52226	5.10722	0	5.96383	0.000164295	0.0023136	2	0	Promoter (<=1kb)	5	8044454	8067081	22628	1	AGAP000466	AGAP000466-RA	0
X	10118410	10118810	401	*	4.37199	4.95695	0	5.88402	0.000173987	0.00244238	2	0	Intron (AGAP000574-RA/AGAP000574, intron 1 of 7)	5	10097910	10121860	23951	2	AGAP000574	AGAP000574-RA	3050
X	11496853	11497253	401	*	4.37885	4.96381	0	5.88298	0.00017793	0.0024837	3	0	Distal Intergenic	5	11415445	11488785	73341	2	AGAP000639	AGAP000639-RA	-8068
X	13048670	13049070	401	*	4.43122	5.01618	0	5.90365	0.000178043	0.0024837	4	0	Intron (AGAP000717-RA/AGAP000717, intron 2 of 6)	5	13057051	13066994	9944	1	AGAP000718	AGAP000718-RA	-7981
X	18278580	18278980	401	*	5.39169	5.92396	2.17538	3.51253	0.000181991	0.00253086	4	0	Promoter (<=1kb)	5	18279735	18280419	685	1	AGAP000944	AGAP000944-RA	-755
X	13690250	13690650	401	*	4.38365	4.96861	0	5.87283	0.000186706	0.00258824	4	0	Promoter (<=1kb)	5	13689968	13699672	9705	1	AGAP000747	AGAP000747-RB	282
X	5139349	5139749	401	*	4.41781	5.00278	0	5.88623	0.000187277	0.00258824	2	0	Promoter (<=1kb)	5	5130353	5139642	9290	2	AGAP000290	AGAP000290-RA	0
X	14502314	14502714	401	*	4.84116	5.40919	0.0054531	4.75031	0.00018851	0.00259725	2	0	Intron (AGAP000795-RC/AGAP000795, intron 1 of 5)	5	14461512	14492846	31335	2	AGAP000795	AGAP000795-RB	-9468
X	1819661	1820061	401	*	4.39295	4.97792	0	5.87107	0.000190059	0.00261054	3	0	Promoter (<=1kb)	5	1803101	1819656	16556	2	AGAP000113	AGAP000113-RA	-5
2L	492795	493195	401	*	4.59759	5.18255	0	5.95859	0.000191685	0.00262479	2	0	Promoter (<=1kb)	1	492965	493569	605	1	AGAP004684	AGAP004684-RA	0
X	1925615	1926015	401	*	5.38043	5.96539	0	6.24636	0.000195373	0.00266571	4	0	Promoter (<=1kb)	5	1918845	1925946	7102	2	AGAP000116	AGAP000116-RA	0
X	15590592	15590992	401	*	4.41521	5.00017	0	5.87528	0.000195868	0.00266571	2	0	Distal Intergenic	5	15566918	15582017	15100	2	AGAP000844	AGAP000844-RA	-8575
X	6864337	6864737	401	*	4.30352	4.88848	0	5.81516	0.000203761	0.0027647	4	0	Promoter (<=1kb)	5	6864349	6866041	1693	1	AGAP000375	AGAP000375-RA	0
UNKN	27770531	27770931	401	*	4.35053	4.93549	0	5.83651	0.000204839	0.00277092	4	0	Distal Intergenic	7	27732533	27734015	1483	1	AGAP012762	AGAP012762-RA	37998
X	13711729	13712129	401	*	4.44078	5.02574	0	5.87438	0.000205681	0.0027739	3	0	Promoter (<=1kb)	5	13712077	13714950	2874	1	AGAP000749	AGAP000749-RA	0
X	13727829	13728229	401	*	4.82122	5.39762	0	5.34314	0.000210751	0.00283371	3	0	Promoter (<=1kb)	5	13700537	13728961	28425	2	AGAP000748	AGAP000748-RA	732
3L	4208698	4209098	401	*	4.41214	4.99711	0	5.84717	0.000216282	0.00289935	4	0	Promoter (<=1kb)	3	4208673	4232676	24004	1	AGAP010480	AGAP010480-RB	25
X	8808015	8808415	401	*	5.01999	5.57942	0.771624	4.24876	0.0002199	0.00293903	4	0	Promoter (1-2kb)	5	8806454	8807259	806	1	AGAP013382	AGAP013382-RA	1561
X	22488288	22488688	401	*	4.29876	4.88372	0	5.78633	0.000227768	0.00303509	2	0	Promoter (<=1kb)	5	22455074	22488471	33398	2	AGAP001069	AGAP001069-RA	0
X	4961032	4961432	401	*	4.74537	5.3213	0	5.26878	0.000250182	0.00332384	4	0	Promoter (2-3kb)	5	4961558	4963460	1903	2	AGAP000268	AGAP000268-RA	2028
X	7243396	7243796	401	*	4.29065	4.87561	0	5.75476	0.000253899	0.00336321	2	0	Promoter (1-2kb)	5	7242574	7245753	3180	2	AGAP000397	AGAP000397-RA	1957
X	11255974	11256374	401	*	4.28208	4.86704	0	5.74867	0.000256452	0.00338699	3	0	Promoter (2-3kb)	5	11254493	11258406	3914	2	AGAP000623	AGAP000623-RA	2032
X	22444530	22444930	401	*	4.32804	4.91301	0	5.75161	0.00027308	0.00359596	3	0	Distal Intergenic	5	22390512	22416767	26256	2	AGAP001068	AGAP001068-RA	-27763
X	5399770	5400170	401	*	4.40346	4.98842	0	5.78226	0.000274294	0.00360132	2	0	Promoter (1-2kb)	5	5401645	5405666	4022	1	AGAP000304	AGAP000304-RC	-1475
3L	411683	412083	401	*	4.36216	4.94713	0	5.75599	0.000282523	0.00368791	4	0	Promoter (1-2kb)	3	413217	415064	1848	1	AGAP010317	AGAP010317-RA	-1134
X	395975	396375	401	*	4.75084	5.32681	0	5.24874	0.000282541	0.00368791	4	0	5' UTR	5	374582	400558	25977	2	AGAP000029	AGAP000029-RA	4183
X	13911409	13911809	401	*	4.32382	4.90879	0	5.72584	0.00029647	0.00385844	3	0	Promoter (2-3kb)	5	13891135	13913937	22803	2	AGAP000774	AGAP000774-RA	2128
X	7623754	7624154	401	*	4.26258	4.84754	0	5.69706	0.00029938	0.00388432	4	0	3' UTR	5	7617893	7619360	1468	2	AGAP000426	AGAP000426-RA	-4394
X	13719715	13720115	401	*	4.29005	4.87501	0	5.70664	0.000300199	0.00388432	3	0	Promoter (<=1kb)	5	13719123	13721789	2667	1	AGAP000750	AGAP000750-RA	592
2R	42373946	42374346	401	*	4.16508	4.75004	0	5.65575	0.000302546	0.00390337	2	0	Distal Intergenic	2	42368367	42373450	5084	1	AGAP003714	AGAP003714-RA	5579
X	13054921	13055321	401	*	4.39726	4.98222	0	5.74643	0.000307599	0.00395712	2	0	Promoter (1-2kb)	5	13057051	13066994	9944	1	AGAP000718	AGAP000718-RA	-1730
X	7214497	7214897	401	*	4.12665	4.71161	0	5.6272	0.000311671	0.00399798	3	0	Promoter (<=1kb)	5	7206188	7213763	7576	2	AGAP013009	AGAP013009-RA	-734
X	1944997	1945397	401	*	4.34681	4.93177	0	5.71988	0.000313998	0.00400497	3	0	Promoter (<=1kb)	5	1944205	1945422	1218	2	AGAP000120	AGAP000120-RA	25
X	5713187	5713587	401	*	4.86241	5.4403	0	5.30261	0.00031401	0.00400497	2	0	Distal Intergenic	5	5714869	5717584	2716	2	AGAP013441	AGAP013441-RA	3997
X	16264293	16264693	401	*	4.26648	4.85145	0	5.68091	0.00031862	0.0040522	2	0	Promoter (1-2kb)	5	16242409	16266235	23827	2	AGAP000870	AGAP000870-RA	1542
X	344417	344817	401	*	4.33044	4.9154	0	5.70535	0.000321697	0.00407082	2	0	Distal Intergenic	5	328314	336986	8673	2	AGAP000025	AGAP000025-RA	-7431
UNKN	10361955	10362355	401	*	5.4935	6.07846	0	6.10583	0.000321909	0.00407082	3	0	Promoter (<=1kb)	7	10361889	10361970	82	2	AGAP029002	AGAP029002-RA	0
UNKN	468050	468450	401	*	4.2672	4.85216	0	5.6762	0.000325185	0.00410064	4	0	Promoter (2-3kb)	7	465890	466427	538	1	AGAP012432	AGAP012432-RA	2160
X	11237119	11237519	401	*	7.11465	7.68209	2.32738	4.60226	0.000343076	0.00431406	4	0	Promoter (<=1kb)	5	11226418	11237469	11052	2	AGAP000620	AGAP000620-RA	0
2R	60783973	60784373	401	*	4.34498	4.92994	0	5.67772	0.00035777	0.0044862	3	0	Promoter (<=1kb)	2	60783799	60786194	2396	1	AGAP028490	AGAP028490-RA	174
X	14913070	14913470	401	*	4.27483	4.85979	0	5.64647	0.000362582	0.0045338	2	0	Promoter (<=1kb)	5	14912127	14913229	1103	2	AGAP000813	AGAP000813-RA	0
X	11599156	11599556	401	*	5.61939	6.14033	2.67852	3.17954	0.000368349	0.00459305	4	0	Promoter (<=1kb)	5	11597718	11599288	1571	2	AGAP000649	AGAP000649-RA	0
X	1260672	1261072	401	*	4.19324	4.77821	0	5.60561	0.000372269	0.004629	3	0	Promoter (<=1kb)	5	1254630	1261036	6407	2	AGAP000076	AGAP000076-RA	0
X	8069196	8069596	401	*	4.30568	4.89064	0	5.6483	0.00037484	0.00464801	2	0	Distal Intergenic	5	8072620	8088217	15598	1	AGAP000467	AGAP000467-RA	-3024
2L	497352	497752	401	*	4.87484	5.43155	0.771624	4.04263	0.000501734	0.00620426	4	0	Promoter (<=1kb)	1	493579	497632	4054	2	AGAP004685	AGAP004685-RA	0
X	14915512	14915912	401	*	4.14528	4.73024	0	5.4852	0.000508651	0.00627242	4	0	Promoter (<=1kb)	5	14915415	14919733	4319	1	AGAP000814	AGAP000814-RA	97
X	15326923	15327323	401	*	4.35106	4.93602	0	5.55754	0.000518242	0.0063731	4	0	Promoter (<=1kb)	5	15327411	15333680	6270	1	AGAP000823	AGAP000823-RA	-88
3R	26810571	26810971	401	*	2.6458	0	4.23077	-5.07356	0.000522432	0.00640696	0	1	Distal Intergenic	4	26868800	26875529	6730	2	AGAP009136	AGAP009136-RA	64558
X	12627507	12627907	401	*	5.68992	6.20148	2.94155	2.98102	0.000533445	0.00652411	4	0	Promoter (<=1kb)	5	12626285	12627763	1479	2	AGAP013449	AGAP013449-RA	0
X	6772071	6772471	401	*	4.69331	5.26232	0	4.556	0.000543241	0.00662576	3	0	Promoter (<=1kb)	5	6771323	6772153	831	2	AGAP000366	AGAP000366-RA	0
X	18333430	18333830	401	*	3.92125	4.50622	0	5.36119	0.000564459	0.00686579	2	0	Promoter (1-2kb)	5	18333059	18335365	2307	2	AGAP000952	AGAP000952-RA	1535
X	16743524	16743924	401	*	4.60797	5.18449	0	5.02478	0.000566054	0.00686648	4	0	Promoter (<=1kb)	5	16743686	16745698	2013	1	AGAP000887	AGAP000887-RA	0
X	791674	792074	401	*	4.09887	4.68384	0	5.42595	0.000571175	0.00689866	3	0	3' UTR	5	779216	788489	9274	2	AGAP000048	AGAP000048-RA	-3185
2R	10044216	10044616	401	*	3.40977	0	4.99473	-5.38498	0.000571797	0.00689866	0	2	Promoter (2-3kb)	2	10041418	10061319	19902	1	AGAP001774	AGAP001774-RA	2798
X	904696	905096	401	*	4.71139	5.27266	0.356587	4.1866	0.000589952	0.0070985	4	0	Promoter (<=1kb)	5	900291	904742	4452	2	AGAP000056	AGAP000056-RA	0
X	9869614	9870014	401	*	4.13902	4.72398	0	5.42077	0.000605268	0.00726322	3	0	Promoter (<=1kb)	5	9865086	9870584	5499	2	AGAP000552	AGAP000552-RA	570
X	10670165	10670565	401	*	4.30638	4.89134	0	5.46468	0.000633492	0.00758152	2	0	Promoter (1-2kb)	5	10653670	10671973	18304	2	AGAP000596	AGAP000596-RA	1408
X	16765675	16766075	401	*	4.33628	4.92124	0	5.47142	0.000640056	0.0076396	3	0	Promoter (1-2kb)	5	16762946	16764551	1606	2	AGAP000890	AGAP000890-RA	-1124
X	20173191	20173591	401	*	4.26782	4.85279	0	5.42417	0.000681658	0.00811446	4	0	Promoter (<=1kb)	5	20172573	20174282	1710	1	AGAP001045	AGAP001045-RA	618
3R	39343281	39343681	401	*	3.42614	1.2659	4.77809	-3.17747	0.000689403	0.00818482	3	2	Distal Intergenic	4	39282635	39287521	4887	2	AGAP009709	AGAP009709-RA	-55760
UNKN	10881399	10881799	401	*	4.18303	4.76799	0	5.38279	0.000697706	0.00826143	3	0	Distal Intergenic	7	10887687	10888481	795	1	AGAP012522	AGAP012522-RA	-5888
X	9445212	9445612	401	*	4.07738	4.66235	0	5.34335	0.000701642	0.00828606	3	1	Distal Intergenic	5	9454190	9457700	3511	1	AGAP000523	AGAP000523-RA	-8578
X	4375819	4376219	401	*	4.08139	4.66635	0	5.33307	0.00072413	0.00852907	2	0	Promoter (<=1kb)	5	4337428	4376054	38627	2	AGAP000232	AGAP000232-RA	0
2R	32965926	32966326	401	*	2.71518	0	4.30014	-5.00685	0.000730321	0.00857935	0	1	Exon (AGAP003128-RA/AGAP003128, exon 11 of 11)	2	32958889	32959764	876	1	AGAP003126	AGAP003126-RA	7037
X	11200858	11201258	401	*	4.71321	5.28894	0	4.97765	0.000736876	0.00863364	3	0	Promoter (<=1kb)	5	11201946	11207166	5221	1	AGAP000615	AGAP000615-RA	-688
X	13730822	13731222	401	*	4.07616	4.66113	0	5.32212	0.00074133	0.00866308	2	0	Promoter (1-2kb)	5	13700537	13729423	28887	2	AGAP000748	AGAP000748-RB	-1399
X	12598532	12598932	401	*	4.13886	4.72382	0	5.34311	0.000743332	0.0086638	2	0	Intron (AGAP000703-RA/AGAP000703, intron 2 of 9)	5	12595106	12617811	22706	1	AGAP000703	AGAP000703-RC	3426
3L	195001	195401	401	*	4.07691	4.66187	0	5.30935	0.000764759	0.00889032	4	0	Promoter (<=1kb)	3	168567	195379	26813	2	AGAP010312	AGAP010312-RA	0
3L	671302	671702	401	*	4.76674	5.3289	0.356587	4.16983	0.000770782	0.00893707	3	0	Promoter (<=1kb)	3	670627	671544	918	2	AGAP010322	AGAP010322-RA	0
X	15733389	15733789	401	*	5.61512	6.10571	3.21889	2.66417	0.000773682	0.00894745	4	0	Promoter (<=1kb)	5	15734491	15738109	3619	1	AGAP029431	AGAP029431-RA	-702
X	8758392	8758792	401	*	6.84271	7.40435	2.46488	4.19011	0.0007777	0.00897068	4	0	Promoter (<=1kb)	5	8756833	8758494	1662	2	AGAP000497	AGAP000497-RA	0
X	13944140	13944540	401	*	3.89058	4.47555	0	5.23032	0.000782707	0.00900517	3	0	Promoter (2-3kb)	5	13916245	13947138	30894	2	AGAP000776	AGAP000776-RA	2598
X	3060895	3061295	401	*	3.85292	4.43789	0	5.21118	0.000797476	0.0091515	2	0	Promoter (<=1kb)	5	3058945	3061008	2064	2	AGAP000186	AGAP000186-RA	0
X	14408199	14408599	401	*	4.15432	4.73928	0	5.31795	0.000801718	0.0091675	3	0	Distal Intergenic	5	14411709	14416243	4535	2	AGAP000791	AGAP000791-RA	7644
X	9099128	9099528	401	*	4.11287	4.69783	0	5.30298	0.000802978	0.0091675	2	0	Promoter (<=1kb)	5	9099308	9108706	9399	1	AGAP000514	AGAP000514-RA	0
X	8968031	8968431	401	*	4.01007	4.59504	0	5.26021	0.000814675	0.00927732	2	0	Promoter (<=1kb)	5	8968586	8975615	7030	1	AGAP000509	AGAP000509-RA	-155
X	19936634	19937034	401	*	4.02381	4.60877	0	5.24002	0.000862076	0.00977941	2	0	Promoter (<=1kb)	5	19935928	19937664	1737	1	AGAP001036	AGAP001036-RB	706
X	5500037	5500437	401	*	4.1525	4.73746	0	5.2843	0.000863147	0.00977941	2	0	Exon (AGAP000313-RA/AGAP000313, exon 2 of 7)	5	5495763	5503866	8104	2	AGAP000313	AGAP000313-RA	3429
X	17011050	17011450	401	*	4.12962	4.71458	0	5.27183	0.000875828	0.00989797	2	0	Promoter (1-2kb)	5	17009071	17025050	15980	1	AGAP000900	AGAP000900-RA	1979
X	20057763	20058163	401	*	4.03071	4.61567	0	5.22861	0.000894336	0.0100663	3	0	Distal Intergenic	5	20061484	20063037	1554	1	AGAP001041	AGAP001041-RB	-3321
X	11674039	11674439	401	*	4.04707	4.63203	0	5.23535	0.000895233	0.0100663	2	0	Distal Intergenic	5	11675679	11680429	4751	2	AGAP000652	AGAP000652-RA	5990
2R	52223613	52224013	401	*	3.34692	0	4.93188	-5.18683	0.00090508	0.0101507	0	2	Distal Intergenic	2	52190093	52194254	4162	1	AGAP004227	AGAP004227-RA	33520
X	24387351	24387751	401	*	3.23694	0	4.8219	-5.145	0.00090729	0.0101507	0	1	Promoter (2-3kb)	5	24390339	24391011	673	1	AGAP028974	AGAP028974-RA	-2588
UNKN	723156	723556	401	*	4.05721	4.64217	0	5.2219	0.000928655	0.0103638	4	0	Promoter (1-2kb)	7	724393	725257	865	2	AGAP012435	AGAP012435-RA	1701
X	17632043	17632443	401	*	3.96156	4.54652	0	5.18685	0.00093489	0.0104074	2	0	Distal Intergenic	5	17600517	17626487	25971	2	AGAP000932	AGAP000932-RA	-5556
X	14304479	14304879	401	*	3.99081	4.57577	0	5.19218	0.000942883	0.0104702	2	0	Promoter (2-3kb)	5	14307483	14318789	11307	1	AGAP000786	AGAP000786-RA	-2604
X	7699900	7700300	401	*	3.98658	4.57155	0	5.18402	0.000955647	0.0105856	2	0	Promoter (<=1kb)	5	7694969	7699060	4092	2	AGAP000433	AGAP000433-RA	-840
X	18918548	18918948	401	*	5.20193	5.74732	1.57898	3.59913	0.000987348	0.0109097	3	0	Promoter (<=1kb)	5	18918716	18925106	6391	1	AGAP000985	AGAP000985-RA	0
3L	666691	667091	401	*	3.74508	4.33004	0	5.083	0.000989895	0.0109108	3	0	Promoter (<=1kb)	3	666756	668138	1383	1	AGAP010321	AGAP010321-RA	0
X	7624695	7625095	401	*	3.99986	4.58483	0	5.1663	0.00100711	0.0110733	3	0	Exon (AGAP000427-RA/AGAP000427, exon 5 of 5)	5	7617893	7619360	1468	2	AGAP000426	AGAP000426-RA	-5335
X	11727870	11728270	401	*	3.91665	4.50161	0	5.13066	0.00102592	0.0112524	2	0	Promoter (<=1kb)	5	11721416	11728048	6633	2	AGAP000658	AGAP000658-RA	0
X	23957563	23957963	401	*	4.15177	4.73673	0	5.20389	0.00103594	0.0113344	3	0	Promoter (<=1kb)	5	23957193	23998340	41148	1	AGAP001091	AGAP001091-RB	370
X	5362989	5363389	401	*	4.06282	4.64778	0	5.17063	0.00104583	0.0114146	3	0	Promoter (<=1kb)	5	5337591	5363793	26203	2	AGAP000300	AGAP000300-RA	404
X	16172344	16172744	401	*	3.98927	4.57423	0	5.12817	0.00108785	0.0118443	4	0	Intron (AGAP000868-RA/AGAP000868, intron 1 of 2)	5	16163503	16183701	20199	1	AGAP000868	AGAP000868-RA	8841
X	2462704	2463104	401	*	3.91518	4.50015	0	5.09051	0.00112111	0.0121767	3	0	Distal Intergenic	5	2466316	2477593	11278	1	AGAP000153	AGAP000153-RA	-3212
X	11330612	11331012	401	*	3.99722	4.58218	0	5.11161	0.00113186	0.0122637	2	0	Promoter (<=1kb)	5	11320011	11330701	10691	2	AGAP000629	AGAP000629-RA	0
X	1037587	1037987	401	*	4.0676	4.65256	0	5.11753	0.00117281	0.0126765	2	0	Promoter (1-2kb)	5	1039508	1059116	19609	1	AGAP000068	AGAP000068-RA	-1521
UNKN	10873536	10873936	401	*	4.0731	4.65806	0	5.11712	0.00117944	0.0127174	3	0	Promoter (<=1kb)	7	10871508	10873649	2142	2	AGAP012521	AGAP012521-RA	0
X	13411389	13411789	401	*	5.27379	5.8102	1.94155	3.34342	0.00121727	0.0130937	3	0	Promoter (<=1kb)	5	13411574	13414380	2807	1	AGAP000733	AGAP000733-RA	0
X	9147426	9147826	401	*	4.03646	4.62143	0	5.05312	0.0013117	0.0140756	2	0	Distal Intergenic	5	9114570	9115737	1168	2	AGAP000516	AGAP000516-RA	-31689
X	1427676	1428076	401	*	4.15892	4.74389	0	5.08789	0.00132063	0.0141374	4	0	Promoter (<=1kb)	5	1427597	1432625	5029	1	AGAP029617	AGAP029617-RA	79
X	11434908	11435308	401	*	3.95781	4.54278	0	5.02172	0.001336	0.014236	2	0	Intron (AGAP000639-RA/AGAP000639, intron 3 of 5)	5	11428745	11429680	936	2	AGAP000644	AGAP000644-RA	-5228
X	16950069	16950469	401	*	4.4463	5.02182	0	4.66706	0.00133622	0.014236	4	0	Promoter (<=1kb)	5	16949437	16950371	935	2	AGAP000896	AGAP000896-RA	0
3R	22216831	22217231	401	*	2.35882	0	3.94378	-4.61483	0.00141239	0.0150117	0	1	Distal Intergenic	4	22226381	22228287	1907	2	AGAP008961	AGAP008961-RA	11056
X	7248989	7249389	401	*	4.59789	5.1572	0.356587	3.92052	0.00141806	0.0150362	4	0	Promoter (1-2kb)	5	7247090	7248549	1460	1	AGAP000398	AGAP000398-RA	1899
2L	6925130	6925530	401	*	3.26486	0	4.80792	-4.65344	0.00148561	0.0157151	0	1	Intron (AGAP004950-RA/AGAP004950, intron 2 of 9)	1	6916167	7007099	90933	1	AGAP004950	AGAP004950-RA	8963
2L	943517	943917	401	*	4.2241	2.43425	5.50006	-2.75042	0.00149359	0.0157622	0	0	Intron (AGAP028432-RA/AGAP028432, intron 5 of 5)	1	931776	987882	56107	2	AGAP028432	AGAP028432-RA	43965
X	10660468	10660868	401	*	3.90553	4.49049	0	4.94512	0.00149858	0.0157775	2	0	Exon (AGAP000596-RA/AGAP000596, exon 4 of 10)	5	10645005	10653152	8148	2	AGAP000595	AGAP000595-RA	-7316
2L	14381927	14382327	401	*	4.84086	5.39174	1.00545	3.69788	0.00150644	0.0158229	3	0	Promoter (<=1kb)	1	14381182	14382700	1519	2	AGAP005348	AGAP005348-RA	373
X	11211676	11212076	401	*	7.23915	7.80319	2.70589	4.10259	0.00154165	0.0161548	4	0	Promoter (<=1kb)	5	11211533	11214690	3158	1	AGAP000617	AGAP000617-RA	143
3L	40448731	40449131	401	*	3.52554	4.1105	0	4.79931	0.00155755	0.0162831	0	0	Distal Intergenic	3	40409782	40411509	1728	2	AGAP028546	AGAP028546-RA	-37222
UNKN	36938326	36938726	401	*	3.93716	4.52213	0	4.91068	0.00163374	0.0170397	2	0	Distal Intergenic	7	36954307	36954801	495	2	AGAP012891	AGAP012891-RA	16075
X	1795995	1796395	401	*	3.88734	4.4723	0	4.86911	0.00171661	0.0178624	3	0	Promoter (1-2kb)	5	1796537	1797733	1197	2	AGAP000111	AGAP000111-RA	1338
X	17549455	17549855	401	*	3.98195	4.56691	0	4.88924	0.00173253	0.0179861	2	0	Promoter (<=1kb)	5	17536076	17550613	14538	2	AGAP012964	AGAP012964-RA	758
X	3280608	3281008	401	*	3.63338	4.21834	0	4.78365	0.00174074	0.0180294	2	0	Promoter (<=1kb)	5	3279032	3280615	1584	2	AGAP000201	AGAP000201-RA	0
X	8117576	8117976	401	*	4.50945	5.08378	0	4.5634	0.00174522	0.0180339	2	0	Distal Intergenic	5	8114469	8116713	2245	1	AGAP000471	AGAP000471-RB	3107
X	20050876	20051276	401	*	3.92148	4.50644	0	4.85398	0.0017906	0.0184601	4	0	Promoter (1-2kb)	5	20051826	20053170	1345	2	AGAP001040	AGAP001040-RA	1894
3R	53006930	53007330	401	*	4.45646	5.03038	0	4.527	0.0018055	0.0185709	3	0	Promoter (1-2kb)	4	53004969	53006434	1466	1	AGAP010305	AGAP010305-RA	1961
X	18801990	18802390	401	*	4.77147	5.31836	1.09355	3.49269	0.00182688	0.0187475	4	0	Promoter (<=1kb)	5	18801785	18803385	1601	1	AGAP000978	AGAP000978-RA	205
UNKN	729039	729439	401	*	3.78434	4.3693	0	4.79345	0.00186085	0.0190118	3	0	Distal Intergenic	7	724393	725257	865	2	AGAP012435	AGAP012435-RA	-3782
2R	25444653	25445053	401	*	3.63695	0	5.18087	-4.43076	0.00186115	0.0190118	0	2	Intron (AGAP002677-RA/AGAP002677, intron 1 of 5)	2	25392953	25411721	18769	2	AGAP013200	AGAP013200-RA	-32932
X	6928598	6928998	401	*	3.94586	4.53083	0	4.82113	0.00191996	0.0195678	3	0	Promoter (<=1kb)	5	6903246	6929187	25942	2	AGAP000380	AGAP000380-RA	189
X	14254435	14254835	401	*	4.70157	5.25843	0.590416	3.80708	0.00192649	0.0195896	3	0	Intron (AGAP000783-RA/AGAP000783, intron 3 of 8)	5	14245921	14266679	20759	2	AGAP000783	AGAP000783-RA	11844
X	3479489	3479889	401	*	3.95266	4.53762	0	4.81242	0.00195795	0.0198643	3	0	Promoter (<=1kb)	5	3480446	3482704	2259	1	AGAP000211	AGAP000211-RA	-557
X	13715160	13715560	401	*	3.87824	4.4632	0	4.77864	0.00200595	0.0202677	3	0	Intron (AGAP000748-RA/AGAP000748, intron 1 of 3)	5	13712077	13714950	2874	1	AGAP000749	AGAP000749-RA	3083
3L	10936005	10936405	401	*	3.49349	0	5.07845	-4.82953	0.00200679	0.0202677	0	2	Distal Intergenic	3	10908877	10910043	1167	1	AGAP010811	AGAP010811-RA	27128
3L	35098068	35098468	401	*	2.69339	0	4.23863	-4.2753	0.00203465	0.0205027	0	1	Distal Intergenic	3	35126950	35127906	957	2	AGAP011917	AGAP011917-RA	29438
X	2185632	2186032	401	*	3.83589	4.42085	0	4.74536	0.00208079	0.0208947	2	0	Promoter (<=1kb)	5	2179506	2186180	6675	2	AGAP000143	AGAP000143-RA	148
X	13239781	13240181	401	*	3.96183	4.54679	0	4.77722	0.00208291	0.0208947	2	0	Promoter (<=1kb)	5	13239846	13252845	13000	1	AGAP000728	AGAP000728-RA	0
X	13859215	13859615	401	*	5.18664	5.70824	2.23106	2.9367	0.00217129	0.0217323	3	0	Promoter (<=1kb)	5	13856378	13859453	3076	2	AGAP000770	AGAP000770-RA	0
3R	23387046	23387446	401	*	2.8884	0	4.47336	-4.60319	0.00220439	0.0220143	0	2	Distal Intergenic	4	23377417	23380114	2698	1	AGAP028200	AGAP028200-RA	9629
X	2911213	2911613	401	*	3.96662	4.55158	0	4.73457	0.00224777	0.0223974	2	0	Promoter (<=1kb)	5	2911094	2926217	15124	1	AGAP000171	AGAP000171-RA	119
X	8589530	8589930	401	*	4.57093	5.1251	0.590416	3.67342	0.00227261	0.0225945	4	0	Intron (AGAP000488-RA/AGAP000488, intron 1 of 3)	5	8578925	8603356	24432	2	AGAP000488	AGAP000488-RA	13426
2R	57887681	57888081	401	*	3.28753	3.8725	0	4.51371	0.00232051	0.0230194	2	0	Intron (AGAP004577-RA/AGAP004577, intron 3 of 4)	2	57877327	57880127	2801	1	AGAP004578	AGAP004578-RA	10354
X	7303655	7304055	401	*	3.72836	4.31332	0	4.64057	0.00236459	0.0234047	2	0	Promoter (<=1kb)	5	7299085	7303866	4782	2	AGAP000405	AGAP000405-RA	0
X	7249840	7250240	401	*	3.83058	4.41554	0	4.66473	0.00237912	0.0234964	2	0	Promoter (2-3kb)	5	7247090	7248549	1460	1	AGAP000398	AGAP000398-RA	2750
2R	29758035	29758435	401	*	2.6574	0	4.20162	-4.18522	0.00240312	0.0236811	0	0	Intron (AGAP029487-RA/AGAP029487, intron 3 of 12)	2	29743424	29745020	1597	1	AGAP002928	AGAP002928-RA	14611
3L	6062468	6062868	401	*	3.13785	0	4.72281	-4.6212	0.00242712	0.0238649	0	2	Promoter (1-2kb)	3	6061403	6065810	4408	1	AGAP028728	AGAP028728-RA	1065
3L	3282381	3282781	401	*	2.50827	0	4.09323	-4.41636	0.00246005	0.0241355	0	0	Promoter (<=1kb)	3	3259392	3282592	23201	2	AGAP010431	AGAP010431-RA	0
X	8264080	8264480	401	*	8.39849	8.97062	3.16394	4.25105	0.00247484	0.0242274	4	0	Promoter (<=1kb)	5	8264241	8269053	4813	1	AGAP000475	AGAP000475-RA	0
3L	326576	326976	401	*	3.83018	4.41515	0	4.60482	0.00261202	0.0254907	4	0	Distal Intergenic	3	293892	306244	12353	2	AGAP010313	AGAP010313-RA	-20332
X	4527789	4528189	401	*	3.78355	4.36852	0	4.59271	0.00261531	0.0254907	2	0	Exon (AGAP000243-RA/AGAP000243, exon 3 of 9)	5	4521866	4523624	1759	1	AGAP000242	AGAP000242-RA	5923
3L	1237286	1237686	401	*	3.83139	4.41635	0	4.57569	0.00273625	0.0266114	2	0	Promoter (<=1kb)	3	1237241	1252839	15599	1	AGAP010331	AGAP010331-RA	45
X	278077	278477	401	*	4.33397	4.90872	0	4.29063	0.00274388	0.0266276	2	0	Intron (AGAP000019-RA/AGAP000019, intron 1 of 9)	5	290231	307260	17030	1	AGAP029649	AGAP029649-RA	-11754
UNKN	731935	732335	401	*	4.04488	4.62985	0	4.61939	0.00276086	0.0267104	3	0	Promoter (2-3kb)	7	733845	735012	1168	2	AGAP012436	AGAP012436-RA	2677
UNKN	5868714	5869114	401	*	3.73445	4.31942	0	4.54484	0.00276438	0.0267104	2	0	Distal Intergenic	7	5769148	5773136	3989	2	AGAP012481	AGAP012481-RA	-95578
X	11703083	11703483	401	*	3.78308	4.36804	0	4.5501	0.00278998	0.0268995	2	0	Promoter (<=1kb)	5	11703114	11704270	1157	2	AGAP000655	AGAP000655-RA	787
X	15322622	15323022	401	*	3.88999	4.47495	0	4.57339	0.00280805	0.0270154	2	0	Distal Intergenic	5	15319510	15321497	1988	1	AGAP000822	AGAP000822-RA	3112
UNKN	37847219	37847619	401	*	3.90181	4.48677	0	4.5617	0.002863	0.0274848	4	0	Distal Intergenic	7	37804437	37804685	249	2	AGAP012909	AGAP012909-RA	-42534
2R	35273323	35273723	401	*	3.47424	4.0592	0	4.44109	0.00291785	0.0279513	1	0	Distal Intergenic	2	35216911	35219286	2376	2	AGAP003300	AGAP003300-RA	-54037
X	23496203	23496603	401	*	4.82935	5.37123	1.32738	3.28291	0.00292992	0.0280068	4	0	Promoter (2-3kb)	5	23498802	23501415	2614	1	AGAP001083	AGAP001083-RB	-2199
X	3428750	3429150	401	*	4.07488	4.65984	0	4.57156	0.00298231	0.0284466	2	0	Promoter (1-2kb)	5	3426857	3427908	1052	1	AGAP000206	AGAP000206-RA	1893
X	7218083	7218483	401	*	3.99817	4.58313	0	4.53813	0.00305847	0.0290433	3	0	Distal Intergenic	5	7206188	7213763	7576	2	AGAP013009	AGAP013009-RA	-4320
X	17630483	17630883	401	*	4.2151	4.78897	0	4.18756	0.00306161	0.0290433	2	0	Distal Intergenic	5	17600517	17626487	25971	2	AGAP000932	AGAP000932-RA	-3996
3L	39595392	39595792	401	*	2.70589	0	4.29086	-4.35441	0.00306858	0.0290433	0	1	3' UTR	3	39600996	39601619	624	1	AGAP012267	AGAP012267-RA	-5204
X	12015560	12015960	401	*	3.7283	4.31326	0	4.47415	0.00307088	0.0290433	2	0	Promoter (1-2kb)	5	12009181	12017097	7917	2	AGAP000674	AGAP000674-RA	1137
X	7593011	7593411	401	*	4.67977	5.24051	0.356587	3.70199	0.00311268	0.0293763	3	0	Promoter (<=1kb)	5	7593777	7598788	5012	1	AGAP000422	AGAP000422-RA	-366
3R	13953736	13954136	401	*	3.32528	0	4.91024	-4.50428	0.00312072	0.0293901	0	2	Intron (AGAP008646-RB/AGAP008646, intron 3 of 17)	4	13939129	13940791	1663	1	AGAP008647	AGAP008647-RA	14607
3R	8276980	8277380	401	*	2.55624	0	4.1412	-4.29052	0.00316391	0.0297341	0	1	Distal Intergenic	4	8176778	8183084	6307	1	AGAP008273	AGAP008273-RA	100202
2R	61174292	61174692	401	*	4.6174	5.15993	1.09355	3.21205	0.00327792	0.0307408	2	0	Promoter (<=1kb)	2	61011618	61175271	163654	2	AGAP013143	AGAP013143-RA	579
2L	1411015	1411415	401	*	3.79539	4.38035	0	4.4446	0.00329019	0.0307912	3	0	Promoter (<=1kb)	1	1411011	1441380	30370	1	AGAP004692	AGAP004692-RD	4
X	7274432	7274832	401	*	3.46496	4.04993	0	4.35015	0.00335679	0.0313487	3	0	Promoter (1-2kb)	5	7272597	7275902	3306	1	AGAP000400	AGAP000400-RA	1835
X	13788124	13788524	401	*	3.67902	4.26398	0	4.38272	0.00345875	0.0322336	2	0	Promoter (<=1kb)	5	13786741	13788725	1985	2	AGAP000762	AGAP000762-RA	201
X	18249894	18250294	401	*	3.70892	4.29388	0	4.3824	0.00349438	0.0324978	2	0	Promoter (<=1kb)	5	18244403	18251267	6865	2	AGAP000941	AGAP000941-RA	973
X	4599337	4599737	401	*	3.06827	3.65323	0	4.20258	0.00352581	0.0327219	2	0	Promoter (1-2kb)	5	4598047	4600227	2181	1	AGAP000250	AGAP000250-RA	1290
X	15819878	15820278	401	*	4.17005	4.74357	0	4.06426	0.00370282	0.0342933	2	0	Intron (AGAP012991-RA/AGAP012991, intron 1 of 5)	5	15809463	15830713	21251	1	AGAP012991	AGAP012991-RA	10415
X	7795598	7795998	401	*	3.56994	4.1549	0	4.29644	0.00377445	0.0348843	2	0	Intron (AGAP029047-RA/AGAP029047, intron 23 of 25)	5	7782461	7788459	5999	2	AGAP000441	AGAP000441-RA	-7139
X	9095348	9095748	401	*	3.60519	4.19015	0	4.3009	0.00379382	0.0349909	3	0	Promoter (<=1kb)	5	9095545	9096804	1260	1	AGAP000513	AGAP000513-RA	0
2R	7619934	7620334	401	*	2.97386	0	4.55882	-4.28677	0.00380548	0.0350261	0	2	Exon (AGAP001662-RA/AGAP001662, exon 5 of 17)	2	7609924	7631412	21489	2	AGAP001662	AGAP001662-RA	11078
X	5716027	5716427	401	*	4.44444	5.01043	0	3.77539	0.00381719	0.0350616	2	0	Promoter (1-2kb)	5	5714869	5717584	2716	2	AGAP013441	AGAP013441-RA	1157
2L	25475713	25476113	401	*	2.79757	0	4.38253	-4.23905	0.00382748	0.0350839	0	2	Distal Intergenic	1	25469061	25472510	3450	2	AGAP006034	AGAP006034-RA	-3203
UNKN	7969783	7970183	401	*	3.35078	0.545572	4.79112	-3.27088	0.00384893	0.0352082	0	1	Distal Intergenic	7	7853459	7854252	794	1	AGAP012494	AGAP012494-RA	116324
X	19730665	19731065	401	*	4.18834	4.762	0	4.04494	0.00387616	0.0353848	3	0	Promoter (<=1kb)	5	19726632	19731443	4812	2	AGAP001027	AGAP001027-RC	378
UNKN	18814659	18815059	401	*	3.69877	4.28373	0	4.30486	0.00388971	0.0354027	4	0	Distal Intergenic	7	18826004	18831650	5647	2	AGAP012597	AGAP012597-RA	16591
2L	9317104	9317504	401	*	2.29365	0	3.87861	-4.08079	0.00389398	0.0354027	0	0	3' UTR	1	9316666	9332333	15668	2	AGAP005068	AGAP005068-RA	14829
3L	9465920	9466320	401	*	3.41644	0	4.97747	-4.16824	0.00404762	0.0367247	0	2	Distal Intergenic	3	9301347	9380626	79280	1	AGAP029636	AGAP029636-RA	164573
X	7764196	7764596	401	*	4.44441	4.98775	0.893271	3.16809	0.0041212	0.0373165	3	0	Promoter (<=1kb)	5	7764447	7766035	1589	1	AGAP000438	AGAP000438-RA	0
X	11260663	11261063	401	*	5.14293	5.66506	2.17538	2.79517	0.00415113	0.0374545	3	0	Promoter (<=1kb)	5	11260581	11262080	1500	1	AGAP000624	AGAP000624-RA	82
X	13129647	13130047	401	*	3.70581	4.29077	0	4.25829	0.00415322	0.0374545	2	0	Distal Intergenic	5	13133749	13137233	3485	1	AGAP000721	AGAP000721-RA	-3702
X	14419486	14419886	401	*	6.17213	6.7196	2.47206	3.24125	0.00421658	0.0379492	2	0	Promoter (<=1kb)	5	14419729	14437787	18059	1	AGAP000792	AGAP000792-RA	0
X	9601018	9601418	401	*	3.56808	4.15305	0	4.20934	0.00426128	0.0382744	2	0	3' UTR	5	9597283	9599719	2437	1	AGAP028592	AGAP028592-RA	3735
X	18568068	18568468	401	*	3.58081	4.16577	0	4.19154	0.00438876	0.0393402	3	0	Promoter (2-3kb)	5	18569272	18570787	1516	2	AGAP000967	AGAP000967-RA	2319
2R	19853460	19853860	401	*	2.50827	0	4.09323	-4.05691	0.00446864	0.0399759	0	2	Distal Intergenic	2	19890611	19892029	1419	1	AGAP012947	AGAP012947-RA	-36751
2R	13685529	13685929	401	*	2.80599	0	4.33304	-3.9016	0.00450615	0.0402309	0	2	Distal Intergenic	2	13700836	13734033	33198	1	AGAP002007	AGAP002007-RA	-14907
X	2143935	2144335	401	*	4.25363	4.81691	0	3.59245	0.00458591	0.0408518	2	0	Promoter (<=1kb)	5	2144202	2149391	5190	1	AGAP000139	AGAP000139-RA	0
X	18198894	18199294	401	*	2.14862	0	3.73358	-3.93006	0.004594	0.0408518	0	1	Intron (AGAP000940-RA/AGAP000940, intron 2 of 5)	5	18134183	18241342	107160	2	AGAP000940	AGAP000940-RA	42048
3L	5072252	5072652	401	*	3.36327	0	4.94823	-4.20878	0.00468641	0.0415649	0	2	3' UTR	3	5064712	5065514	803	2	AGAP010502	AGAP010502-RB	-6738
UNKN	33177336	33177736	401	*	4.16929	2.49366	5.41658	-2.3204	0.00469281	0.0415649	0	1	Distal Intergenic	7	33157225	33158034	810	1	AGAP012835	AGAP012835-RA	20111
X	11729547	11729947	401	*	5.34455	5.84634	2.77162	2.42184	0.00482691	0.042588	4	0	Promoter (1-2kb)	5	11721416	11728048	6633	2	AGAP000658	AGAP000658-RA	-1499
3R	8261924	8262324	401	*	3.02327	0	4.52949	-3.63568	0.0048357	0.042588	0	1	Distal Intergenic	4	8176778	8183084	6307	1	AGAP008273	AGAP008273-RA	85146
X	2933116	2933516	401	*	3.49441	4.07937	0	4.09931	0.00484332	0.042588	2	0	Promoter (<=1kb)	5	2933710	2935684	1975	1	AGAP029440	AGAP029440-RA	-194
X	16410708	16411108	401	*	2.9161	0	4.50106	-4.09948	0.00484649	0.042588	0	2	Distal Intergenic	5	16426296	16437413	11118	1	AGAP000874	AGAP000874-RA	-15188
X	15579736	15580136	401	*	4.10036	4.66119	0	3.48897	0.00487427	0.0427277	2	0	Promoter (1-2kb)	5	15566918	15582017	15100	2	AGAP000844	AGAP000844-RA	1881
X	9497481	9497881	401	*	3.70648	4.29144	0	4.13569	0.00488152	0.0427277	3	0	Intron (AGAP000532-RA/AGAP000532, intron 1 of 9)	5	9493597	9506017	12421	1	AGAP000532	AGAP000532-RB	3884
2R	12028874	12029274	401	*	3.14065	0	4.72562	-4.13552	0.00489921	0.0427986	0	2	Promoter (<=1kb)	2	12028579	12030120	1542	1	AGAP001915	AGAP001915-RA	295
X	5881930	5882330	401	*	3.53513	4.12009	0	4.08731	0.00498178	0.0434349	2	0	Promoter (2-3kb)	5	5884575	5885561	987	1	AGAP000338	AGAP000338-RA	-2245
X	14435197	14435597	401	*	4.77719	5.30604	1.64974	2.80977	0.00505515	0.0439887	3	0	3' UTR	5	14439438	14439960	523	2	AGAP000793	AGAP000793-RA	4363
2L	18535972	18536372	401	*	2.64398	0	4.22894	-3.9838	0.00521475	0.0452366	0	1	Exon (AGAP005672-RB/AGAP005672, exon 4 of 6)	1	18535500	18540510	5011	2	AGAP005672	AGAP005672-RB	4138
X	9761895	9762295	401	*	3.63421	4.21917	0	4.06907	0.00522654	0.0452366	2	0	Intron (AGAP013055-RA/AGAP013055, intron 3 of 6)	5	9689149	9778668	89520	2	AGAP013055	AGAP013055-RA	16373
2R	7917599	7917999	401	*	3.67129	0	5.20442	-3.85516	0.00522896	0.0452366	0	2	Distal Intergenic	2	7841260	7905871	64612	2	AGAP001674	AGAP001674-RA	-11728
X	2978555	2978955	401	*	4.84047	5.34039	2.29868	2.37191	0.00525651	0.0453061	3	0	Promoter (1-2kb)	5	2980078	2981108	1031	1	AGAP000177	AGAP000177-RA	-1123
2L	25312659	25313059	401	*	2.59855	0	4.13114	-3.73681	0.00525729	0.0453061	0	1	Intron (AGAP006027-RA/AGAP006027, intron 11 of 12)	1	25363652	25434556	70905	1	AGAP006028	AGAP006028-RA	-50593
X	9510260	9510660	401	*	4.4269	4.9778	0.590416	3.24714	0.00527611	0.0453806	3	0	Promoter (<=1kb)	5	9510303	9529157	18855	1	AGAP013259	AGAP013259-RA	0
X	11593479	11593879	401	*	7.16351	7.71076	3.47206	3.13673	0.00534182	0.0458512	4	0	Promoter (<=1kb)	5	11593690	11595622	1933	1	AGAP000648	AGAP000648-RA	0
2L	10731023	10731423	401	*	2.32546	0	3.91043	-3.88308	0.00535136	0.0458512	1	1	Exon (AGAP005156-RB/AGAP005156, exon 2 of 10)	1	10738148	10738220	73	1	AGAP005157	AGAP005157-RA	-6725
X	14441888	14442288	401	*	4.21592	4.77467	0.0054531	3.42471	0.00540166	0.0461935	2	0	Promoter (1-2kb)	5	14441808	14444164	2357	2	AGAP000794	AGAP000794-RA	1876
X	4986368	4986768	401	*	6.71869	7.24767	3.58802	2.78458	0.00544809	0.0464954	4	1	Promoter (<=1kb)	5	4986597	4992703	6107	1	AGAP000271	AGAP000271-RA	0
X	14834027	14834427	401	*	3.71221	4.29718	0	4.04919	0.00545779	0.0464954	3	0	Promoter (1-2kb)	5	14833663	14836326	2664	2	AGAP013022	AGAP013022-RA	1899
X	8806285	8806685	401	*	4.85306	5.37265	1.94155	2.62243	0.00548487	0.0466371	4	0	Promoter (<=1kb)	5	8806454	8807259	806	1	AGAP013382	AGAP013382-RA	0
X	143111	143511	401	*	3.46672	4.05168	0	3.98254	0.00560438	0.0475626	2	0	Promoter (2-3kb)	5	146181	147832	1652	1	AGAP000012	AGAP000012-RA	-2670
2L	19448845	19449245	401	*	2.7888	0	4.37376	-3.95654	0.00564575	0.0478228	0	1	Intron (AGAP005714-RA/AGAP005714, intron 1 of 9)	1	19417204	19470899	53696	2	AGAP005714	AGAP005714-RA	21654
UNKN	11495975	11496375	401	*	3.13539	3.72035	0	3.89897	0.00569083	0.0481134	1	0	Distal Intergenic	7	11583485	11583673	189	1	AGAP012528	AGAP012528-RA	-87110
3L	41506589	41506989	401	*	2.23592	0	3.82088	-3.79777	0.00583128	0.0492077	1	0	Distal Intergenic	3	41484318	41492457	8140	2	AGAP012387	AGAP012387-RA	-14132

## Sheet: ALLDiffBind.male_SoaKIVsWT
Supplementary Table 2 - CUT&Tag and RNA-seq results tables
List of significant peaks (FDR <0.05) of SOA in SoaKI male vs wild-type male CUT&Tag
unfiltered data, greylist applied
seqnames	start	end	width	strand	Conc	Conc_SoaKI_M	Conc_WT_M	Fold	p.value	FDR	Called1	Called2	annotation	geneChr	geneStart	geneEnd	geneLength	geneStrand	geneId	transcriptId	distanceToTSS
X	8801077	8801477	401	*	8.2978	1.88045	8.87712	-6.75235	1.91666e-21	8.26654e-18	0	4	Promoter (<=1kb)	5	8801331	8804914	3584	1	AGAP028654	AGAP028654-RA	0
X	14416163	14416563	401	*	7.88342	1.36938	8.46311	-6.90225	2.77792e-18	5.99059e-15	0	4	Promoter (<=1kb)	5	14411709	14416243	4535	2	AGAP000791	AGAP000791-RA	0			DiffBind table (significant results only)
X	9548956	9549356	401	*	8.57525	0.632415	9.15826	-8.15086	8.4132e-18	1.20954e-14	0	4	Promoter (<=1kb)	5	9540755	9549101	8347	2	AGAP000533	AGAP000533-RA	0
X	11653215	11653615	401	*	8.26191	0.0474524	8.84525	-8.31986	1.31852e-15	1.42169e-12	0	4	Promoter (<=1kb)	5	11651485	11653404	1920	2	AGAP000650	AGAP000650-RA	0			treatment	SOA-KI male pupae
X	1034807	1035207	401	*	9.04197	0	9.62693	-10.7518	2.18421e-15	1.61959e-12	0	4	Promoter (<=1kb)	5	1035518	1037408	1891	1	AGAP000067	AGAP000067-RA	-311			control / untreated	wild-type male pupae
X	22416679	22417079	401	*	8.95981	0	9.54478	-10.6937	2.25309e-15	1.61959e-12	0	4	Promoter (<=1kb)	5	22390512	22416767	26256	2	AGAP001068	AGAP001068-RA	0
X	23862572	23862972	401	*	9.19827	0	9.78323	-10.8472	2.9427e-15	1.81312e-12	0	4	Promoter (<=1kb)	5	23832462	23862691	30230	2	AGAP001090	AGAP001090-RA	0
X	7245566	7245966	401	*	8.59655	0	9.18151	-10.3753	1.33097e-14	7.17558e-12	0	4	Promoter (<=1kb)	5	7242574	7245753	3180	2	AGAP000397	AGAP000397-RA	0			Seqnames	Chromosome of binding site
X	11263348	11263748	401	*	7.26819	2.05038	7.84017	-5.57759	1.58472e-14	7.59432e-12	0	4	Promoter (<=1kb)	5	11263541	11267788	4248	1	AGAP000625	AGAP000625-RA	0			Start	Starting base position of binding site
X	15870433	15870833	401	*	8.55173	0	9.13669	-10.3314	1.88192e-14	8.11671e-12	0	4	Promoter (<=1kb)	5	15870646	15874557	3912	1	AGAP000862	AGAP000862-RA	0			End	End base position of binding site
X	16764422	16764822	401	*	7.95176	0	8.53493	-8.02866	3.14786e-14	1.23425e-11	0	4	Promoter (<=1kb)	5	16762946	16764551	1606	2	AGAP000890	AGAP000890-RA	0			Conc	Concentration – mean (log) reads across all samples in both groups
X	13732803	13733203	401	*	7.45753	0.632415	8.03824	-7.0994	3.5911e-14	1.2907e-11	0	4	Promoter (<=1kb)	5	13733034	13734170	1137	1	AGAP000751	AGAP000751-RA	0			Conc_group1	Group 1 Concentration – mean (log) reads across all samples first group
X	22319857	22320257	401	*	7.30682	0.465417	7.88758	-6.99501	4.60059e-14	1.44748e-11	0	4	Promoter (<=1kb)	5	22293009	22319374	26366	2	AGAP001064	AGAP001064-RA	-483			Conc_group2	Group 2 Concentration – mean (log) reads across all samples in second group
X	800205	800605	401	*	8.5009	0	9.08586	-10.2604	4.6985e-14	1.44748e-11	0	4	Promoter (<=1kb)	5	790280	800139	9860	2	AGAP012954	AGAP012954-RA	-66			Fold	Fold difference – mean fold difference of binding affinity of group 1 over group 2 (Conc1 - Conc2). Absolute value indicates magnitude of the difference, and sign indicates which one is bound with higher affinity, with a positive value indicating higher affinity in the first group
X	7246846	7247246	401	*	8.72427	0	9.30924	-10.4075	5.27633e-14	1.51712e-11	0	4	Promoter (<=1kb)	5	7247090	7248549	1460	1	AGAP000398	AGAP000398-RA	0			p-value	p-value calculation – statistic indicating significance of difference (likelihood difference is not attributable to chance)
X	11219450	11219850	401	*	7.08399	2.05038	7.6542	-5.3974	8.73861e-14	2.3556e-11	0	4	Promoter (<=1kb)	5	11219567	11226294	6728	1	AGAP000619	AGAP000619-RA	0			FDR	adjusted p-value calculation – p-value subjected to multiple-testing correction
X	15784491	15784891	401	*	8.1394	0	8.72436	-9.96629	1.42198e-13	3.60764e-11	0	4	Promoter (<=1kb)	5	15783193	15784645	1453	2	AGAP000855	AGAP000855-RA	0			Called1	Number of samples in group 1 that identified this binding site as a peak
X	23374721	23375121	401	*	8.11486	0	8.69982	-9.93794	1.92185e-13	4.60497e-11	0	4	Promoter (<=1kb)	5	23370755	23374875	4121	2	AGAP001081	AGAP001081-RA	0			Called2	Number of samples in group 2 that identified this binding site as a peak
X	15792282	15792682	401	*	8.08982	0	8.67478	-9.91687	2.09558e-13	4.75697e-11	0	4	Promoter (<=1kb)	5	15790708	15792393	1686	2	AGAP000857	AGAP000857-RA	0
X	6776252	6776652	401	*	7.9861	0	8.57106	-9.8287	3.18206e-13	6.8621e-11	0	4	Promoter (<=1kb)	5	6776805	6803638	26834	1	AGAP000368	AGAP000368-RA	-153			Annotation from ChIPseeker
X	12546180	12546580	401	*	8.01132	0	8.59629	-9.83069	4.64e-13	9.52968e-11	0	4	Promoter (<=1kb)	5	12542784	12546434	3651	2	AGAP000699	AGAP000699-RA	0			geneChr	Chromosome of the nearest gene
X	2038721	2039121	401	*	7.88718	0	8.47214	-9.73862	5.40525e-13	1.05967e-10	0	4	Promoter (<=1kb)	5	2039086	2040978	1893	1	AGAP000127	AGAP000127-RA	0			geneStart	gene start
X	10174444	10174844	401	*	7.71978	0	8.30474	-9.59045	1.18089e-12	2.21442e-10	0	4	Promoter (<=1kb)	5	10167830	10174585	6756	2	AGAP000578	AGAP000578-RA	0			geneEnd	gene end
X	17660733	17661133	401	*	7.72638	0	8.31134	-9.59101	1.28091e-12	2.30189e-10	0	4	Promoter (<=1kb)	5	17661034	17663007	1974	1	AGAP000934	AGAP000934-RA	0			geneLength	gene length
X	1752705	1753105	401	*	7.92746	0	8.51242	-9.72772	1.36512e-12	2.3551e-10	0	4	Promoter (<=1kb)	5	1752973	1765061	12089	1	AGAP000106	AGAP000106-RA	0			geneStrand	gene strand
X	8023899	8024299	401	*	7.64623	0	8.23119	-9.51334	2.23342e-12	3.70491e-10	0	4	Promoter (<=1kb)	5	8024194	8035855	11662	1	AGAP000463	AGAP000463-RA	0			geneId	entrezgene ID
X	23498697	23499097	401	*	7.29495	2.46542	7.8629	-5.20007	2.43876e-12	3.8957e-10	0	4	Promoter (<=1kb)	5	23498802	23501415	2614	1	AGAP001083	AGAP001083-RB	0			distanceToTSS	distance from peak to gene TSS
X	4983151	4983551	401	*	7.55209	0	8.13706	-9.42491	3.86625e-12	5.95541e-10	0	4	Promoter (<=1kb)	5	4983467	4985283	1817	1	AGAP000270	AGAP000270-RA	0
X	18815875	18816275	401	*	7.46556	0	8.05052	-9.35894	4.43944e-12	6.60252e-10	0	4	Promoter (1-2kb)	5	18817350	18822394	5045	1	AGAP000981	AGAP000981-RA	-1075
3R	10608634	10609034	401	*	6.78444	0.465417	7.36337	-6.48922	5.09105e-12	7.31923e-10	0	4	Promoter (<=1kb)	4	10608924	10610524	1601	1	AGAP008430	AGAP008430-RA	0
X	7333811	7334211	401	*	6.69841	1.20238	7.27268	-5.77885	6.42601e-12	8.94044e-10	0	4	Promoter (<=1kb)	5	7334403	7336707	2305	1	AGAP000408	AGAP000408-RA	-192
X	9598902	9599302	401	*	7.37166	0	7.95662	-9.2545	1.10611e-11	1.49082e-09	0	4	Promoter (1-2kb)	5	9597283	9599719	2437	1	AGAP028592	AGAP028592-RA	1619
X	4914236	4914636	401	*	7.38942	0	7.97438	-9.26426	1.17084e-11	1.50339e-09	0	2	Promoter (<=1kb)	5	4908750	4914403	5654	2	AGAP000258	AGAP000258-RA	0
X	23493586	23493986	401	*	7.39455	0	7.97951	-9.26789	1.19414e-11	1.50339e-09	0	4	Promoter (<=1kb)	5	23455889	23493707	37819	2	AGAP001082	AGAP001082-RA	0
X	13737167	13737567	401	*	7.33321	0	7.91817	-9.2225	1.22e-11	1.50339e-09	0	4	Promoter (<=1kb)	5	13736818	13737299	482	2	AGAP013440	AGAP013440-RA	0
X	13740060	13740460	401	*	7.23319	0	7.81816	-9.15138	1.32298e-11	1.585e-09	0	4	Promoter (<=1kb)	5	13740179	13748423	8245	1	AGAP000754	AGAP000754-RA	0
X	15355448	15355848	401	*	7.28062	0	7.86558	-9.17117	1.73544e-11	2.02296e-09	0	4	Promoter (<=1kb)	5	15355731	15364742	9012	1	AGAP000829	AGAP000829-RA	0
X	1032142	1032542	401	*	7.19135	0	7.77631	-9.097	2.40906e-11	2.73429e-09	0	4	Promoter (2-3kb)	5	1026072	1029625	3554	2	AGAP000066	AGAP000066-RA	-2517
X	8072801	8073201	401	*	7.20232	0	7.78728	-9.10039	2.64709e-11	2.92741e-09	0	4	Promoter (<=1kb)	5	8072620	8088217	15598	1	AGAP000467	AGAP000467-RB	181
X	7710200	7710600	401	*	7.08176	0	7.66672	-9.00925	3.07738e-11	3.31818e-09	0	4	Promoter (<=1kb)	5	7710414	7717638	7225	1	AGAP000436	AGAP000436-RA	0
X	16714931	16715331	401	*	7.016	0	7.60096	-8.95141	4.12166e-11	4.33578e-09	0	4	Promoter (<=1kb)	5	16712626	16715100	2475	2	AGAP000883	AGAP000883-RA	0
X	16719784	16720184	401	*	7.11341	0	7.69837	-9.01433	4.54114e-11	4.66332e-09	0	4	Promoter (<=1kb)	5	16719925	16727252	7328	1	AGAP000884	AGAP000884-RA	0
X	145475	145875	401	*	7.17947	0	7.76443	-9.05285	5.21968e-11	5.23546e-09	0	4	Promoter (<=1kb)	5	146181	147832	1652	1	AGAP000012	AGAP000012-RA	-306
X	10134599	10134999	401	*	7.03995	0	7.62492	-8.94917	6.18826e-11	6.0659e-09	0	4	Promoter (<=1kb)	5	10134874	10147215	12342	1	AGAP000576	AGAP000576-RA	0
X	18992327	18992727	401	*	6.56595	0.880455	7.14153	-5.91772	6.53966e-11	6.17604e-09	0	4	Promoter (<=1kb)	5	18992649	18996428	3780	1	AGAP000996	AGAP000996-RA	0
X	12548503	12548903	401	*	7.15255	0	7.73751	-9.02335	6.58701e-11	6.17604e-09	0	4	Promoter (<=1kb)	5	12548888	12556851	7964	1	AGAP000700	AGAP000700-RB	0
X	22324206	22324606	401	*	6.97578	0	7.56074	-8.88558	9.45255e-11	8.67422e-09	0	4	Promoter (<=1kb)	5	22324224	22330158	5935	1	AGAP001065	AGAP001065-RE	0
X	11209258	11209658	401	*	6.63544	0.465417	7.2137	-6.32335	1.01806e-10	9.14772e-09	0	4	Promoter (<=1kb)	5	11207345	11209451	2107	2	AGAP000616	AGAP000616-RA	0
X	23505508	23505908	401	*	6.88686	0	7.47182	-8.81731	1.09069e-10	9.60031e-09	0	4	Distal Intergenic	5	23511522	23634351	122830	1	AGAP001084	AGAP001084-RA	-5614
X	7619157	7619557	401	*	6.8006	0	7.38556	-8.75564	1.17168e-10	1.01069e-08	0	4	Promoter (<=1kb)	5	7617893	7619271	1379	2	AGAP000426	AGAP000426-RB	0
X	15345771	15346171	401	*	6.50561	0.632415	7.08235	-6.17272	1.33346e-10	1.12247e-08	0	4	Promoter (<=1kb)	5	15341869	15345874	4006	2	AGAP000825	AGAP000825-RA	0
X	14239964	14240364	401	*	6.77131	0	7.35628	-8.72826	1.35331e-10	1.12247e-08	0	4	Promoter (<=1kb)	5	14239442	14240165	724	2	AGAP000781	AGAP000781-RA	0
X	7637798	7638198	401	*	6.89752	0	7.48248	-8.81359	1.41847e-10	1.15432e-08	0	4	Promoter (<=1kb)	5	7638218	7644733	6516	1	AGAP000429	AGAP000429-RA	-20
X	11201924	11202324	401	*	6.75712	0	7.34208	-8.69924	2.01488e-10	1.58157e-08	0	4	Promoter (<=1kb)	5	11201946	11207166	5221	1	AGAP000615	AGAP000615-RA	0
X	8263246	8263646	401	*	6.55856	0.880455	7.1341	-5.8988	2.01685e-10	1.58157e-08	0	3	Promoter (<=1kb)	5	8264241	8269053	4813	1	AGAP000475	AGAP000475-RA	-595
X	8799177	8799577	401	*	7.05779	0.0474524	7.63902	-7.09308	2.64854e-10	2.03985e-08	0	4	Promoter (1-2kb)	5	8801331	8804914	3584	1	AGAP028654	AGAP028654-RA	-1754
X	10531362	10531762	401	*	6.7041	0	7.28906	-8.6444	2.97508e-10	2.25114e-08	0	4	Promoter (<=1kb)	5	10529328	10531473	2146	2	AGAP000589	AGAP000589-RA	0
X	7192981	7193381	401	*	6.71408	0	7.29904	-8.6435	3.43435e-10	2.55385e-08	0	4	Promoter (<=1kb)	5	7193219	7197077	3859	1	AGAP000393	AGAP000393-RA	0
X	18316256	18316656	401	*	6.63793	0	7.22289	-8.58978	3.53224e-10	2.58213e-08	0	4	Promoter (<=1kb)	5	18315337	18316465	1129	2	AGAP000947	AGAP000947-RA	0
X	16954570	16954970	401	*	6.59281	0	7.17777	-8.55685	3.75723e-10	2.70082e-08	0	4	Promoter (<=1kb)	5	16954635	16956590	1956	1	AGAP000897	AGAP000897-RA	0
X	1039380	1039780	401	*	6.6555	0	7.24046	-8.59365	4.38027e-10	3.06751e-08	0	4	Promoter (<=1kb)	5	1039508	1059116	19609	1	AGAP000068	AGAP000068-RA	0
X	9934983	9935383	401	*	6.65842	0	7.24338	-8.5955	4.40959e-10	3.06751e-08	0	4	Promoter (<=1kb)	5	9935268	9938418	3151	1	AGAP000560	AGAP000560-RA	0
X	4571047	4571447	401	*	6.67399	0	7.25896	-8.59853	5.11434e-10	3.5013e-08	0	4	Promoter (<=1kb)	5	4572161	4575744	3584	1	AGAP000248	AGAP000248-RA	-714
X	4919265	4919665	401	*	6.69848	0	7.28344	-8.61262	5.25354e-10	3.5404e-08	0	4	Promoter (<=1kb)	5	4919509	4921713	2205	1	AGAP000261	AGAP000261-RA	0
X	803023	803423	401	*	6.61469	0	7.19966	-8.55629	5.35996e-10	3.55654e-08	0	4	Promoter (<=1kb)	5	803026	810496	7471	1	AGAP000049	AGAP000049-RA	0
2R	61175907	61176307	401	*	6.60774	0	7.1927	-8.5484	5.44622e-10	3.55902e-08	0	4	Promoter (<=1kb)	2	61176240	61192895	16656	1	AGAP004671	AGAP004671-RA	0
X	15868171	15868571	401	*	8.60763	0	9.19259	-9.79567	5.61688e-10	3.61576e-08	0	4	Promoter (<=1kb)	5	15859667	15868268	8602	2	AGAP000861	AGAP000861-RA	0
X	1418102	1418502	401	*	6.51387	0	7.09884	-8.47164	7.13879e-10	4.52788e-08	0	4	Promoter (<=1kb)	5	1418523	1422973	4451	1	AGAP000081	AGAP000081-RA	-21
X	16768317	16768717	401	*	6.5819	0	7.16686	-8.51744	7.2766e-10	4.5484e-08	0	4	Promoter (<=1kb)	5	16768557	16772936	4380	1	AGAP000891	AGAP000891-RA	0
X	2928090	2928490	401	*	6.68747	0	7.27244	-8.58739	7.49398e-10	4.61736e-08	0	4	Promoter (<=1kb)	5	2926345	2927435	1091	2	AGAP029486	AGAP029486-RA	-655
X	7267961	7268361	401	*	6.42401	0	7.00897	-8.39958	8.81642e-10	5.35566e-08	0	2	Promoter (1-2kb)	5	7249711	7270283	20573	2	AGAP000399	AGAP000399-RA	1922
X	11379382	11379782	401	*	6.4404	0	7.02536	-8.40676	9.52529e-10	5.70338e-08	0	4	Promoter (<=1kb)	5	11376080	11379532	3453	2	AGAP000634	AGAP000634-RA	0
X	9890385	9890785	401	*	6.54565	0	7.13061	-8.47672	9.6533e-10	5.70338e-08	0	4	Promoter (<=1kb)	5	9890461	9893670	3210	1	AGAP000555	AGAP000555-RA	0
X	7190098	7190498	401	*	6.55507	0	7.14003	-8.46881	1.29576e-09	7.5241e-08	0	4	Promoter (<=1kb)	5	7190193	7192563	2371	1	AGAP000392	AGAP000392-RA	0
X	18335123	18335523	401	*	6.409	0	6.99396	-8.36865	1.30839e-09	7.5241e-08	0	4	Promoter (<=1kb)	5	18333059	18335365	2307	2	AGAP000952	AGAP000952-RA	0
X	12681423	12681823	401	*	6.49554	0	7.0805	-8.42195	1.46856e-09	8.33408e-08	0	4	Promoter (<=1kb)	5	12681512	12699139	17628	1	AGAP000708	AGAP000708-RA	0
X	5447743	5448143	401	*	6.53637	0	7.12134	-8.44657	1.5408e-09	8.63049e-08	0	4	Promoter (<=1kb)	5	5447851	5449889	2039	1	AGAP000308	AGAP000308-RA	0
X	5887693	5888093	401	*	6.40146	0	6.98642	-8.35038	1.70679e-09	9.43769e-08	0	4	Promoter (<=1kb)	5	5885819	5887823	2005	2	AGAP000339	AGAP000339-RA	0
X	7338497	7338897	401	*	6.22151	0.465417	6.79755	-5.92426	1.7921e-09	9.78396e-08	0	4	Promoter (<=1kb)	5	7338083	7369332	31250	1	AGAP000410	AGAP000410-RB	414
X	5732269	5732669	401	*	6.26005	0	6.84501	-8.24953	1.92481e-09	1.03771e-07	0	4	Promoter (<=1kb)	5	5732642	5734589	1948	1	AGAP000324	AGAP000324-RA	0
X	15730972	15731372	401	*	6.34189	0	6.92685	-8.29881	2.18688e-09	1.16445e-07	0	4	Promoter (<=1kb)	5	15728709	15731359	2651	2	AGAP000852	AGAP000852-RA	0
X	1578430	1578830	401	*	6.55545	0.966369	7.13038	-5.8304	2.44076e-09	1.28378e-07	0	4	Promoter (<=1kb)	5	1578586	1580968	2383	1	AGAP000098	AGAP000098-RA	0
X	7829410	7829810	401	*	6.29794	0	6.8829	-8.25661	2.65466e-09	1.37946e-07	0	4	Distal Intergenic	5	7822257	7824134	1878	2	AGAP000444	AGAP000444-RA	-5276
X	2488668	2489068	401	*	6.15903	1.20238	6.72843	-5.23428	3.69528e-09	1.89735e-07	0	4	Promoter (<=1kb)	5	2489002	2491230	2229	1	AGAP000155	AGAP000155-RA	0
X	9833890	9834290	401	*	6.29162	0	6.87658	-8.22673	4.22309e-09	2.14284e-07	0	4	Promoter (<=1kb)	5	9831472	9834114	2643	2	AGAP000547	AGAP000547-RA	0
X	4994330	4994730	401	*	6.34456	0	6.92952	-8.26103	4.30371e-09	2.15836e-07	0	4	Promoter (<=1kb)	5	4994393	4996244	1852	1	AGAP000272	AGAP000272-RA	0
X	8761986	8762386	401	*	6.29612	0	6.88109	-8.2284	4.50533e-09	2.23351e-07	0	4	Promoter (<=1kb)	5	8762002	8764579	2578	1	AGAP000498	AGAP000498-RB	0
X	15377157	15377557	401	*	6.16955	0	6.75451	-8.14046	4.64289e-09	2.25696e-07	0	4	Promoter (1-2kb)	5	15378924	15383302	4379	1	AGAP000832	AGAP000832-RA	-1367
X	7935008	7935408	401	*	6.31728	0	6.90224	-8.23908	4.65729e-09	2.25696e-07	0	4	Promoter (<=1kb)	5	7930828	7935051	4224	2	AGAP000457	AGAP000457-RA	0
X	8429144	8429544	401	*	6.23744	0	6.8224	-8.18496	4.78118e-09	2.29125e-07	0	4	Promoter (<=1kb)	5	8427833	8429319	1487	2	AGAP000480	AGAP000480-RA	0
X	148791	149191	401	*	6.11014	0	6.69511	-8.09246	5.4903e-09	2.60216e-07	0	4	Promoter (<=1kb)	5	148957	163951	14995	1	AGAP000013	AGAP000013-RA	0
X	9451772	9452172	401	*	6.33178	0.0474524	6.91056	-6.43923	5.62764e-09	2.63826e-07	0	4	Promoter (2-3kb)	5	9454190	9457700	3511	1	AGAP000523	AGAP000523-RA	-2018
X	15725080	15725480	401	*	6.25704	0	6.842	-8.18203	6.25214e-09	2.89952e-07	0	4	Promoter (<=1kb)	5	15724065	15725189	1125	2	AGAP000851	AGAP000851-RA	0
X	11654665	11655065	401	*	6.31428	0	6.89924	-8.21508	6.56536e-09	3.01238e-07	0	4	Promoter (1-2kb)	5	11651485	11653404	1920	2	AGAP000650	AGAP000650-RA	-1261
X	17154692	17155092	401	*	6.00984	0	6.59481	-8.01144	6.85905e-09	3.11401e-07	0	4	Promoter (<=1kb)	5	17155341	17156810	1470	1	AGAP000911	AGAP000911-RA	-249
UNKN	5786968	5787368	401	*	6.39456	0	6.97425	-6.51007	7.63002e-09	3.42794e-07	0	4	Distal Intergenic	7	5769148	5773136	3989	2	AGAP012481	AGAP012481-RA	-13832
X	5739395	5739795	401	*	6.06702	0	6.65198	-8.04306	7.71633e-09	3.43098e-07	0	4	Promoter (<=1kb)	5	5736062	5739536	3475	2	AGAP013047	AGAP013047-RA	0
X	12541110	12541510	401	*	6.0751	0	6.66006	-8.04639	8.15832e-09	3.5905e-07	0	4	Promoter (<=1kb)	5	12541162	12542852	1691	1	AGAP000698	AGAP000698-RA	0
X	9493349	9493749	401	*	6.01811	0	6.60307	-8.00174	8.87453e-09	3.86625e-07	0	4	Promoter (<=1kb)	5	9493597	9506017	12421	1	AGAP000532	AGAP000532-RA	0
X	18319456	18319856	401	*	6.00758	0	6.59254	-7.99513	9.03796e-09	3.89807e-07	0	4	Promoter (<=1kb)	5	18319644	18321016	1373	1	AGAP000948	AGAP000948-RA	0
X	18339582	18339982	401	*	5.99338	0	6.57834	-7.98016	9.89513e-09	4.22551e-07	0	4	Promoter (<=1kb)	5	18339714	18342746	3033	1	AGAP000953	AGAP000953-RA	0
UNKN	8396149	8396549	401	*	6.01603	0	6.60099	-7.98951	1.08361e-08	4.58199e-07	0	4	Promoter (<=1kb)	7	8396909	8398833	1925	1	AGAP012500	AGAP012500-RA	-360
2R	60479037	60479437	401	*	6.08101	0	6.66597	-8.02926	1.1285e-08	4.72545e-07	0	4	Distal Intergenic	2	60410043	60423437	13395	2	AGAP004664	AGAP004664-RA	-55600
X	7698124	7698524	401	*	5.93952	0	6.52448	-7.92996	1.29415e-08	5.36701e-07	0	4	Promoter (<=1kb)	5	7694969	7699047	4079	2	AGAP000433	AGAP000433-RB	523
X	4606502	4606902	401	*	5.95218	0	6.53714	-7.93755	1.3212e-08	5.4084e-07	0	4	Promoter (<=1kb)	5	4606870	4609898	3029	1	AGAP000252	AGAP000252-RA	0
X	7849699	7850099	401	*	5.9675	0	6.55246	-7.94675	1.32922e-08	5.4084e-07	0	4	Promoter (<=1kb)	5	7850066	7854150	4085	1	AGAP000447	AGAP000447-RA	0
X	18806249	18806649	401	*	5.88767	0	6.47263	-7.88942	1.37383e-08	5.53767e-07	0	4	Promoter (<=1kb)	5	18805428	18806393	966	2	AGAP013093	AGAP013093-RA	0
X	15339313	15339713	401	*	5.91474	0	6.4997	-7.90565	1.42629e-08	5.69591e-07	0	4	Promoter (<=1kb)	5	15335808	15339736	3929	2	AGAP000824	AGAP000824-RA	23
X	13160739	13161139	401	*	6.17898	0.0474524	6.75707	-6.28903	1.57129e-08	6.21741e-07	0	4	Promoter (<=1kb)	5	13158747	13161245	2499	2	AGAP000725	AGAP000725-RA	106
X	789237	789637	401	*	6.18775	0	6.77271	-8.07429	1.72528e-08	6.76465e-07	0	4	Promoter (<=1kb)	5	779216	788489	9274	2	AGAP000048	AGAP000048-RA	-748
UNKN	8394590	8394990	401	*	5.94561	0	6.53057	-7.91203	1.8769e-08	7.29287e-07	0	4	Promoter (1-2kb)	7	8396909	8398833	1925	1	AGAP012500	AGAP012500-RA	-1919
X	15578011	15578411	401	*	5.89949	0	6.48445	-7.87633	2.08295e-08	8.02122e-07	0	4	5' UTR	5	15566918	15582017	15100	2	AGAP000844	AGAP000844-RA	3606
X	11369654	11370054	401	*	5.99846	0	6.58342	-7.94067	2.1238e-08	8.10616e-07	0	4	Promoter (<=1kb)	5	11369793	11372923	3131	1	AGAP000633	AGAP000633-RA	0
X	13769766	13770166	401	*	5.99991	0	6.58487	-7.93447	2.38901e-08	9.03842e-07	0	4	Promoter (<=1kb)	5	13767197	13769847	2651	2	AGAP000758	AGAP000758-RA	0
X	7239795	7240195	401	*	5.8827	0	6.46766	-7.85236	2.52813e-08	9.48157e-07	0	4	Promoter (<=1kb)	5	7239849	7241015	1167	1	AGAP000396	AGAP000396-RA	0
X	18328402	18328802	401	*	7.34969	0	7.93465	-8.75738	2.58774e-08	9.62149e-07	0	4	Promoter (<=1kb)	5	18326878	18328426	1549	2	AGAP000950	AGAP000950-RA	0
X	11651641	11652041	401	*	6.10114	0	6.6861	-7.99313	2.62412e-08	9.67338e-07	0	4	Promoter (1-2kb)	5	11651485	11653404	1920	2	AGAP000650	AGAP000650-RA	1363
X	7279860	7280260	401	*	5.81116	0.523258	6.38376	-5.51042	3.21447e-08	1.17491e-06	0	4	Promoter (<=1kb)	5	7278599	7280164	1566	2	AGAP000402	AGAP000402-RA	0
X	2938272	2938672	401	*	5.80088	0	6.38584	-7.78136	3.29902e-08	1.19569e-06	0	4	Promoter (<=1kb)	5	2938445	2941344	2900	1	AGAP000173	AGAP000173-RA	0
X	1793486	1793886	401	*	5.72728	0	6.31225	-7.73073	3.40331e-08	1.22321e-06	0	4	Promoter (<=1kb)	5	1792391	1793512	1122	2	AGAP000109	AGAP000109-RA	0
X	8682098	8682498	401	*	5.87752	1.04745	6.44547	-5.17752	3.65136e-08	1.30151e-06	0	4	Promoter (<=1kb)	5	8681589	8682217	629	2	AGAP000491	AGAP000491-RA	0
UNKN	3951833	3952233	401	*	5.72106	0	6.30602	-7.71888	3.96507e-08	1.40175e-06	0	3	Promoter (<=1kb)	7	3952384	3953815	1432	1	AGAP012459	AGAP012459-RA	-151
X	8749203	8749603	401	*	5.69537	0	6.28033	-7.68878	4.74161e-08	1.66265e-06	0	4	Exon (AGAP013262-RA/AGAP013262, exon 9 of 10)	5	8753114	8754386	1273	2	AGAP000495	AGAP000495-RA	4783
X	9820239	9820639	401	*	5.74897	0	6.33393	-7.72508	4.79282e-08	1.66705e-06	0	4	Promoter (<=1kb)	5	9814122	9820580	6459	2	AGAP000545	AGAP000545-RA	0
X	4981458	4981858	401	*	5.92956	0	6.51452	-7.84254	4.9953e-08	1.72358e-06	0	4	Promoter (<=1kb)	5	4976872	4981700	4829	2	AGAP000269	AGAP000269-RA	0
X	16741565	16741965	401	*	5.82166	0	6.40662	-7.77171	5.05665e-08	1.7309e-06	0	4	Promoter (<=1kb)	5	16737314	16741889	4576	2	AGAP000886	AGAP000886-RA	0
X	17668958	17669358	401	*	6.08176	0.0474524	6.65936	-6.17253	5.35464e-08	1.81847e-06	0	4	Promoter (<=1kb)	5	17669189	17671445	2257	1	AGAP000935	AGAP000935-RA	0
X	7690633	7691033	401	*	5.80037	1.04745	6.36739	-5.10153	6.11451e-08	2.0603e-06	0	4	Promoter (<=1kb)	5	7690859	7691632	774	1	AGAP000432	AGAP000432-RA	0
X	1544489	1544889	401	*	5.64754	0	6.2325	-7.6422	6.20207e-08	2.07361e-06	0	4	Promoter (<=1kb)	5	1545481	1546081	601	1	AGAP013034	AGAP013034-RA	-592
UNKN	5773779	5774179	401	*	5.63503	0	6.22	-7.6291	6.47097e-08	2.14209e-06	0	4	Promoter (<=1kb)	7	5769148	5773136	3989	2	AGAP012481	AGAP012481-RA	-643
X	9554936	9555336	401	*	5.65272	0	6.23769	-7.64172	6.51562e-08	2.14209e-06	0	4	Promoter (<=1kb)	5	9555155	9565371	10217	1	AGAP000534	AGAP000534-RA	0
X	8673226	8673626	401	*	5.69558	0	6.28054	-7.66871	6.5559e-08	2.14209e-06	0	3	Promoter (<=1kb)	5	8626681	8673482	46802	2	AGAP000489	AGAP000489-RA	0
X	7267143	7267543	401	*	5.7264	0	6.31136	-7.68626	6.73559e-08	2.1742e-06	0	2	Promoter (2-3kb)	5	7249711	7270283	20573	2	AGAP000399	AGAP000399-RA	2740
X	5698521	5698921	401	*	6.63583	0	7.2183	-7.32499	6.7647e-08	2.1742e-06	0	4	Promoter (<=1kb)	5	5698848	5711854	13007	1	AGAP000321	AGAP000321-RA	0
X	8105056	8105456	401	*	5.64229	0	6.22725	-7.63116	6.80541e-08	2.1742e-06	0	4	Promoter (<=1kb)	5	8105206	8110152	4947	1	AGAP000470	AGAP000470-RA	0
X	134717	135117	401	*	5.67421	0	6.25917	-7.64646	7.37486e-08	2.33881e-06	0	3	Promoter (<=1kb)	5	127704	134756	7053	2	AGAP000011	AGAP000011-RA	0
UNKN	4120179	4120579	401	*	5.96841	0	6.55338	-7.83921	7.52853e-08	2.37011e-06	0	4	Promoter (<=1kb)	7	4121046	4160150	39105	1	AGAP012461	AGAP012461-RA	-467
X	19728610	19729010	401	*	5.56746	0	6.15242	-7.56195	9.37459e-08	2.9299e-06	0	4	Promoter (<=1kb)	5	19726632	19728770	2139	2	AGAP001027	AGAP001027-RA	0
X	8777928	8778328	401	*	5.92576	0.0474524	6.50253	-6.03349	9.57248e-08	2.97022e-06	0	4	Promoter (<=1kb)	5	8770669	8778176	7508	2	AGAP000499	AGAP000499-RA	0
X	11680292	11680692	401	*	5.78375	0	6.36871	-7.69734	1.011e-07	3.11461e-06	0	4	Promoter (<=1kb)	5	11675679	11680429	4751	2	AGAP000652	AGAP000652-RA	0
X	10156507	10156907	401	*	5.61101	0	6.19597	-7.58519	1.04455e-07	3.19513e-06	0	4	Promoter (<=1kb)	5	10149405	10156525	7121	2	AGAP000577	AGAP000577-RD	0
X	7650187	7650587	401	*	5.3524	0	5.93736	-7.40805	1.1391e-07	3.45981e-06	0	4	Promoter (<=1kb)	5	7646486	7650454	3969	2	AGAP000430	AGAP000430-RA	0
X	3084565	3084965	401	*	7.63394	0	8.2189	-8.76754	1.15181e-07	3.47396e-06	0	4	Promoter (<=1kb)	5	3084792	3090951	6160	1	AGAP000189	AGAP000189-RA	0
X	13701943	13702343	401	*	5.59121	0	6.17617	-7.55912	1.20285e-07	3.6027e-06	0	4	Intron (AGAP000748-RA/AGAP000748, intron 2 of 3)	5	13712077	13714950	2874	1	AGAP000749	AGAP000749-RA	-9734
X	9577291	9577691	401	*	5.54691	0	6.13187	-7.53389	1.21584e-07	3.6165e-06	0	4	Promoter (<=1kb)	5	9576329	9587951	11623	1	AGAP013287	AGAP013287-RA	962
X	11681598	11681998	401	*	5.708	0.632415	6.27863	-5.36686	1.26519e-07	3.72014e-06	0	3	Promoter (1-2kb)	5	11675679	11680429	4751	2	AGAP000652	AGAP000652-RA	-1169
X	7434010	7434410	401	*	5.70579	0	6.29075	-7.63348	1.26794e-07	3.72014e-06	0	3	Distal Intergenic	5	7437022	7438315	1294	2	AGAP000416	AGAP000416-RB	3905
X	13760895	13761295	401	*	5.65613	0	6.24109	-7.59724	1.33703e-07	3.89637e-06	0	4	Intron (AGAP000756-RA/AGAP000756, intron 1 of 3)	5	13752966	13764965	12000	2	AGAP000756	AGAP000756-RA	3670
X	13864910	13865310	401	*	5.45356	0	6.03853	-7.4432	1.8418e-07	5.33134e-06	0	3	Distal Intergenic	5	13860400	13861778	1379	2	AGAP000771	AGAP000771-RA	-3132
X	15733389	15733789	401	*	5.52075	0	6.10571	-7.482	1.96571e-07	5.65206e-06	0	4	Promoter (<=1kb)	5	15734491	15738109	3619	1	AGAP029431	AGAP029431-RA	-702
X	7232434	7232834	401	*	5.4737	0	6.05866	-7.44896	2.07223e-07	5.91889e-06	0	4	Promoter (<=1kb)	5	7231460	7232678	1219	2	AGAP000395	AGAP000395-RA	0
X	10132515	10132915	401	*	5.57228	0	6.15724	-7.51404	2.09382e-07	5.9412e-06	0	4	Promoter (<=1kb)	5	10126901	10132605	5705	2	AGAP000575	AGAP000575-RA	0
X	453152	453552	401	*	5.47247	0	6.05743	-7.44325	2.22681e-07	6.27727e-06	0	4	Promoter (<=1kb)	5	444442	453228	8787	2	AGAP000035	AGAP000035-RA	0
X	7358640	7359040	401	*	5.56629	0	6.15125	-7.49369	2.48278e-07	6.92107e-06	0	3	Intron (AGAP000410-RB/AGAP000410, intron 1 of 13)	5	7350121	7369332	19212	1	AGAP000410	AGAP000410-RA	8519
X	12627507	12627907	401	*	5.61651	0	6.20148	-7.52683	2.48728e-07	6.92107e-06	0	4	Promoter (<=1kb)	5	12626285	12627763	1479	2	AGAP013449	AGAP013449-RA	0
X	1751444	1751844	401	*	5.46992	0	6.05488	-7.43436	2.53825e-07	7.0176e-06	0	4	Promoter (<=1kb)	5	1749118	1751758	2641	2	AGAP000105	AGAP000105-RA	0
UNKN	465693	466093	401	*	5.87743	0	6.45485	-5.99585	2.60076e-07	7.14465e-06	0	4	Promoter (<=1kb)	7	465890	466427	538	1	AGAP012432	AGAP012432-RA	0
3L	26448733	26449133	401	*	5.60406	0	6.18902	-7.51562	2.65988e-07	7.26081e-06	0	4	Promoter (<=1kb)	3	26442346	26448955	6610	2	AGAP011523	AGAP011523-RA	0
X	2986972	2987372	401	*	5.7529	0.0474524	6.32861	-5.86259	2.97044e-07	8.05756e-06	0	4	Promoter (<=1kb)	5	2987079	2991906	4828	1	AGAP000178	AGAP000178-RA	0
X	9680438	9680838	401	*	5.35124	0	5.93621	-7.3441	2.99066e-07	8.06169e-06	0	4	Promoter (<=1kb)	5	9680497	9683814	3318	1	AGAP000541	AGAP000541-RA	0
X	6876799	6877199	401	*	5.36575	0	5.95071	-7.35362	3.01035e-07	8.06437e-06	0	3	Promoter (<=1kb)	5	6873729	6875848	2120	2	AGAP000377	AGAP000377-RA	-951
UNKN	6864417	6864817	401	*	5.43968	0	6.02465	-7.39983	3.12016e-07	8.30694e-06	0	4	Promoter (<=1kb)	7	6864690	6878598	13909	1	AGAP012485	AGAP012485-RA	0
X	11599156	11599556	401	*	5.55536	0	6.14033	-7.46348	3.52241e-07	9.32033e-06	0	4	Promoter (<=1kb)	5	11597718	11599288	1571	2	AGAP000649	AGAP000649-RA	0
UNKN	5879223	5879623	401	*	5.40257	0	5.98753	-7.35753	3.90724e-07	1.02144e-05	0	4	Distal Intergenic	7	5769148	5773136	3989	2	AGAP012481	AGAP012481-RA	-106087
X	7115675	7116075	401	*	5.3413	0	5.92626	-7.31965	3.90768e-07	1.02144e-05	0	4	Promoter (<=1kb)	5	7113179	7115877	2699	2	AGAP000387	AGAP000387-RA	0
X	7538439	7538839	401	*	5.46187	0	6.04683	-7.39042	4.04191e-07	1.05017e-05	0	2	Distal Intergenic	5	7545011	7550460	5450	1	AGAP000420	AGAP000420-RA	-6172
X	15378800	15379200	401	*	6.03266	1.85481	6.59081	-4.55389	4.16066e-07	1.07455e-05	0	4	Promoter (<=1kb)	5	15378924	15383302	4379	1	AGAP000832	AGAP000832-RA	0
X	15825002	15825402	401	*	5.38612	0	5.97108	-7.34126	4.41373e-07	1.13312e-05	0	3	Intron (AGAP012991-RA/AGAP012991, intron 1 of 5)	5	15833389	15836389	3001	2	AGAP000858	AGAP000858-RA	10987
X	9826876	9827276	401	*	5.33375	0	5.91871	-7.30353	4.46554e-07	1.13842e-05	0	2	Promoter (<=1kb)	5	9828179	9829456	1278	1	AGAP000546	AGAP000546-RA	-903
X	11804378	11804778	401	*	5.29473	0	5.87969	-7.27931	4.48717e-07	1.13842e-05	0	4	Promoter (<=1kb)	5	11804663	11808611	3949	1	AGAP000666	AGAP000666-RA	0
X	7768568	7768968	401	*	6.15414	0	6.73561	-6.88557	4.5629e-07	1.15086e-05	0	4	Promoter (<=1kb)	5	7768368	7769746	1379	1	AGAP000439	AGAP000439-RA	200
X	2170239	2170639	401	*	5.30698	0	5.89194	-7.28358	4.5975e-07	1.15285e-05	0	4	Promoter (<=1kb)	5	2170384	2179345	8962	1	AGAP000142	AGAP000142-RA	0
X	10167318	10167718	401	*	5.35085	0	5.93581	-7.3119	4.70971e-07	1.17071e-05	0	3	Distal Intergenic	5	10167830	10174585	6756	2	AGAP000578	AGAP000578-RA	6867
X	4986368	4986768	401	*	6.66271	0	7.24767	-8.09412	4.72301e-07	1.17071e-05	0	4	Promoter (<=1kb)	5	4986597	4992703	6107	1	AGAP000271	AGAP000271-RA	0
X	11672016	11672416	401	*	5.27646	0	5.86142	-7.25788	5.11307e-07	1.25748e-05	0	4	Distal Intergenic	5	11655380	11664337	8958	2	AGAP000651	AGAP000651-RB	-7679
X	5702508	5702908	401	*	5.26062	0	5.84558	-7.24553	5.13137e-07	1.25748e-05	0	4	Intron (AGAP000321-RA/AGAP000321, intron 1 of 7)	5	5698848	5711854	13007	1	AGAP000321	AGAP000321-RB	3660
X	3605228	3605628	401	*	5.29339	0	5.87835	-7.26297	5.48417e-07	1.33634e-05	0	4	Distal Intergenic	5	3612278	3613944	1667	1	AGAP000216	AGAP000216-RA	-6650
X	4567368	4567768	401	*	5.36867	0	5.95363	-7.30923	5.7137e-07	1.38445e-05	0	4	Promoter (<=1kb)	5	4567469	4570158	2690	1	AGAP000246	AGAP000246-RA	0
X	15582934	15583334	401	*	5.40853	0	5.99349	-7.33233	5.81936e-07	1.40079e-05	0	3	Promoter (<=1kb)	5	15566918	15582017	15100	2	AGAP000844	AGAP000844-RA	-917
X	11237119	11237519	401	*	7.09713	0	7.68209	-8.30334	5.84609e-07	1.40079e-05	1	4	Promoter (<=1kb)	5	11226418	11237469	11052	2	AGAP000620	AGAP000620-RA	0
2L	741387	741787	401	*	5.73853	0	6.31518	-5.85464	6.40876e-07	1.52713e-05	0	4	Promoter (<=1kb)	1	742004	789572	47569	1	AGAP004686	AGAP004686-RA	-217
X	1273295	1273695	401	*	5.31105	0	5.89602	-7.25598	6.97084e-07	1.65194e-05	0	4	Promoter (<=1kb)	5	1263159	1273692	10534	2	AGAP000078	AGAP000078-RA	0
X	7952242	7952642	401	*	6.41144	0	6.99348	-7.02724	7.07633e-07	1.66595e-05	0	3	Promoter (<=1kb)	5	7953325	7968364	15040	1	AGAP000460	AGAP000460-RA	-683
X	11670899	11671299	401	*	5.29635	0	5.88131	-7.24792	7.10723e-07	1.66595e-05	0	4	Distal Intergenic	5	11655380	11664337	8958	2	AGAP000651	AGAP000651-RB	-6562
X	2975186	2975586	401	*	5.22727	0	5.81223	-7.201	7.30581e-07	1.69836e-05	0	4	Distal Intergenic	5	2965384	2970736	5353	2	AGAP028653	AGAP028653-RA	-4450
X	9857105	9857505	401	*	5.24058	0	5.82554	-7.20822	7.32427e-07	1.69836e-05	0	4	Promoter (<=1kb)	5	9857331	9862712	5382	1	AGAP000551	AGAP000551-RA	0
X	15375135	15375535	401	*	5.24214	0	5.8271	-7.2038	7.86961e-07	1.81506e-05	0	3	Promoter (<=1kb)	5	15375386	15376767	1382	1	AGAP000831	AGAP000831-RA	0
X	24110662	24111062	401	*	5.34457	0	5.92953	-7.26458	8.11737e-07	1.86225e-05	0	3	Intron (AGAP001093-RA/AGAP001093, intron 2 of 3)	5	24094799	24142048	47250	1	AGAP001093	AGAP001093-RA	15863
X	15734304	15734704	401	*	5.1743	0	5.75926	-7.15299	8.56566e-07	1.95469e-05	0	4	Promoter (<=1kb)	5	15734491	15738109	3619	1	AGAP029431	AGAP029431-RA	0
3L	436260	436660	401	*	5.3517	0	5.93666	-7.26456	8.64266e-07	1.96188e-05	0	2	Distal Intergenic	3	426749	428312	1564	2	AGAP010318	AGAP010318-RA	-7948
X	2031180	2031580	401	*	5.20375	0	5.78871	-7.16581	9.32737e-07	2.10623e-05	0	3	5' UTR	5	2028124	2037975	9852	1	AGAP000126	AGAP000126-RA	3056
3L	426226	426626	401	*	5.15797	0	5.74293	-7.1358	9.42411e-07	2.11699e-05	0	3	Promoter (1-2kb)	3	426749	428312	1564	2	AGAP010318	AGAP010318-RA	1686
2R	61230361	61230761	401	*	5.2808	0	5.86576	-7.21382	9.53187e-07	2.1301e-05	0	3	Promoter (<=1kb)	2	61230781	61254533	23753	1	AGAP004672	AGAP004672-RA	-20
X	13848574	13848974	401	*	5.17777	0	5.76273	-7.14154	1.01317e-06	2.25248e-05	0	3	5' UTR	5	13845732	13852853	7122	2	AGAP000769	AGAP000769-RA	3879
X	11277450	11277850	401	*	5.19818	0	5.78314	-7.15494	1.02035e-06	2.25681e-05	0	3	Promoter (1-2kb)	5	11272254	11279562	7309	2	AGAP000626	AGAP000626-RA	1712
X	7890699	7891099	401	*	5.16454	0	5.7495	-7.12164	1.16865e-06	2.57163e-05	0	4	Promoter (1-2kb)	5	7892602	7901380	8779	1	AGAP000452	AGAP000452-RA	-1503
X	18916904	18917304	401	*	5.34718	0	5.93214	-7.23195	1.2388e-06	2.71216e-05	0	3	Promoter (1-2kb)	5	18918716	18925106	6391	1	AGAP000985	AGAP000985-RA	-1412
X	18295871	18296271	401	*	5.15355	0	5.73852	-7.10587	1.36955e-06	2.97182e-05	0	4	Promoter (<=1kb)	5	18283564	18295631	12068	2	AGAP000945	AGAP000945-RA	-240
X	11211676	11212076	401	*	7.21823	0	7.80319	-8.25584	1.37118e-06	2.97182e-05	0	4	Promoter (<=1kb)	5	11211533	11214690	3158	1	AGAP000617	AGAP000617-RA	143
X	22325179	22325579	401	*	5.11654	0	5.7015	-7.07954	1.39222e-06	3.00233e-05	0	4	Promoter (<=1kb)	5	22324224	22330158	5935	1	AGAP001065	AGAP001065-RG	955
3L	82670	83070	401	*	5.22617	0	5.81113	-7.14265	1.51341e-06	3.24742e-05	0	3	Promoter (<=1kb)	3	66479	82270	15792	2	AGAP010310	AGAP010310-RA	-400
X	9449311	9449711	401	*	9.37687	0	9.96183	-9.11086	1.66221e-06	3.54907e-05	0	4	Distal Intergenic	5	9454190	9457700	3511	1	AGAP000523	AGAP000523-RA	-4479
X	323468	323868	401	*	5.10365	0	5.68861	-7.05437	1.68714e-06	3.58454e-05	0	4	Promoter (<=1kb)	5	320064	323468	3405	2	AGAP000023	AGAP000023-RA	0
X	9888852	9889252	401	*	5.33513	0	5.92009	-7.19409	1.78497e-06	3.77381e-05	0	2	Promoter (<=1kb)	5	9885451	9889019	3569	2	AGAP000554	AGAP000554-RA	0
X	6845409	6845809	401	*	5.24207	0	5.82703	-7.13257	1.80025e-06	3.78756e-05	0	2	Distal Intergenic	5	6846913	6860990	14078	2	AGAP000374	AGAP000374-RA	15181
X	20414860	20415260	401	*	5.15207	0	5.73703	-7.07929	1.84483e-06	3.8625e-05	0	4	Promoter (<=1kb)	5	20392220	20415876	23657	2	AGAP001046	AGAP001046-RA	616
X	17165256	17165656	401	*	5.09338	0	5.67834	-7.0399	1.8731e-06	3.90274e-05	0	4	Promoter (<=1kb)	5	17165316	17171737	6422	1	AGAP000912	AGAP000912-RA	0
X	7712939	7713339	401	*	5.12273	0	5.7077	-7.05657	1.93195e-06	4.00601e-05	0	4	Promoter (2-3kb)	5	7710414	7717638	7225	1	AGAP000436	AGAP000436-RA	2525
X	19780029	19780429	401	*	5.17617	0	5.76113	-7.08195	2.18512e-06	4.5093e-05	0	3	Promoter (<=1kb)	5	19780101	19785723	5623	1	AGAP001032	AGAP001032-RB	0
X	1798205	1798605	401	*	5.05764	0	5.64261	-6.9987	2.31951e-06	4.76383e-05	0	4	Promoter (<=1kb)	5	1798381	1835932	37552	1	AGAP000112	AGAP000112-RA	0
X	4604415	4604815	401	*	5.04035	0	5.62531	-6.98853	2.34673e-06	4.7969e-05	0	4	Promoter (<=1kb)	5	4600403	4604672	4270	2	AGAP000251	AGAP000251-RA	0
X	5114742	5115142	401	*	5.0621	0	5.64706	-6.99987	2.38807e-06	4.85837e-05	0	4	Promoter (<=1kb)	5	5112021	5114815	2795	2	AGAP000284	AGAP000284-RA	0
X	11729547	11729947	401	*	5.26138	0	5.84634	-7.12369	2.41196e-06	4.88393e-05	0	4	Promoter (1-2kb)	5	11721416	11728048	6633	2	AGAP000658	AGAP000658-RA	-1499
X	14446463	14446863	401	*	8.73546	0	9.32042	-8.8046	2.45998e-06	4.95789e-05	0	4	Promoter (<=1kb)	5	14446754	14456767	10014	1	AGAP013289	AGAP013289-RA	0
X	1938274	1938674	401	*	5.43965	0.465417	6.00923	-5.11182	2.71184e-06	5.44007e-05	0	4	Promoter (<=1kb)	5	1937074	1938427	1354	2	AGAP000118	AGAP000118-RA	0
UNKN	2973608	2974008	401	*	5.0368	0	5.62176	-6.97446	2.76262e-06	5.51629e-05	0	2	Distal Intergenic	7	2902896	2918987	16092	2	AGAP012452	AGAP012452-RA	-54621
X	4943647	4944047	401	*	5.10453	0	5.68949	-7.01292	2.77644e-06	5.51833e-05	0	3	Intron (AGAP000264-RB/AGAP000264, intron 2 of 8)	5	4937232	4952623	15392	1	AGAP000264	AGAP000264-RA	6415
X	24086089	24086489	401	*	5.08605	0	5.67101	-6.98832	3.22384e-06	6.37817e-05	0	3	Promoter (<=1kb)	5	24086190	24087589	1400	1	AGAP001092	AGAP001092-RA	0
X	15591348	15591748	401	*	4.9932	0	5.57816	-6.92618	3.40592e-06	6.70765e-05	0	3	Distal Intergenic	5	15566918	15582017	15100	2	AGAP000844	AGAP000844-RA	-9331
X	17133927	17134327	401	*	5.1519	0	5.73686	-7.02263	3.47653e-06	6.80847e-05	0	4	Promoter (<=1kb)	5	17125043	17134310	9268	2	AGAP000908	AGAP000908-RA	0
X	11258186	11258586	401	*	5.03168	0	5.61664	-6.95027	3.48869e-06	6.80847e-05	0	4	Promoter (<=1kb)	5	11254493	11258406	3914	2	AGAP000623	AGAP000623-RA	0
X	6309666	6310066	401	*	4.98801	0	5.57297	-6.9189	3.60169e-06	6.99734e-05	0	3	Promoter (2-3kb)	5	6307404	6318998	11595	1	AGAP000354	AGAP000354-RB	2262
UNKN	18813521	18813921	401	*	5.21221	0	5.79718	-7.04801	3.90525e-06	7.52726e-05	0	3	Distal Intergenic	7	18826004	18831650	5647	2	AGAP012597	AGAP012597-RA	17729
X	3444562	3444962	401	*	5.04388	0	5.62884	-6.94366	3.92166e-06	7.52726e-05	0	4	Intron (AGAP029050-RA/AGAP029050, intron 4 of 8)	5	3429125	3458785	29661	2	AGAP029050	AGAP029050-RA	13823
X	13859215	13859615	401	*	5.12328	0	5.70824	-6.99498	3.92681e-06	7.52726e-05	0	3	Promoter (<=1kb)	5	13856378	13859453	3076	2	AGAP000770	AGAP000770-RA	0
X	11215558	11215958	401	*	8.94612	0	9.53108	-8.77034	4.10514e-06	7.83428e-05	0	4	Promoter (<=1kb)	5	11214673	11215716	1044	2	AGAP000618	AGAP000618-RA	0
X	13411389	13411789	401	*	5.22523	0	5.8102	-7.04781	4.19099e-06	7.96288e-05	0	3	Promoter (<=1kb)	5	13411574	13414380	2807	1	AGAP000733	AGAP000733-RA	0
X	2481594	2481994	401	*	7.50191	0	8.08687	-8.21178	4.26925e-06	8.076e-05	0	4	Promoter (<=1kb)	5	2481982	2484621	2640	1	AGAP013500	AGAP013500-RA	0
UNKN	10384027	10384427	401	*	5.19424	0	5.7792	-7.02851	4.30966e-06	8.11684e-05	0	2	Promoter (<=1kb)	7	10382698	10383513	816	2	AGAP012517	AGAP012517-RA	-514
X	984776	985176	401	*	4.98514	0	5.5701	-6.89845	4.41333e-06	8.27596e-05	0	4	Promoter (<=1kb)	5	979189	985184	5996	2	AGAP000063	AGAP000063-RA	8
X	7918992	7919392	401	*	6.98698	0	7.57195	-7.97013	4.5825e-06	8.55598e-05	0	4	Promoter (<=1kb)	5	7918700	7926877	8178	1	AGAP000456	AGAP000456-RA	292
X	1041794	1042194	401	*	5.72949	0	6.30976	-6.44179	4.61823e-06	8.58553e-05	0	4	Promoter (2-3kb)	5	1039508	1059116	19609	1	AGAP000068	AGAP000068-RA	2286
X	9441515	9441915	401	*	4.86842	0	5.45338	-6.81616	5.06213e-06	9.37037e-05	0	4	Distal Intergenic	5	9399879	9434938	35060	2	AGAP000522	AGAP000522-RA	-6577
X	7892456	7892856	401	*	7.24449	0	7.82946	-8.06947	5.09531e-06	9.39148e-05	0	4	Promoter (<=1kb)	5	7892602	7901380	8779	1	AGAP000452	AGAP000452-RA	0
X	13785318	13785718	401	*	5.65072	0	6.23072	-6.37866	5.28472e-06	9.69916e-05	0	4	Promoter (<=1kb)	5	13784275	13785443	1169	2	AGAP000761	AGAP000761-RA	0
X	18324153	18324553	401	*	5.62623	0	6.2022	-5.68532	5.33961e-06	9.75837e-05	0	4	Promoter (<=1kb)	5	18321426	18324357	2932	2	AGAP000949	AGAP000949-RA	0
X	14419486	14419886	401	*	6.13464	0	6.7196	-7.52375	5.53142e-06	0.000100662	0	2	Promoter (<=1kb)	5	14419729	14437787	18059	1	AGAP000792	AGAP000792-RA	0
X	24094555	24094955	401	*	5.13258	0	5.71754	-6.95899	5.79438e-06	0.000105005	0	2	Promoter (<=1kb)	5	24094799	24142048	47250	1	AGAP001093	AGAP001093-RA	0
2R	60481614	60482014	401	*	5.11875	0	5.70371	-6.94316	6.42553e-06	0.000115955	1	4	Distal Intergenic	2	60410043	60423437	13395	2	AGAP004664	AGAP004664-RA	-58177
X	8439653	8440053	401	*	5.07161	0	5.65657	-6.91171	6.56339e-06	0.00011795	1	4	Promoter (<=1kb)	5	8438347	8439461	1115	2	AGAP000482	AGAP000482-RA	-192
X	19929948	19930348	401	*	5.44812	0.0474524	6.02165	-5.49613	6.77956e-06	0.000121329	0	4	Promoter (<=1kb)	5	19922910	19930324	7415	2	AGAP001035	AGAP001035-RA	0
X	18918548	18918948	401	*	5.16236	0	5.74732	-6.96381	6.80835e-06	0.000121341	0	3	Promoter (<=1kb)	5	18918716	18925106	6391	1	AGAP000985	AGAP000985-RA	0
X	317137	317537	401	*	4.93469	0	5.51965	-6.82055	7.17946e-06	0.000127428	0	3	Promoter (2-3kb)	5	314467	315701	1235	1	AGAP000021	AGAP000021-RA	2670
X	314010	314410	401	*	7.67468	0	8.25964	-8.18188	7.4119e-06	0.000131014	0	2	Promoter (<=1kb)	5	314467	315701	1235	1	AGAP000021	AGAP000021-RA	-57
X	17143133	17143533	401	*	5.36436	1.04745	5.92499	-4.61955	7.50018e-06	0.000132034	0	4	Promoter (<=1kb)	5	17143168	17148449	5282	1	AGAP000909	AGAP000909-RA	0
X	24269450	24269850	401	*	5.12013	0	5.7051	-6.91979	7.87258e-06	0.000138026	0	2	Distal Intergenic	5	24231498	24256349	24852	2	AGAP001094	AGAP001094-RA	-13101
X	2978555	2978955	401	*	4.75542	0	5.34039	-6.699	7.99637e-06	0.000139629	0	3	Promoter (1-2kb)	5	2980078	2981108	1031	1	AGAP000177	AGAP000177-RA	-1123
X	18793531	18793931	401	*	5.24105	0	5.81426	-5.36256	9.04372e-06	0.000157281	0	4	Promoter (<=1kb)	5	18793797	18794593	797	1	AGAP000977	AGAP000977-RA	0
X	10153124	10153524	401	*	4.91961	0	5.50457	-6.78627	9.4273e-06	0.000163293	0	3	Promoter (<=1kb)	5	10149405	10153152	3748	2	AGAP000577	AGAP000577-RC	0
UNKN	4106176	4106576	401	*	4.82366	0	5.40863	-6.72679	9.47404e-06	0.000163446	0	4	Promoter (<=1kb)	7	4103349	4106447	3099	2	AGAP012460	AGAP012460-RA	0
X	339281	339681	401	*	5.68076	1.63241	6.23636	-4.37659	9.55519e-06	0.000163551	0	4	Promoter (2-3kb)	5	328314	336986	8673	2	AGAP000025	AGAP000025-RA	-2295
X	20412367	20412767	401	*	4.8497	0	5.43466	-6.74122	9.55595e-06	0.000163551	0	3	Exon (AGAP001046-RA/AGAP001046, exon 3 of 4)	5	20392220	20415876	23657	2	AGAP001046	AGAP001046-RA	3109
X	9919104	9919504	401	*	5.04665	0	5.63162	-6.85416	9.6792e-06	0.000165005	0	2	Promoter (<=1kb)	5	9918860	9929107	10248	1	AGAP000558	AGAP000558-RA	244
X	7331217	7331617	401	*	7.44107	0	8.02603	-8.00981	1.10326e-05	0.000186858	0	4	Promoter (<=1kb)	5	7325613	7331429	5817	2	AGAP000407	AGAP000407-RA	0
X	4985100	4985500	401	*	4.96919	0	5.55415	-6.79527	1.10477e-05	0.000186858	0	3	Promoter (1-2kb)	5	4986597	4992703	6107	1	AGAP000271	AGAP000271-RA	-1097
X	14502314	14502714	401	*	4.82422	0	5.40919	-6.70736	1.11584e-05	0.000187993	0	2	Intron (AGAP000795-RC/AGAP000795, intron 1 of 5)	5	14461512	14492846	31335	2	AGAP000795	AGAP000795-RB	-9468
X	1044480	1044880	401	*	4.92597	0	5.51094	-6.76691	1.12591e-05	0.000188952	0	3	Intron (AGAP000068-RA/AGAP000068, intron 1 of 5)	5	1039508	1059116	19609	1	AGAP000068	AGAP000068-RA	4972
X	17501477	17501877	401	*	4.82291	0	5.40788	-6.70463	1.17482e-05	0.000196396	0	2	Promoter (<=1kb)	5	17501556	17503013	1458	1	AGAP000928	AGAP000928-RA	0
2L	497352	497752	401	*	4.84658	0	5.43155	-6.70608	1.30292e-05	0.000216969	0	4	Promoter (<=1kb)	1	493579	497632	4054	2	AGAP004685	AGAP004685-RA	0
X	17411568	17411968	401	*	4.53351	0	5.11847	-6.51373	1.35428e-05	0.000224422	0	4	Promoter (<=1kb)	5	17411652	17417652	6001	1	AGAP000924	AGAP000924-RA	0
X	7923421	7923821	401	*	4.57554	0	5.1605	-6.53923	1.35808e-05	0.000224422	0	1	5' UTR	5	7918700	7926877	8178	1	AGAP000456	AGAP000456-RA	4721
X	12586336	12586736	401	*	4.83813	0	5.42309	-6.69744	1.3635e-05	0.000224457	0	3	Promoter (<=1kb)	5	12586672	12617811	31140	1	AGAP000703	AGAP000703-RB	0
X	8754636	8755036	401	*	6.41032	0	6.99528	-7.52106	1.39995e-05	0.000229582	0	4	Promoter (<=1kb)	5	8755020	8755868	849	1	AGAP000496	AGAP000496-RA	0
2L	487916	488316	401	*	4.81921	0	5.40417	-6.67895	1.41273e-05	0.0002308	0	3	Promoter (<=1kb)	1	485388	488531	3144	2	AGAP004683	AGAP004683-RA	215
X	5721494	5721894	401	*	4.96677	0	5.55173	-6.76626	1.41962e-05	0.000231049	0	4	Promoter (2-3kb)	5	5719130	5721298	2169	1	AGAP000322	AGAP000322-RA	2364
X	13994884	13995284	401	*	4.88218	0	5.46715	-6.71429	1.44774e-05	0.00023474	0	3	Distal Intergenic	5	13962712	13988433	25722	2	AGAP000779	AGAP000779-RA	-6451
X	17550323	17550723	401	*	4.91321	0	5.49817	-6.72993	1.459e-05	0.000235681	0	3	Promoter (<=1kb)	5	17536076	17550613	14538	2	AGAP012964	AGAP012964-RA	0
X	22417419	22417819	401	*	6.19218	0	6.77714	-7.40726	1.49157e-05	0.000240042	0	4	Promoter (<=1kb)	5	22390512	22416767	26256	2	AGAP001068	AGAP001068-RA	-652
X	2101264	2101664	401	*	6.03003	3.00899	6.5545	-3.4068	1.55141e-05	0.000248745	0	4	Promoter (<=1kb)	5	2101325	2106566	5242	1	AGAP000136	AGAP000136-RA	0
X	13052047	13052447	401	*	4.943	0	5.52796	-6.74151	1.59727e-05	0.000254359	0	2	Intron (AGAP000717-RA/AGAP000717, intron 1 of 6)	5	13057051	13066994	9944	1	AGAP000718	AGAP000718-RA	-4604
X	11793462	11793862	401	*	4.90881	0	5.49377	-6.71984	1.60023e-05	0.000254359	0	3	Promoter (<=1kb)	5	11783528	11793374	9847	2	AGAP000663	AGAP000663-RB	-88
X	5889808	5890208	401	*	6.28604	0	6.871	-7.44003	1.60412e-05	0.000254359	0	4	Promoter (1-2kb)	5	5885819	5887823	2005	2	AGAP000339	AGAP000339-RA	-1985
X	11831560	11831960	401	*	6.65466	0	7.23962	-7.60269	1.64807e-05	0.00026037	0	4	Promoter (<=1kb)	5	11831653	11839157	7505	1	AGAP000668	AGAP000668-RA	0
3R	39343281	39343681	401	*	4.23523	5.69184	1.2659	4.1777	1.66073e-05	0.000261413	2	3	Distal Intergenic	4	39282635	39287521	4887	2	AGAP009709	AGAP009709-RA	-55760
X	5713187	5713587	401	*	4.85533	0	5.4403	-6.68211	1.7226e-05	0.000269885	0	2	Distal Intergenic	5	5714869	5717584	2716	2	AGAP013441	AGAP013441-RA	3997
X	8806285	8806685	401	*	4.78768	0	5.37265	-6.64156	1.72706e-05	0.000269885	0	4	Promoter (<=1kb)	5	8806454	8807259	806	1	AGAP013382	AGAP013382-RA	0
X	11593479	11593879	401	*	7.12897	0	7.71076	-6.6046	1.76761e-05	0.000275224	0	4	Promoter (<=1kb)	5	11593690	11595622	1933	1	AGAP000648	AGAP000648-RA	0
X	18817296	18817696	401	*	5.89616	0	6.48112	-7.22805	1.85662e-05	0.000288043	0	4	Promoter (<=1kb)	5	18817350	18822394	5045	1	AGAP000981	AGAP000981-RA	0
X	8758392	8758792	401	*	6.82378	0.0474524	7.40435	-6.34943	1.98836e-05	0.000307376	0	4	Promoter (<=1kb)	5	8756833	8758494	1662	2	AGAP000497	AGAP000497-RA	0
X	7615788	7616188	401	*	4.7116	0	5.29657	-6.57249	2.10332e-05	0.000323987	0	3	Promoter (<=1kb)	5	7613848	7616028	2181	2	AGAP000425	AGAP000425-RA	0
X	20420508	20420908	401	*	4.73053	0	5.31549	-6.58118	2.11997e-05	0.000325388	0	4	Distal Intergenic	5	20424066	20427902	3837	1	AGAP001047	AGAP001047-RA	-3158
X	12706463	12706863	401	*	4.74901	0	5.33397	-6.59393	2.12782e-05	0.000325435	0	4	Promoter (<=1kb)	5	12699879	12706943	7065	2	AGAP000711	AGAP000711-RA	80
X	904696	905096	401	*	4.68769	0	5.27266	-6.54694	2.34216e-05	0.000356952	0	4	Promoter (<=1kb)	5	900291	904742	4452	2	AGAP000056	AGAP000056-RA	0
2L	203526	203926	401	*	4.5153	0	5.10027	-6.44129	2.41224e-05	0.000366337	0	4	Promoter (<=1kb)	1	203779	205293	1515	1	AGAP004678	AGAP004678-RA	0
X	5771019	5771419	401	*	4.70871	0	5.29367	-6.53696	2.79284e-05	0.00042265	0	3	Promoter (<=1kb)	5	5771583	5783307	11725	1	AGAP000329	AGAP000329-RA	-164
X	16707206	16707606	401	*	4.78647	0	5.37143	-6.57885	2.8046e-05	0.000422699	0	3	Promoter (<=1kb)	5	16705324	16707385	2062	2	AGAP000881	AGAP000881-RA	0
X	8042116	8042516	401	*	5.34443	0	5.92394	-6.04429	2.81277e-05	0.000422699	0	4	Promoter (1-2kb)	5	8044454	8067081	22628	1	AGAP000466	AGAP000466-RA	-1938
3L	671302	671702	401	*	4.74394	0	5.3289	-6.54629	2.97426e-05	0.000445416	0	3	Promoter (<=1kb)	3	670627	671544	918	2	AGAP010322	AGAP010322-RA	0
X	10671880	10672280	401	*	6.24683	0	6.83179	-7.30691	3.03213e-05	0.000452512	0	4	Promoter (<=1kb)	5	10653670	10671973	18304	2	AGAP000596	AGAP000596-RA	0
X	10074613	10075013	401	*	4.6463	0	5.23126	-6.48358	3.19099e-05	0.00047394	0	3	Promoter (<=1kb)	5	10074944	10080598	5655	1	AGAP000569	AGAP000569-RA	0
X	6772071	6772471	401	*	4.67736	0	5.26232	-6.50143	3.1977e-05	0.00047394	0	3	Promoter (<=1kb)	5	6771323	6772153	831	2	AGAP000366	AGAP000366-RA	0
X	23496203	23496603	401	*	4.78627	0	5.37123	-6.5621	3.22943e-05	0.000477004	0	4	Promoter (2-3kb)	5	23498802	23501415	2614	1	AGAP001083	AGAP001083-RB	-2199
X	6841779	6842179	401	*	4.87835	0	5.46331	-6.60389	3.44397e-05	0.000504533	0	3	Distal Intergenic	5	6846913	6860990	14078	2	AGAP000374	AGAP000374-RA	18811
X	6839135	6839535	401	*	4.76241	0	5.34737	-6.53737	3.44669e-05	0.000504533	0	3	Distal Intergenic	5	6846913	6860990	14078	2	AGAP000374	AGAP000374-RA	21455
X	16743524	16743924	401	*	4.59953	0	5.18449	-6.44492	3.45089e-05	0.000504533	0	4	Promoter (<=1kb)	5	16743686	16745698	2013	1	AGAP000887	AGAP000887-RA	0
X	18278580	18278980	401	*	5.34512	0	5.92396	-6.01544	3.46439e-05	0.000504795	0	4	Promoter (<=1kb)	5	18279735	18280419	685	1	AGAP000944	AGAP000944-RA	-755
UNKN	31852102	31852502	401	*	5.36066	0	5.93956	-6.02248	3.48137e-05	0.000505561	0	4	Distal Intergenic	7	31790587	31791603	1017	2	AGAP012824	AGAP012824-RA	-60499
X	5696225	5696625	401	*	4.66133	0	5.24629	-6.45717	4.16539e-05	0.000602863	0	3	Promoter (2-3kb)	5	5698848	5711854	13007	1	AGAP000321	AGAP000321-RA	-2223
X	5118968	5119368	401	*	6.00072	0	6.58568	-7.12955	4.26276e-05	0.000614893	0	4	Promoter (<=1kb)	5	5115298	5119032	3735	2	AGAP000285	AGAP000285-RA	0
X	15319138	15319538	401	*	4.69678	0	5.28174	-6.47217	4.33408e-05	0.000623096	0	2	Promoter (<=1kb)	5	15319510	15321497	1988	1	AGAP000822	AGAP000822-RA	0
2L	461558	461958	401	*	5.39204	1.46542	5.94503	-4.16486	4.37525e-05	0.000626925	0	3	Promoter (<=1kb)	1	433503	461627	28125	2	AGAP004682	AGAP004682-RA	0
X	13720468	13720868	401	*	5.21201	1.20238	5.7668	-4.23243	4.41306e-05	0.00063025	0	2	Promoter (1-2kb)	5	13719123	13721789	2667	1	AGAP000750	AGAP000750-RA	1345
X	9520587	9520987	401	*	4.65962	0	5.24458	-6.44296	4.57357e-05	0.000651017	0	3	Intron (AGAP013259-RA/AGAP013259, intron 1 of 1)	5	9510303	9529157	18855	1	AGAP013259	AGAP013259-RA	10284
2R	61174292	61174692	401	*	4.57497	0	5.15993	-6.39096	4.65977e-05	0.000661104	0	2	Promoter (<=1kb)	2	61011618	61175271	163654	2	AGAP013143	AGAP013143-RA	579
X	12653495	12653895	401	*	4.62901	0	5.21397	-6.42311	4.68902e-05	0.000663074	0	3	Promoter (<=1kb)	5	12652574	12674376	21803	1	AGAP000707	AGAP000707-RA	921
X	19773450	19773850	401	*	5.20197	0.0474524	5.77337	-5.1935	4.77127e-05	0.0006725	0	3	Promoter (<=1kb)	5	19773821	19776214	2394	1	AGAP001030	AGAP001030-RA	0
X	8103066	8103466	401	*	5.71798	2.58089	6.24722	-3.47877	4.78736e-05	0.000672569	1	4	Promoter (<=1kb)	5	8094597	8102973	8377	2	AGAP000469	AGAP000469-RA	-93
X	11200858	11201258	401	*	4.70398	0	5.28894	-6.45159	4.99816e-05	0.000699904	0	3	Promoter (<=1kb)	5	11201946	11207166	5221	1	AGAP000615	AGAP000615-RA	-688
2L	2611123	2611523	401	*	5.17518	1.04745	5.73237	-4.38648	5.12803e-05	0.000715767	0	4	Distal Intergenic	1	2615613	2620722	5110	1	AGAP004715	AGAP004715-RA	-4090
X	7706465	7706865	401	*	7.56851	0	8.15114	-6.7	5.17978e-05	0.000720658	0	4	Promoter (<=1kb)	5	7701644	7706535	4892	2	AGAP000434	AGAP000434-RA	0
X	7248989	7249389	401	*	4.57224	0	5.1572	-6.37173	5.32955e-05	0.00073911	0	4	Promoter (1-2kb)	5	7247090	7248549	1460	1	AGAP000398	AGAP000398-RA	1899
2L	186711	187111	401	*	4.67701	0	5.26197	-6.42698	5.36979e-05	0.000742304	0	4	Promoter (<=1kb)	1	157348	186936	29589	2	AGAP004677	AGAP004677-RB	0
X	11233623	11234023	401	*	4.5105	0	5.09546	-6.33194	5.5411e-05	0.000763539	0	4	Promoter (<=1kb)	5	11233957	11236530	2574	1	AGAP000621	AGAP000621-RA	0
X	16089307	16089707	401	*	4.50472	0	5.08969	-6.3227	5.77798e-05	0.000793644	0	3	Promoter (<=1kb)	5	16089539	16095030	5492	1	AGAP000864	AGAP000864-RA	0
X	13490665	13491065	401	*	6.44007	0	7.02503	-7.24388	5.90748e-05	0.000808855	0	4	Promoter (<=1kb)	5	13489256	13490740	1485	2	AGAP000739	AGAP000739-RA	0
X	14254435	14254835	401	*	4.67347	0	5.25843	-6.40603	6.17292e-05	0.000842526	0	3	Intron (AGAP000783-RA/AGAP000783, intron 3 of 8)	5	14245921	14266679	20759	2	AGAP000783	AGAP000783-RA	11844
UNKN	7606783	7607183	401	*	4.74372	0	5.32868	-6.43987	6.32081e-05	0.000859989	0	3	Promoter (<=1kb)	7	7607073	7610307	3235	1	AGAP012493	AGAP012493-RA	0
X	18126522	18126922	401	*	4.59325	0	5.17821	-6.35942	6.34503e-05	0.000860569	0	3	Promoter (<=1kb)	5	18120046	18126678	6633	2	AGAP000939	AGAP000939-RA	0
X	22489567	22489967	401	*	5.11456	1.04745	5.67054	-4.32729	6.42627e-05	0.000868856	0	3	Promoter (1-2kb)	5	22455074	22488471	33398	2	AGAP001069	AGAP001069-RA	-1096
X	5905331	5905731	401	*	5.97501	0	6.55998	-7.01639	6.89603e-05	0.000929456	0	3	Promoter (<=1kb)	5	5905558	5911115	5558	1	AGAP000343	AGAP000343-RA	0
X	318511	318911	401	*	4.63954	0	5.22451	-6.3693	6.9204e-05	0.000929834	0	3	Distal Intergenic	5	314467	315701	1235	1	AGAP000021	AGAP000021-RA	4044
X	4997119	4997519	401	*	4.6555	0	5.24047	-6.3765	7.04255e-05	0.000943308	0	4	Promoter (<=1kb)	5	4997112	5005972	8861	1	AGAP000273	AGAP000273-RA	7
X	8589530	8589930	401	*	4.54014	0	5.1251	-6.30611	7.25838e-05	0.000969207	0	4	Intron (AGAP000488-RA/AGAP000488, intron 1 of 3)	5	8578925	8603356	24432	2	AGAP000488	AGAP000488-RA	13426
X	17498496	17498896	401	*	4.5224	0	5.10736	-6.29519	7.3254e-05	0.000975138	0	3	Promoter (<=1kb)	5	17495729	17498912	3184	2	AGAP000927	AGAP000927-RA	16
UNKN	31622032	31622432	401	*	4.60516	0	5.19013	-6.34013	7.41572e-05	0.000984123	0	2	Distal Intergenic	7	31683250	31684219	970	1	AGAP012821	AGAP012821-RA	-60818
X	12560653	12561053	401	*	4.56126	0	5.14622	-6.30761	7.78944e-05	0.00103055	0	4	Promoter (<=1kb)	5	12561091	12573050	11960	1	AGAP000702	AGAP000702-RA	-38
X	9517357	9517757	401	*	4.5725	0	5.15746	-6.30704	8.2284e-05	0.00108529	0	2	Intron (AGAP013259-RA/AGAP013259, intron 1 of 1)	5	9510303	9529157	18855	1	AGAP013259	AGAP013259-RA	7054
X	7764196	7764596	401	*	4.40279	0	4.98775	-6.20768	8.337e-05	0.00109626	0	3	Promoter (<=1kb)	5	7764447	7766035	1589	1	AGAP000438	AGAP000438-RA	0
X	798841	799241	401	*	5.14954	0	5.72826	-5.80282	8.47625e-05	0.00111119	0	4	Promoter (<=1kb)	5	790280	800139	9860	2	AGAP012954	AGAP012954-RA	898
3L	420779	421179	401	*	4.56939	0	5.15435	-6.29666	8.5208e-05	0.00111364	0	2	Distal Intergenic	3	426749	428312	1564	2	AGAP010318	AGAP010318-RA	7133
X	7253409	7253809	401	*	4.56742	0	5.15238	-6.29203	8.8205e-05	0.00114933	0	3	Intron (AGAP000399-RA/AGAP000399, intron 5 of 6)	5	7247090	7248549	1460	1	AGAP000398	AGAP000398-RA	6319
X	9434668	9435068	401	*	6.86314	1.88045	7.43281	-4.97101	8.86944e-05	0.00115223	0	4	Promoter (<=1kb)	5	9399879	9434938	35060	2	AGAP000522	AGAP000522-RA	0
X	11203489	11203889	401	*	4.51298	0	5.09795	-6.24632	9.52301e-05	0.00123342	0	2	Promoter (1-2kb)	5	11201946	11207166	5221	1	AGAP000615	AGAP000615-RA	1543
UNKN	8398429	8398829	401	*	4.66875	0	5.25372	-6.32283	9.93822e-05	0.00128334	0	4	Promoter (1-2kb)	7	8396909	8398833	1925	1	AGAP012500	AGAP012500-RA	1520
X	7261929	7262329	401	*	4.68587	0	5.27083	-6.32434	0.000104053	0.00133643	0	3	Exon (AGAP000399-RA/AGAP000399, exon 3 of 7)	5	7249711	7270283	20573	2	AGAP000399	AGAP000399-RA	7954
X	11840731	11841131	401	*	4.61534	0	5.20031	-6.28774	0.000104113	0.00133643	0	3	Promoter (<=1kb)	5	11840406	11841085	680	2	AGAP000669	AGAP000669-RA	0
X	9115458	9115858	401	*	4.46341	0	5.04838	-6.20457	0.000105131	0.0013455	0	4	Promoter (<=1kb)	5	9114570	9115737	1168	2	AGAP000516	AGAP000516-RA	0
X	22495384	22495784	401	*	5.04111	0	5.61934	-5.70447	0.000108894	0.00138953	0	4	Promoter (<=1kb)	5	22496341	22563331	66991	1	AGAP001070	AGAP001070-RA	-557
X	14838142	14838542	401	*	4.53796	0	5.12292	-6.23639	0.000109265	0.00139014	0	3	Promoter (<=1kb)	5	14838271	14840285	2015	1	AGAP000809	AGAP000809-RA	0
X	17092181	17092581	401	*	4.52523	0	5.11019	-6.22473	0.000112447	0.00142642	0	3	Intron (AGAP029488-RB/AGAP029488, intron 5 of 12)	5	17071280	17107525	36246	1	AGAP029488	AGAP029488-RA	20901
X	4611857	4612257	401	*	4.50784	0	5.09281	-6.21414	0.000114206	0.00144449	0	3	Promoter (<=1kb)	5	4610008	4611922	1915	2	AGAP000253	AGAP000253-RA	0
X	1734394	1734794	401	*	4.2553	0	4.84026	-6.06724	0.000119475	0.00150671	0	4	Promoter (<=1kb)	5	1734441	1738744	4304	1	AGAP000102	AGAP000102-RA	0
X	7834719	7835119	401	*	4.34936	0	4.93433	-6.11957	0.000120413	0.00151412	0	3	Promoter (<=1kb)	5	7833802	7835573	1772	2	AGAP000445	AGAP000445-RA	454
2L	1973148	1973548	401	*	4.23648	0	4.82145	-6.04391	0.000130542	0.0016367	0	3	Promoter (<=1kb)	1	1973601	1976987	3387	1	AGAP004699	AGAP004699-RA	-53
3L	26449857	26450257	401	*	5.58313	2.46542	6.11159	-3.43168	0.00013122	0.00164044	0	3	Promoter (<=1kb)	3	26442346	26448955	6610	2	AGAP011523	AGAP011523-RA	-902
X	15499451	15499851	401	*	4.46431	0	5.04928	-6.15989	0.000133069	0.00165875	0	2	Distal Intergenic	5	15468833	15476544	7712	2	AGAP013506	AGAP013506-RA	-22907
X	9475969	9476369	401	*	5.0785	1.04745	5.63374	-4.25375	0.000134706	0.00167431	0	2	Promoter (1-2kb)	5	9473978	9480310	6333	1	AGAP000528	AGAP000528-RA	1991
X	10517368	10517768	401	*	4.53749	0	5.12245	-6.19523	0.000137186	0.00169875	0	3	Promoter (<=1kb)	5	10517536	10527174	9639	1	AGAP000588	AGAP000588-RA	0
X	9827738	9828138	401	*	5.22683	1.63241	5.77142	-3.88877	0.00013746	0.00169875	0	4	Promoter (<=1kb)	5	9828179	9829456	1278	1	AGAP000546	AGAP000546-RA	-41
X	11387517	11387917	401	*	4.44396	0	5.02893	-6.14466	0.000138252	0.00170366	0	3	Promoter (<=1kb)	5	11387007	11398007	11001	1	AGAP000635	AGAP000635-RA	510
X	15720577	15720977	401	*	4.49784	0	5.0828	-6.16687	0.000142453	0.00175042	0	3	Promoter (<=1kb)	5	15720737	15722771	2035	1	AGAP000850	AGAP000850-RA	0
X	6877621	6878021	401	*	4.41479	0	4.99975	-6.12298	0.000143442	0.00175758	0	3	Promoter (1-2kb)	5	6879686	6894564	14879	1	AGAP000378	AGAP000378-RA	-1665
X	1557298	1557698	401	*	4.51309	0	5.09806	-6.16822	0.000147438	0.00180142	0	2	Promoter (<=1kb)	5	1550317	1558031	7715	2	AGAP000095	AGAP000095-RA	333
X	8117576	8117976	401	*	4.49882	0	5.08378	-6.1555	0.000151595	0.00184698	0	2	Distal Intergenic	5	8114469	8116713	2245	1	AGAP000471	AGAP000471-RB	3107
X	13749067	13749467	401	*	4.38505	0	4.97001	-6.08356	0.000161372	0.00196056	0	4	Promoter (<=1kb)	5	13749445	13753936	4492	1	AGAP000755	AGAP000755-RA	0
X	9510260	9510660	401	*	4.39283	0	4.9778	-6.07262	0.000173127	0.00209746	0	3	Promoter (<=1kb)	5	9510303	9529157	18855	1	AGAP013259	AGAP013259-RA	0
X	8808015	8808415	401	*	5.01514	0.465417	5.57942	-4.57634	0.000174927	0.00211334	0	4	Promoter (1-2kb)	5	8806454	8807259	806	1	AGAP013382	AGAP013382-RA	1561
X	10674331	10674731	401	*	4.6404	0	5.22537	-6.19344	0.000176396	0.00212513	0	2	Promoter (<=1kb)	5	10674507	10675769	1263	1	AGAP000597	AGAP000597-RA	0
X	22487293	22487693	401	*	4.25201	0	4.83697	-5.98851	0.000183157	0.00220043	0	4	Promoter (<=1kb)	5	22455074	22488471	33398	2	AGAP001069	AGAP001069-RA	778
X	17123660	17124060	401	*	4.17878	0	4.76374	-5.94387	0.000185936	0.00222761	0	3	Promoter (<=1kb)	5	17122994	17124751	1758	1	AGAP000907	AGAP000907-RA	666
X	11260663	11261063	401	*	5.09472	0.0474524	5.66506	-4.98741	0.000187624	0.00223987	0	3	Promoter (<=1kb)	5	11260581	11262080	1500	1	AGAP000624	AGAP000624-RA	82
UNKN	10367161	10367561	401	*	4.21084	0	4.7958	-5.96039	0.000187997	0.00223987	0	3	Promoter (<=1kb)	7	10367448	10382276	14829	1	AGAP012516	AGAP012516-RA	0
X	8044213	8044613	401	*	4.52226	0	5.10722	-6.11831	0.000190489	0.0022633	0	2	Promoter (<=1kb)	5	8044454	8067081	22628	1	AGAP000466	AGAP000466-RA	0
X	3602757	3603157	401	*	4.40626	0	4.99122	-6.05162	0.000198936	0.00235717	0	3	Distal Intergenic	5	3612278	3613944	1667	1	AGAP000216	AGAP000216-RA	-9121
X	10118410	10118810	401	*	4.37199	0	4.95695	-6.02947	0.000202104	0.00238378	0	2	Intron (AGAP000574-RA/AGAP000574, intron 1 of 7)	5	10097910	10121860	23951	2	AGAP000574	AGAP000574-RA	3050
X	15551544	15551944	401	*	4.38848	0	4.97344	-6.03931	0.000202287	0.00238378	0	3	Promoter (<=1kb)	5	15552597	15555797	3201	1	AGAP013101	AGAP013101-RA	-653
X	11496853	11497253	401	*	4.37885	0	4.96381	-6.02961	0.000206558	0.00242748	0	3	Distal Intergenic	5	11415445	11488785	73341	2	AGAP000639	AGAP000639-RA	-8068
X	11354543	11354943	401	*	5.64914	0	6.2341	-6.59046	0.000210763	0.00247016	0	4	Promoter (1-2kb)	5	11333852	11356450	22599	2	AGAP000630	AGAP000630-RA	1507
X	13690250	13690650	401	*	4.38365	0	4.96861	-6.02078	0.000216535	0.00253008	0	4	Promoter (<=1kb)	5	13689968	13699672	9705	1	AGAP000747	AGAP000747-RB	282
X	5139349	5139749	401	*	4.41781	0	5.00278	-6.03649	0.000217048	0.00253008	0	2	Promoter (<=1kb)	5	5130353	5139642	9290	2	AGAP000290	AGAP000290-RA	0
X	1819661	1820061	401	*	4.39295	0	4.97792	-6.01985	0.000220326	0.00256136	0	3	Promoter (<=1kb)	5	1803101	1819656	16556	2	AGAP000113	AGAP000113-RA	-5
X	1925615	1926015	401	*	5.38043	0	5.96539	-6.46757	0.000222541	0.00258016	0	4	Promoter (<=1kb)	5	1918845	1925946	7102	2	AGAP000116	AGAP000116-RA	0
X	15590592	15590992	401	*	4.41521	0	5.00017	-6.02662	0.000226813	0.00262264	0	2	Distal Intergenic	5	15566918	15582017	15100	2	AGAP000844	AGAP000844-RA	-8575
X	22763659	22764059	401	*	4.20022	0	4.78518	-5.9146	0.000228681	0.00263716	0	2	Intron (AGAP001073-RA/AGAP001073, intron 5 of 5)	5	22747835	22848119	100285	1	AGAP001073	AGAP001073-RC	15824
X	11692386	11692786	401	*	5.6312	0	6.21617	-6.5568	0.000229988	0.00264517	0	4	Promoter (<=1kb)	5	11692557	11695719	3163	1	AGAP000654	AGAP000654-RA	0
X	12619650	12620050	401	*	7.31963	1.20238	7.89765	-5.593	0.000232097	0.00266233	0	4	Distal Intergenic	5	12620865	12623732	2868	2	AGAP000704	AGAP000704-RA	3682
X	6864337	6864737	401	*	4.30352	0	4.88848	-5.95946	0.000236309	0.00269946	0	4	Promoter (<=1kb)	5	6864349	6866041	1693	1	AGAP000375	AGAP000375-RA	0
UNKN	27770531	27770931	401	*	4.35053	0	4.93549	-5.98451	0.000237295	0.00269946	0	4	Distal Intergenic	7	27732533	27734015	1483	1	AGAP012762	AGAP012762-RA	37998
X	18571810	18572210	401	*	5.48243	0	6.06739	-6.48935	0.000237496	0.00269946	0	2	Promoter (1-2kb)	5	18569272	18570787	1516	2	AGAP000967	AGAP000967-RA	-1023
X	13711729	13712129	401	*	4.44078	0	5.02574	-6.02876	0.000237838	0.00269946	0	3	Promoter (<=1kb)	5	13712077	13714950	2874	1	AGAP000749	AGAP000749-RA	0
X	7775664	7776064	401	*	5.20124	1.46542	5.74964	-3.91946	0.000246863	0.00279454	0	3	Exon (AGAP000440-RA/AGAP000440, exon 4 of 9)	5	7772090	7780456	8367	1	AGAP000440	AGAP000440-RA	3574
3L	4208698	4209098	401	*	4.41214	0	4.99711	-6.00043	0.000250021	0.00282288	0	4	Promoter (<=1kb)	3	4208673	4232676	24004	1	AGAP010480	AGAP010480-RB	25
X	11561715	11562115	401	*	4.4235	0	5.00847	-6.00591	0.000253348	0.00285298	0	3	Distal Intergenic	5	11531739	11532150	412	1	AGAP000647	AGAP000647-RA	29976
X	13727829	13728229	401	*	4.82147	0	5.39762	-5.41967	0.000262879	0.0029526	0	3	Promoter (<=1kb)	5	13700537	13728961	28425	2	AGAP000748	AGAP000748-RA	732
X	22488288	22488688	401	*	4.29876	0	4.88372	-5.93312	0.000263603	0.00295304	0	2	Promoter (<=1kb)	5	22455074	22488471	33398	2	AGAP001069	AGAP001069-RA	0
X	15365601	15366001	401	*	4.1629	0	4.74786	-5.84147	0.000288365	0.00322206	0	2	3' UTR	5	15365554	15371384	5831	2	AGAP000830	AGAP000830-RA	5383
X	7251253	7251653	401	*	4.27154	0	4.8565	-5.89486	0.000293495	0.00327091	0	4	3' UTR	5	7247090	7248549	1460	1	AGAP000398	AGAP000398-RA	4163
X	16118273	16118673	401	*	4.108	0	4.69296	-5.81042	0.000296762	0.0032988	0	2	Intron (AGAP000865-RA/AGAP000865, intron 3 of 11)	5	16101018	16147394	46377	2	AGAP000865	AGAP000865-RA	28721
X	4961032	4961432	401	*	4.74462	0	5.3213	-5.35829	0.000307164	0.00340565	0	4	Promoter (2-3kb)	5	4961558	4963460	1903	2	AGAP000268	AGAP000268-RA	2028
X	22419311	22419711	401	*	4.05062	0	4.63559	-5.77099	0.000309974	0.00342799	0	4	Promoter (2-3kb)	5	22390512	22416767	26256	2	AGAP001068	AGAP001068-RA	-2544
X	22444530	22444930	401	*	4.32804	0	4.91301	-5.90515	0.000314765	0.00347208	0	3	Distal Intergenic	5	22390512	22416767	26256	2	AGAP001068	AGAP001068-RA	-27763
X	11647148	11647548	401	*	4.18037	0	4.76534	-5.83025	0.000316497	0.00348227	0	3	Distal Intergenic	5	11651485	11653404	1920	2	AGAP000650	AGAP000650-RA	5856
X	7629734	7630134	401	*	3.87957	0	4.46453	-5.6756	0.000318484	0.00349522	0	4	Promoter (1-2kb)	5	7623631	7631249	7619	2	AGAP000427	AGAP000427-RA	1115
X	9499446	9499846	401	*	3.90755	0	4.49251	-5.68342	0.00032192	0.00352397	0	2	Exon (AGAP000532-RA/AGAP000532, exon 5 of 10)	5	9493597	9506017	12421	1	AGAP000532	AGAP000532-RB	5849
X	15579736	15580136	401	*	4.07623	0	4.66119	-5.77211	0.000324435	0.00354227	0	2	Promoter (1-2kb)	5	15566918	15582017	15100	2	AGAP000844	AGAP000844-RA	1881
3L	411683	412083	401	*	4.36216	0	4.94713	-5.91281	0.000325235	0.00354227	0	4	Promoter (1-2kb)	3	413217	415064	1848	1	AGAP010317	AGAP010317-RA	-1134
X	1543103	1543503	401	*	5.04424	1.36938	5.59105	-3.89018	0.000339129	0.00368429	0	3	Promoter (<=1kb)	5	1541104	1543412	2309	2	AGAP000093	AGAP000093-RA	0
X	13911409	13911809	401	*	4.32382	0	4.90879	-5.88106	0.000341235	0.00369786	0	3	Promoter (2-3kb)	5	13891135	13913937	22803	2	AGAP000774	AGAP000774-RA	2128
UNKN	38699398	38699798	401	*	3.89862	0	4.48359	-5.67286	0.00034251	0.00370237	0	2	Distal Intergenic	7	38665892	38666397	506	1	AGAP028858	AGAP028858-RA	33506
X	395975	396375	401	*	4.7501	0	5.32681	-5.34164	0.000344795	0.00371776	0	4	5' UTR	5	374582	400558	25977	2	AGAP000029	AGAP000029-RA	4183
X	7935906	7936306	401	*	4.11174	0	4.69671	-5.77455	0.000347636	0.00373904	0	4	Promoter (<=1kb)	5	7935980	7938935	2956	1	AGAP000454	AGAP000454-RA	0
X	14289792	14290192	401	*	4.37088	0	4.95584	-5.89539	0.000352078	0.0037774	0	3	Promoter (<=1kb)	5	14279661	14289825	10165	2	AGAP000785	AGAP000785-RA	0
X	13054921	13055321	401	*	4.39726	0	4.98222	-5.90819	0.000353295	0.00378105	0	2	Promoter (1-2kb)	5	13057051	13066994	9944	1	AGAP000718	AGAP000718-RA	-1730
X	273401	273801	401	*	4.35491	0	4.93987	-5.88394	0.000356808	0.00380919	0	2	Intron (AGAP000019-RA/AGAP000019, intron 1 of 9)	5	261172	261271	100	2	AGAP013651	AGAP013651-RA	-12130
X	7214497	7214897	401	*	4.12665	0	4.71161	-5.76939	0.000359771	0.00383134	0	3	Promoter (<=1kb)	5	7206188	7213763	7576	2	AGAP013009	AGAP013009-RA	-734
UNKN	10361955	10362355	401	*	5.4935	0	6.07846	-6.35232	0.000363056	0.0038568	0	3	Promoter (<=1kb)	7	10361889	10361970	82	2	AGAP029002	AGAP029002-RA	0
X	16264293	16264693	401	*	4.26648	0	4.85145	-5.8338	0.000366632	0.00388522	0	2	Promoter (1-2kb)	5	16242409	16266235	23827	2	AGAP000870	AGAP000870-RA	1542
X	7781414	7781814	401	*	4.08902	0	4.67398	-5.72985	0.00039056	0.00412864	0	2	Distal Intergenic	5	7782461	7788459	5999	2	AGAP000441	AGAP000441-RA	6645
2R	60783973	60784373	401	*	4.34498	0	4.92994	-5.83943	0.000410184	0.00432549	0	3	Promoter (<=1kb)	2	60783799	60786194	2396	1	AGAP028490	AGAP028490-RA	174
X	14913070	14913470	401	*	4.27483	0	4.85979	-5.80357	0.000416115	0.00437733	0	2	Promoter (<=1kb)	5	14912127	14913229	1103	2	AGAP000813	AGAP000813-RA	0
UNKN	29691982	29692382	401	*	4.77776	0	5.3465	-4.70814	0.000426527	0.00447594	0	4	Distal Intergenic	7	29682900	29682982	83	1	AGAP012797	AGAP012797-RA	9082
X	8069196	8069596	401	*	4.30568	0	4.89064	-5.80854	0.000429671	0.00449799	0	2	Distal Intergenic	5	8072620	8088217	15598	1	AGAP000467	AGAP000467-RA	-3024
X	305639	306039	401	*	3.95916	0	4.54412	-5.64094	0.000434094	0.00453328	0	3	Exon (AGAP029649-RA/AGAP029649, exon 13 of 14)	5	309046	313230	4185	2	AGAP000022	AGAP000022-RA	7191
X	5724084	5724484	401	*	3.9921	0	4.57707	-5.64666	0.000448584	0.00467329	0	2	Exon (AGAP000323-RA/AGAP000323, exon 7 of 7)	5	5719130	5721298	2169	1	AGAP000322	AGAP000322-RA	4954
X	9937944	9938344	401	*	4.21615	0	4.80111	-5.74348	0.000464207	0.0048244	0	3	Promoter (2-3kb)	5	9935268	9938418	3151	1	AGAP000560	AGAP000560-RA	2676
X	8264080	8264480	401	*	8.39233	2.21738	8.97062	-5.46142	0.000513034	0.00531903	0	4	Promoter (<=1kb)	5	8264241	8269053	4813	1	AGAP000475	AGAP000475-RA	0
X	8185182	8185582	401	*	4.10292	0	4.68788	-5.65793	0.000519296	0.00537104	0	2	Distal Intergenic	5	8188246	8190883	2638	2	AGAP000473	AGAP000473-RA	5301
X	17122635	17123035	401	*	4.24977	0	4.83473	-5.7213	0.000528213	0.0054502	0	3	Promoter (<=1kb)	5	17122994	17124751	1758	1	AGAP000907	AGAP000907-RA	0
X	13764854	13765254	401	*	4.34651	0	4.93147	-5.76557	0.000529876	0.0054543	0	4	Promoter (<=1kb)	5	13752966	13764965	12000	2	AGAP000756	AGAP000756-RA	0
X	20955812	20956212	401	*	4.15466	0	4.73962	-5.66992	0.00054364	0.00558266	0	3	Promoter (<=1kb)	5	20944180	20955989	11810	2	AGAP001050	AGAP001050-RA	0
X	18801990	18802390	401	*	4.75196	0.0474524	5.31836	-4.59001	0.000565289	0.00579119	0	4	Promoter (<=1kb)	5	18801785	18803385	1601	1	AGAP000978	AGAP000978-RA	205
X	7791760	7792160	401	*	3.89208	0	4.47704	-5.52798	0.00057601	0.00588704	0	2	3' UTR	5	7782461	7788459	5999	2	AGAP000441	AGAP000441-RA	-3301
X	18924510	18924910	401	*	4.41818	0	5.00314	-5.75776	0.000593931	0.00605585	0	3	3' UTR	5	18925395	18930119	4725	2	AGAP000986	AGAP000986-RA	5209
X	7055601	7056001	401	*	4.87097	0.632415	5.43023	-4.2469	0.000614195	0.00624769	0	3	Distal Intergenic	5	6974259	7037977	63719	2	AGAP000383	AGAP000383-RA	-17624
X	2990146	2990546	401	*	4.05058	0	4.63554	-5.57343	0.000628181	0.00637493	0	4	Exon (AGAP000178-RA/AGAP000178, exon 6 of 6)	5	2987079	2991906	4828	1	AGAP000178	AGAP000178-RA	3067
X	3264878	3265278	401	*	4.6912	0	5.25893	-4.57981	0.000633926	0.00641813	0	3	Promoter (<=1kb)	5	3259796	3264654	4859	2	AGAP000199	AGAP000199-RB	-224
2R	32965926	32966326	401	*	2.74625	4.33121	0	5.22979	0.000684078	0.00690967	1	0	Exon (AGAP003128-RA/AGAP003128, exon 11 of 11)	2	32958889	32959764	876	1	AGAP003126	AGAP003126-RA	7037
X	9869614	9870014	401	*	4.13902	0	4.72398	-5.58241	0.000689569	0.00694886	0	3	Promoter (<=1kb)	5	9865086	9870584	5499	2	AGAP000552	AGAP000552-RA	570
X	15823287	15823687	401	*	4.14531	0	4.73027	-5.58147	0.000696745	0.0070048	0	3	Intron (AGAP012991-RA/AGAP012991, intron 1 of 5)	5	15833389	15836389	3001	2	AGAP000858	AGAP000858-RA	12702
X	16765675	16766075	401	*	4.33628	0	4.92124	-5.65034	0.00072591	0.00728104	0	3	Promoter (1-2kb)	5	16762946	16764551	1606	2	AGAP000890	AGAP000890-RA	-1124
X	14428989	14429389	401	*	4.13539	0	4.72035	-5.55359	0.00074497	0.00745488	0	3	Exon (AGAP000792-RA/AGAP000792, exon 3 of 6)	5	14419729	14437787	18059	1	AGAP000792	AGAP000792-RA	9260
X	8426096	8426496	401	*	4.8968	1.04745	5.44801	-3.92721	0.000756674	0.00755448	0	3	Promoter (<=1kb)	5	8426333	8427705	1373	1	AGAP000479	AGAP000479-RA	0
2R	7616571	7616971	401	*	3.60586	0	4.19083	-5.29086	0.000782492	0.0077942	0	2	Exon (AGAP001662-RA/AGAP001662, exon 8 of 17)	2	7607831	7609198	1368	1	AGAP001661	AGAP001661-RA	8740
UNKN	4320705	4321105	401	*	4.16836	0	4.75333	-5.55079	0.000786489	0.00781596	0	2	Promoter (<=1kb)	7	4320822	4412938	92117	1	AGAP012464	AGAP012464-RA	0
UNKN	10881399	10881799	401	*	4.18303	0	4.76799	-5.55234	0.000792092	0.00785355	0	3	Distal Intergenic	7	10887687	10888481	795	1	AGAP012522	AGAP012522-RA	-5888
X	11400245	11400645	401	*	3.86343	0	4.44839	-5.41176	0.000794991	0.00786421	0	2	Promoter (<=1kb)	5	11399850	11401696	1847	1	AGAP000636	AGAP000636-RA	395
X	9445212	9445612	401	*	4.07738	0	4.66235	-5.50505	0.000797913	0.00786853	0	3	Distal Intergenic	5	9454190	9457700	3511	1	AGAP000523	AGAP000523-RA	-8578
UNKN	5880097	5880497	401	*	3.86671	0	4.45167	-5.4097	0.000799076	0.00786853	0	3	Distal Intergenic	7	5769148	5773136	3989	2	AGAP012481	AGAP012481-RA	-106961
X	19065142	19065542	401	*	3.78378	0	4.36875	-5.3633	0.000819663	0.00805286	0	2	Intron (AGAP000998-RA/AGAP000998, intron 3 of 5)	5	19056467	19076633	20167	2	AGAP001004	AGAP001004-RA	11091
X	19968116	19968516	401	*	4.07159	0	4.65656	-5.49025	0.000822891	0.0080662	0	2	Intron (AGAP001038-RA/AGAP001038, intron 1 of 4)	5	19963079	19989324	26246	2	AGAP001038	AGAP001038-RA	20808
X	10677769	10678169	401	*	4.13162	0	4.71658	-5.51728	0.000826644	0.00808461	0	3	Promoter (<=1kb)	5	10676545	10677731	1187	2	AGAP000598	AGAP000598-RA	-38
3R	26810571	26810971	401	*	2.42402	4.00899	0	5.00352	0.00082872	0.00808658	1	0	Distal Intergenic	4	26868800	26875529	6730	2	AGAP009136	AGAP009136-RA	64558
X	12598532	12598932	401	*	4.13886	0	4.72382	-5.51153	0.000843456	0.00821179	0	2	Intron (AGAP000703-RA/AGAP000703, intron 2 of 9)	5	12595106	12617811	22706	1	AGAP000703	AGAP000703-RC	3426
X	9952508	9952908	401	*	4.56872	0	5.14433	-5.02097	0.000856743	0.00831528	0	2	Intron (AGAP000561-RA/AGAP000561, intron 2 of 8)	5	9941407	9963302	21896	1	AGAP000561	AGAP000561-RA	11101
X	22331171	22331571	401	*	4.03912	0	4.62408	-5.46224	0.000857941	0.00831528	0	3	Promoter (2-3kb)	5	22328329	22330158	1830	1	AGAP001065	AGAP001065-RH	2842
X	24266577	24266977	401	*	4.12117	0	4.70613	-5.49214	0.000867849	0.00839245	0	4	Distal Intergenic	5	24231498	24256349	24852	2	AGAP001094	AGAP001094-RA	-10228
X	14408199	14408599	401	*	4.15432	0	4.73928	-5.49018	0.000908123	0.00874286	0	3	Distal Intergenic	5	14411709	14416243	4535	2	AGAP000791	AGAP000791-RA	7644
X	3060895	3061295	401	*	3.85292	0	4.43789	-5.35974	0.000908246	0.00874286	0	2	Promoter (<=1kb)	5	3058945	3061008	2064	2	AGAP000186	AGAP000186-RA	0
X	9099128	9099528	401	*	4.11287	0	4.69783	-5.47199	0.000910166	0.00874286	0	2	Promoter (<=1kb)	5	9099308	9108706	9399	1	AGAP000514	AGAP000514-RA	0
X	8968031	8968431	401	*	4.01007	0	4.59504	-5.42151	0.000924839	0.00886407	0	2	Promoter (<=1kb)	5	8968586	8975615	7030	1	AGAP000509	AGAP000509-RA	-155
X	8443371	8443771	401	*	3.83373	0	4.41869	-5.3325	0.000953161	0.00911526	0	2	Promoter (1-2kb)	5	8441826	8453124	11299	1	AGAP000483	AGAP000483-RB	1545
X	5500037	5500437	401	*	4.1525	0	4.73746	-5.45847	0.000976433	0.00931716	0	2	Exon (AGAP000313-RA/AGAP000313, exon 2 of 7)	5	5495763	5503866	8104	2	AGAP000313	AGAP000313-RA	3429
2L	2482439	2482839	401	*	5.35389	2.33989	5.87805	-3.17834	0.000989223	0.00941267	0	4	Promoter (<=1kb)	1	2482553	2483310	758	1	AGAP004709	AGAP004709-RA	0
X	17011050	17011450	401	*	4.12962	0	4.71458	-5.44503	0.000990807	0.00941267	0	2	Promoter (1-2kb)	5	17009071	17025050	15980	1	AGAP000900	AGAP000900-RA	1979
X	9921397	9921797	401	*	4.12291	0	4.70787	-5.43976	0.00100003	0.0094794	0	3	Promoter (2-3kb)	5	9918860	9929107	10248	1	AGAP000558	AGAP000558-RA	2537
X	20057763	20058163	401	*	4.03071	0	4.61567	-5.39455	0.00101306	0.00956691	0	3	Distal Intergenic	5	20061484	20063037	1554	1	AGAP001041	AGAP001041-RB	-3321
X	11674039	11674439	401	*	4.04707	0	4.63203	-5.40297	0.0010137	0.00956691	0	2	Distal Intergenic	5	11675679	11680429	4751	2	AGAP000652	AGAP000652-RA	5990
X	18314073	18314473	401	*	4.20256	0	4.78752	-5.46136	0.00102196	0.00962386	0	4	Promoter (<=1kb)	5	18313949	18315389	1441	1	AGAP013136	AGAP013136-RA	124
X	6354576	6354976	401	*	4.10035	0	4.68531	-5.41818	0.00102952	0.00967389	1	3	Promoter (<=1kb)	5	6354576	6355649	1074	1	AGAP000358	AGAP000358-RA	0
X	8432560	8432960	401	*	5.3419	2.33989	5.86555	-3.15777	0.00103986	0.00974979	0	4	Promoter (<=1kb)	5	8432913	8436736	3824	1	AGAP000481	AGAP000481-RA	0
X	21964909	21965309	401	*	3.957	0	4.54196	-5.3503	0.0010496	0.00980851	0	3	Promoter (<=1kb)	5	21965279	21967890	2612	1	AGAP029433	AGAP029433-RA	0
UNKN	723156	723556	401	*	4.05721	0	4.64217	-5.3913	0.00105067	0.00980851	0	4	Promoter (1-2kb)	7	724393	725257	865	2	AGAP012435	AGAP012435-RA	1701
X	628267	628667	401	*	3.9942	0	4.57916	-5.36286	0.00105715	0.00984768	0	2	Promoter (2-3kb)	5	626266	628342	2077	1	AGAP000044	AGAP000044-RA	2001
3R	4992434	4992834	401	*	4.9861	6.39278	2.46632	3.45208	0.00105977	0.00985084	2	2	Promoter (<=1kb)	4	4992166	4992783	618	2	AGAP013757	AGAP013757-RA	0
X	14940735	14941135	401	*	3.99091	0	4.57587	-5.35692	0.00106794	0.00990548	0	2	Intron (AGAP000815-RA/AGAP000815, intron 3 of 6)	5	14924009	14950975	26967	1	AGAP000815	AGAP000815-RB	16726
X	7699900	7700300	401	*	3.98658	0	4.57155	-5.34847	0.00108198	0.0100141	0	2	Promoter (<=1kb)	5	7694969	7699060	4092	2	AGAP000433	AGAP000433-RA	-840
X	15748841	15749241	401	*	3.72437	0	4.30934	-5.2216	0.00112181	0.0103605	0	3	Promoter (<=1kb)	5	15745790	15749068	3279	2	AGAP000853	AGAP000853-RB	0
3L	10984282	10984682	401	*	3.49159	0	4.07655	-5.10235	0.00116198	0.0107086	0	2	Intron (AGAP029482-RA/AGAP029482, intron 5 of 8)	3	11002211	11007511	5301	1	AGAP010812	AGAP010812-RA	-17529
X	23957563	23957963	401	*	4.15177	0	4.73673	-5.38473	0.00116772	0.0107386	0	3	Promoter (<=1kb)	5	23957193	23998340	41148	1	AGAP001091	AGAP001091-RB	370
X	5362989	5363389	401	*	4.06282	0	4.64778	-5.34454	0.0011804	0.0108321	0	3	Promoter (<=1kb)	5	5337591	5363793	26203	2	AGAP000300	AGAP000300-RA	404
X	16172344	16172744	401	*	3.98927	0	4.57423	-5.29745	0.00122842	0.0112487	0	4	Intron (AGAP000868-RA/AGAP000868, intron 1 of 2)	5	16163503	16183701	20199	1	AGAP000868	AGAP000868-RA	8841
X	15564121	15564521	401	*	3.95417	0	4.53914	-5.27759	0.00124514	0.0113778	0	3	Promoter (<=1kb)	5	15562826	15564556	1731	2	AGAP000843	AGAP000843-RA	35
X	1037587	1037987	401	*	4.0676	0	4.65256	-5.29569	0.00132073	0.0120429	0	2	Promoter (1-2kb)	5	1039508	1059116	19609	1	AGAP000068	AGAP000068-RA	-1521
UNKN	10873536	10873936	401	*	4.0731	0	4.65806	-5.29608	0.00132789	0.0120827	0	3	Promoter (<=1kb)	7	10871508	10873649	2142	2	AGAP012521	AGAP012521-RA	0
X	3352351	3352751	401	*	4.61632	0	5.19224	-4.89636	0.00134234	0.0121884	0	2	Distal Intergenic	5	3335581	3335905	325	1	AGAP000202	AGAP000202-RA	16770
X	11196579	11196979	401	*	4.99895	0	5.58391	-5.59011	0.00136996	0.0124131	0	2	Promoter (<=1kb)	5	11189391	11197861	8471	2	AGAP000614	AGAP000614-RA	882
3R	43692580	43692980	401	*	3.35471	4.93967	0	5.25116	0.0013882	0.012552	2	0	Promoter (<=1kb)	4	43676455	43692623	16169	2	AGAP009805	AGAP009805-RE	0
2L	73767	74167	401	*	2.54134	4.1263	0	4.89124	0.00139808	0.0126149	1	0	Distal Intergenic	1	157348	181305	23958	2	AGAP004677	AGAP004677-RA	107138
X	1427676	1428076	401	*	4.15892	0	4.74389	-5.27856	0.00148147	0.0133394	0	4	Promoter (<=1kb)	5	1427597	1432625	5029	1	AGAP029617	AGAP029617-RA	79
X	9291636	9292036	401	*	3.91179	0	4.49676	-5.17039	0.00151532	0.0136157	0	2	Promoter (<=1kb)	5	9290786	9297176	6391	1	AGAP000520	AGAP000520-RA	850
3R	26806989	26807389	401	*	3.50477	0	4.08973	-4.98588	0.00157722	0.0141425	0	1	Distal Intergenic	4	26868800	26875529	6730	2	AGAP009136	AGAP009136-RA	68140
2R	29758035	29758435	401	*	2.87838	4.42846	0	4.63247	0.0015862	0.0141936	1	0	Intron (AGAP029487-RA/AGAP029487, intron 3 of 12)	2	29743424	29745020	1597	1	AGAP002928	AGAP002928-RA	14611
X	7131910	7132310	401	*	3.07906	0	3.66402	-4.77004	0.00164424	0.0146824	0	0	Exon (AGAP000389-RA/AGAP000389, exon 15 of 19)	5	7118379	7121756	3378	1	AGAP000388	AGAP000388-RA	13531
X	10660468	10660868	401	*	3.90553	0	4.49049	-5.1188	0.00168397	0.0150061	0	2	Exon (AGAP000596-RA/AGAP000596, exon 4 of 10)	5	10645005	10653152	8148	2	AGAP000595	AGAP000595-RA	-7316
3L	16594579	16594979	401	*	3.35246	0	3.93742	-4.87968	0.00172129	0.015307	0	2	Distal Intergenic	3	16546924	16570443	23520	2	AGAP011094	AGAP011094-RA	-24136
X	10168518	10168918	401	*	3.91852	0	4.50348	-5.09956	0.00176937	0.0157023	0	2	Intron (AGAP000578-RA/AGAP000578, intron 4 of 4)	5	10167830	10174585	6756	2	AGAP000578	AGAP000578-RA	5667
X	5862176	5862576	401	*	3.92744	0	4.51241	-5.10021	0.00178151	0.0157776	0	3	Promoter (2-3kb)	5	5858074	5864723	6650	2	AGAP000334	AGAP000334-RA	2147
3L	35098068	35098468	401	*	2.75043	4.29723	0	4.51171	0.00183366	0.0162061	1	0	Distal Intergenic	3	35126950	35127906	957	2	AGAP011917	AGAP011917-RA	29438
UNKN	28554561	28554961	401	*	4.12868	5.53333	1.62426	3.37034	0.00187829	0.0165666	2	3	Distal Intergenic	7	28546080	28547539	1460	1	AGAP012777	AGAP012777-RA	8481
X	5720580	5720980	401	*	4.39795	0	4.97238	-4.65106	0.0019147	0.0168533	0	2	Promoter (1-2kb)	5	5719130	5721298	2169	1	AGAP000322	AGAP000322-RA	1450
X	15369582	15369982	401	*	3.87841	0	4.46337	-5.04335	0.00192064	0.0168681	0	2	Promoter (1-2kb)	5	15365554	15371384	5831	2	AGAP000830	AGAP000830-RA	1402
X	1795995	1796395	401	*	3.88734	0	4.4723	-5.04669	0.00192421	0.0168681	0	3	Promoter (1-2kb)	5	1796537	1797733	1197	2	AGAP000111	AGAP000111-RA	1338
X	17549455	17549855	401	*	3.98195	0	4.56691	-5.07461	0.00193898	0.0169631	0	2	Promoter (<=1kb)	5	17536076	17550613	14538	2	AGAP012964	AGAP012964-RA	758
X	13167371	13167771	401	*	3.57839	0	4.16336	-4.91681	0.00194303	0.0169641	0	1	Promoter (2-3kb)	5	13162864	13170313	7450	2	AGAP000726	AGAP000726-RA	2542
3L	31232999	31233399	401	*	3.01857	4.60354	0	4.95653	0.00195262	0.0170134	2	0	Distal Intergenic	3	31215837	31220503	4667	2	AGAP029067	AGAP029067-RA	-12496
3L	5902890	5903290	401	*	3.31436	0	3.89932	-4.80792	0.00196721	0.017106	1	2	Exon (AGAP010542-RA/AGAP010542, exon 4 of 5)	3	5828150	5874178	46029	2	AGAP010540	AGAP010540-RA	-28712
X	20050876	20051276	401	*	3.92148	0	4.50644	-5.03553	0.00200456	0.0173957	0	4	Promoter (1-2kb)	5	20051826	20053170	1345	2	AGAP001040	AGAP001040-RA	1894
X	7205666	7206066	401	*	3.86937	0	4.45433	-5.00856	0.00203849	0.0176547	0	3	Distal Intergenic	5	7199445	7202297	2853	1	AGAP000394	AGAP000394-RA	6221
3R	53006930	53007330	401	*	4.45678	0	5.03038	-4.62423	0.00210923	0.0182264	0	3	Promoter (1-2kb)	4	53004969	53006434	1466	1	AGAP010305	AGAP010305-RA	1961
2L	2475067	2475467	401	*	5.31978	2.50688	5.83463	-2.90656	0.00211296	0.0182264	0	4	Promoter (<=1kb)	1	2471589	2474401	2813	2	AGAP004708	AGAP004708-RA	-666
X	6928598	6928998	401	*	3.94586	0	4.53083	-5.0074	0.00214562	0.0184711	0	3	Promoter (<=1kb)	5	6903246	6929187	25942	2	AGAP000380	AGAP000380-RA	189
X	3479489	3479889	401	*	3.95266	0	4.53762	-5.00028	0.00218689	0.018789	0	3	Promoter (<=1kb)	5	3480446	3482704	2259	1	AGAP000211	AGAP000211-RA	-557
X	6769580	6769980	401	*	3.96378	0	4.54874	-4.9925	0.00223509	0.0191649	0	2	Promoter (1-2kb)	5	6766362	6768435	2074	2	AGAP000365	AGAP000365-RA	-1145
X	6311830	6312230	401	*	4.4935	0.0474524	5.05623	-4.06846	0.00227372	0.0194574	0	4	5' UTR	5	6307404	6318998	11595	1	AGAP000354	AGAP000354-RB	4426
X	13239781	13240181	401	*	3.96183	0	4.54679	-4.96792	0.00232347	0.0197994	0	2	Promoter (<=1kb)	5	13239846	13252845	13000	1	AGAP000728	AGAP000728-RA	0
X	2185632	2186032	401	*	3.83589	0	4.42085	-4.92562	0.00232551	0.0197994	0	2	Promoter (<=1kb)	5	2179506	2186180	6675	2	AGAP000143	AGAP000143-RA	148
X	14440995	14441395	401	*	4.62556	1.20238	5.16498	-3.32907	0.00232745	0.0197994	0	4	Promoter (1-2kb)	5	14439438	14439960	523	2	AGAP000793	AGAP000793-RA	-1035
X	6768283	6768683	401	*	3.70628	0	4.29124	-4.87268	0.00234595	0.0199175	0	3	Promoter (<=1kb)	5	6766362	6768435	2074	2	AGAP000365	AGAP000365-RA	0
X	8048332	8048732	401	*	4.3397	0	4.91234	-4.51085	0.00240043	0.0203069	0	4	Intron (AGAP000466-RA/AGAP000466, intron 1 of 9)	5	8044454	8067081	22628	1	AGAP000466	AGAP000466-RA	3878
X	9667224	9667624	401	*	3.58547	0	4.17043	-4.81674	0.00240123	0.0203069	0	2	Exon (AGAP000540-RA/AGAP000540, exon 2 of 4)	5	9661948	9670896	8949	1	AGAP000540	AGAP000540-RA	5276
X	22414782	22415182	401	*	3.91244	0	4.4974	-4.92643	0.00243573	0.0205584	0	2	Promoter (1-2kb)	5	22390512	22416767	26256	2	AGAP001068	AGAP001068-RA	1585
3R	8276980	8277380	401	*	2.7075	4.29246	0	4.70735	0.00249886	0.0210223	1	0	Distal Intergenic	4	8176778	8183084	6307	1	AGAP008273	AGAP008273-RA	100202
X	2911213	2911613	401	*	3.96662	0	4.55158	-4.9295	0.00250308	0.0210223	0	2	Promoter (<=1kb)	5	2911094	2926217	15124	1	AGAP000171	AGAP000171-RA	119
2R	28102813	28103213	401	*	3.18582	0	3.77079	-4.63523	0.00250532	0.0210223	0	2	Promoter (2-3kb)	2	28092164	28100608	8445	2	AGAP002832	AGAP002832-RA	-2205
X	10346635	10347035	401	*	3.91695	0	4.50191	-4.90904	0.00251342	0.0210493	0	2	Distal Intergenic	5	10385554	10492995	107442	1	AGAP000585	AGAP000585-RA	-38519
X	5855486	5855886	401	*	4.10355	0	4.68852	-4.96517	0.00253017	0.0211485	0	3	Promoter (<=1kb)	5	5846884	5855601	8718	2	AGAP000332	AGAP000332-RA	0
UNKN	13421998	13422398	401	*	4.09799	0	4.68296	-4.94708	0.00260442	0.021727	0	3	Distal Intergenic	7	13388590	13389166	577	2	AGAP012542	AGAP012542-RA	-32832
3R	24217481	24217881	401	*	3.06093	0	3.6459	-4.54619	0.00261233	0.0217509	0	0	Distal Intergenic	4	24159571	24179886	20316	1	AGAP009028	AGAP009028-RA	57910
X	18864485	18864885	401	*	3.74527	0	4.33023	-4.82503	0.00261818	0.0217577	0	2	Distal Intergenic	5	18880492	18916461	35970	1	AGAP000984	AGAP000984-RA	-15607
2R	26965379	26965779	401	*	2.46469	4.04965	0	4.55359	0.00277477	0.0230146	1	0	Distal Intergenic	2	26953872	26963895	10024	1	AGAP029676	AGAP029676-RA	11507
UNKN	8392116	8392516	401	*	3.46889	0	4.05385	-4.68837	0.00279752	0.0231587	0	1	Distal Intergenic	7	8385983	8388466	2484	2	AGAP012499	AGAP012499-RA	-3650
X	15828583	15828983	401	*	3.54229	0	4.12725	-4.7106	0.00281732	0.0232601	0	3	Exon (AGAP012991-RA/AGAP012991, exon 5 of 6)	5	15833389	15836389	3001	2	AGAP000858	AGAP000858-RA	7406
X	20429142	20429542	401	*	3.56083	0	4.14579	-4.71807	0.00282055	0.0232601	0	4	Distal Intergenic	5	20424075	20427902	3828	1	AGAP001047	AGAP001047-RB	5067
2L	32146815	32147215	401	*	3.63152	0	4.21648	-4.73215	0.00285995	0.02354	0	1	Intron (AGAP006444-RA/AGAP006444, intron 2 of 14)	1	32136935	32186457	49523	1	AGAP006444	AGAP006444-RA	9880
3L	326576	326976	401	*	3.83018	0	4.41515	-4.79326	0.00290635	0.0238763	0	4	Distal Intergenic	3	293892	306244	12353	2	AGAP010313	AGAP010313-RA	-20332
X	4527789	4528189	401	*	3.78355	0	4.36852	-4.77729	0.00291193	0.0238767	0	2	Exon (AGAP000243-RA/AGAP000243, exon 3 of 9)	5	4521866	4523624	1759	1	AGAP000242	AGAP000242-RA	5923
2L	14381927	14382327	401	*	4.8505	1.36938	5.39174	-3.3379	0.0029394	0.0240562	0	3	Promoter (<=1kb)	1	14381182	14382700	1519	2	AGAP005348	AGAP005348-RA	373
X	20063262	20063662	401	*	5.44986	0.465417	6.01955	-4.22076	0.00296431	0.0242141	0	4	Promoter (<=1kb)	5	20063115	20064156	1042	2	AGAP001042	AGAP001042-RA	494
X	11520777	11521177	401	*	3.67228	0	4.25724	-4.7142	0.00303496	0.0247444	0	2	Intron (AGAP000646-RA/AGAP000646, intron 1 of 2)	5	11508185	11526881	18697	2	AGAP000646	AGAP000646-RA	5704
3L	1237286	1237686	401	*	3.83139	0	4.41635	-4.76622	0.00304161	0.0247519	0	2	Promoter (<=1kb)	3	1237241	1252839	15599	1	AGAP010331	AGAP010331-RA	45
2R	60781060	60781460	401	*	4.74078	1.04745	5.28808	-3.47929	0.00305973	0.0248524	0	3	Promoter (<=1kb)	2	60770940	60780331	9392	2	AGAP004667	AGAP004667-RA	-729
X	7188101	7188501	401	*	4.73901	1.88045	5.25609	-2.81809	0.00311326	0.0252222	0	3	Promoter (<=1kb)	5	7184147	7188438	4292	2	AGAP000391	AGAP000391-RA	0
X	15322622	15323022	401	*	3.88999	0	4.47495	-4.77037	0.00311695	0.0252222	0	2	Distal Intergenic	5	15319510	15321497	1988	1	AGAP000822	AGAP000822-RA	3112
X	7272261	7272661	401	*	6.06819	1.85481	6.627	-3.78743	0.00316423	0.0255568	0	4	Promoter (<=1kb)	5	7272597	7275902	3306	1	AGAP000400	AGAP000400-RA	0
UNKN	37847219	37847619	401	*	3.90181	0	4.48677	-4.75992	0.00317649	0.0256078	0	4	Distal Intergenic	7	37804437	37804685	249	2	AGAP012909	AGAP012909-RA	-42534
X	8533260	8533660	401	*	3.68723	0	4.27219	-4.68629	0.00320908	0.0258223	0	2	Distal Intergenic	5	8537815	8538555	741	1	AGAP000485	AGAP000485-RA	-4155
X	8756173	8756573	401	*	3.42304	0	4.00801	-4.58597	0.00325202	0.0261191	0	2	Promoter (1-2kb)	5	8755020	8755868	849	1	AGAP000496	AGAP000496-RA	1153
X	3428750	3429150	401	*	4.07488	0	4.65984	-4.78697	0.00329797	0.0264389	0	2	Promoter (1-2kb)	5	3426857	3427908	1052	1	AGAP000206	AGAP000206-RA	1893
2L	36951866	36952266	401	*	3.52901	0	4.11397	-4.61307	0.00330729	0.0264645	0	2	Promoter (<=1kb)	1	36950426	36952313	1888	2	AGAP006700	AGAP006700-RA	47
X	7243396	7243796	401	*	4.30191	0	4.87561	-4.34812	0.00333079	0.0266031	0	2	Promoter (1-2kb)	5	7242574	7245753	3180	2	AGAP000397	AGAP000397-RA	1957
X	7218083	7218483	401	*	3.99817	0	4.58313	-4.74771	0.00338418	0.0269796	0	3	Distal Intergenic	5	7206188	7213763	7576	2	AGAP013009	AGAP013009-RA	-4320
2L	1971016	1971416	401	*	3.7723	0	4.35727	-4.6751	0.00340785	0.0270644	0	2	Promoter (<=1kb)	1	1967083	1971192	4110	2	AGAP004698	AGAP004698-RA	0
X	12015560	12015960	401	*	3.7283	0	4.31326	-4.65984	0.00341119	0.0270644	0	2	Promoter (1-2kb)	5	12009181	12017097	7917	2	AGAP000674	AGAP000674-RA	1137
X	13837827	13838227	401	*	4.37834	0	4.94186	-3.89351	0.00341364	0.0270644	0	2	Intron (AGAP000768-RA/AGAP000768, intron 1 of 5)	5	13831596	13843473	11878	1	AGAP000768	AGAP000768-RA	6231
X	11842764	11843164	401	*	4.19445	0	4.76577	-4.26163	0.00348086	0.0275467	0	2	Promoter (<=1kb)	5	11842902	11843636	735	1	AGAP000670	AGAP000670-RA	0
2L	2480288	2480688	401	*	3.69902	0	4.28398	-4.63232	0.00351703	0.0277819	0	4	Promoter (1-2kb)	1	2482553	2483310	758	1	AGAP004709	AGAP004709-RA	-1865
X	4970661	4971061	401	*	3.98828	0	4.57324	-4.71711	0.00352946	0.0278292	0	2	Distal Intergenic	5	4961558	4963460	1903	2	AGAP000268	AGAP000268-RA	-7201
X	10086421	10086821	401	*	3.6324	0	4.21736	-4.59688	0.00358913	0.028248	0	2	Promoter (<=1kb)	5	10086467	10088342	1876	1	AGAP000571	AGAP000571-RA	0
2R	10044216	10044616	401	*	2.32831	3.91327	0	4.35419	0.00361937	0.0284342	0	0	Promoter (2-3kb)	2	10041418	10061319	19902	1	AGAP001774	AGAP001774-RA	2798
2L	1411015	1411415	401	*	3.79539	0	4.38035	-4.6395	0.00364572	0.0285891	0	3	Promoter (<=1kb)	1	1411011	1441380	30370	1	AGAP004692	AGAP004692-RD	4
X	23432899	23433299	401	*	3.73958	0	4.32455	-4.61495	0.00366988	0.0287263	0	2	Distal Intergenic	5	23398423	23398648	226	1	AGAP028973	AGAP028973-RA	34476
X	4119584	4119984	401	*	3.50904	0	4.09401	-4.53884	0.00369171	0.0288003	0	2	Distal Intergenic	5	4133125	4166559	33435	1	AGAP000222	AGAP000222-RA	-13141
X	11206295	11206695	401	*	3.40266	0	3.98762	-4.50193	0.00369268	0.0288003	0	3	Promoter (2-3kb)	5	11207345	11209451	2107	2	AGAP000616	AGAP000616-RA	2756
2L	29235984	29236384	401	*	2.6568	0	3.24176	-4.19396	0.00371702	0.0289195	0	1	Promoter (<=1kb)	1	29235061	29236536	1476	1	AGAP006278	AGAP006278-RA	923
2R	61181202	61181602	401	*	3.93592	0	4.52088	-4.66664	0.00372139	0.0289195	0	2	Intron (AGAP004671-RA/AGAP004671, intron 3 of 13)	2	61176240	61192895	16656	1	AGAP004671	AGAP004671-RA	4962
X	7274432	7274832	401	*	3.46496	0	4.04993	-4.51652	0.00373706	0.0289891	0	3	Promoter (1-2kb)	5	7272597	7275902	3306	1	AGAP000400	AGAP000400-RA	1835
X	7855750	7856150	401	*	6.21826	1.68781	6.78226	-3.88237	0.00374955	0.0290338	1	4	Promoter (<=1kb)	5	7854021	7855721	1701	2	AGAP000448	AGAP000448-RA	-29
X	3131947	3132347	401	*	4.72742	1.85481	5.24518	-2.80747	0.00380014	0.0293727	0	2	Intron (AGAP000190-RA/AGAP000190, intron 3 of 5)	5	3105999	3159626	53628	1	AGAP000190	AGAP000190-RA	25948
X	15707805	15708205	401	*	3.9302	0	4.51516	-4.64573	0.00382448	0.029508	0	3	Promoter (<=1kb)	5	15692870	15708412	15543	2	AGAP000848	AGAP000848-RA	207
X	18249894	18250294	401	*	3.70892	0	4.29388	-4.5716	0.0038725	0.0298251	0	2	Promoter (<=1kb)	5	18244403	18251267	6865	2	AGAP000941	AGAP000941-RA	973
3L	197377	197777	401	*	3.6967	0	4.28167	-4.56398	0.00388965	0.0299038	0	2	Promoter (1-2kb)	3	168567	195705	27139	2	AGAP010312	AGAP010312-RD	-1672
X	9231014	9231414	401	*	3.38669	0	3.97165	-4.45665	0.00393394	0.0301905	0	1	Intron (AGAP000519-RA/AGAP000519, intron 2 of 17)	5	9215207	9282218	67012	1	AGAP000519	AGAP000519-RA	15807
X	18884441	18884841	401	*	3.72478	0	4.30975	-4.55065	0.00401246	0.0307384	0	2	Intron (AGAP000984-RA/AGAP000984, intron 2 of 4)	5	18880492	18916461	35970	1	AGAP000984	AGAP000984-RA	3949
UNKN	468050	468450	401	*	4.28005	0	4.85216	-4.21369	0.0040698	0.0310701	0	4	Promoter (2-3kb)	7	465890	466427	538	1	AGAP012432	AGAP012432-RA	2160
X	12238915	12239315	401	*	3.4071	0	3.99206	-4.43882	0.00407266	0.0310701	0	2	Distal Intergenic	5	12281540	12300807	19268	1	AGAP000687	AGAP000687-RA	-42225
3R	33599716	33600116	401	*	2.96401	0	3.54897	-4.27716	0.00407736	0.0310701	0	0	3' UTR	4	33600692	33612197	11506	2	AGAP009451	AGAP009451-RA	12081
2R	23903707	23904107	401	*	2.66102	4.24598	0	4.40617	0.00409548	0.0311531	2	0	Distal Intergenic	2	23847727	23849797	2071	1	AGAP002609	AGAP002609-RB	55980
3R	22216831	22217231	401	*	1.76176	3.34672	0	4.02529	0.00419883	0.0318831	0	0	Distal Intergenic	4	22226381	22228287	1907	2	AGAP008961	AGAP008961-RA	11056
UNKN	10938476	10938876	401	*	3.73612	0	4.32108	-4.51938	0.00422962	0.0320604	0	2	Distal Intergenic	7	10943322	10944622	1301	2	AGAP012525	AGAP012525-RA	5746
X	14478497	14478897	401	*	3.65232	0	4.23728	-4.49103	0.00423978	0.032081	0	3	Intron (AGAP000795-RB/AGAP000795, intron 1 of 5)	5	14461512	14473113	11602	2	AGAP000795	AGAP000795-RA	-5384
X	1760512	1760912	401	*	3.4205	0	4.00546	-4.4158	0.00426644	0.0322262	0	2	Promoter (<=1kb)	5	1754563	1759615	5053	2	AGAP000107	AGAP000107-RA	-897
UNKN	18814659	18815059	401	*	3.69877	0	4.28373	-4.4975	0.00430178	0.0324363	0	4	Distal Intergenic	7	18826004	18831650	5647	2	AGAP012597	AGAP012597-RA	16591
2R	387403	387803	401	*	2.91663	0	3.50159	-4.22705	0.00431548	0.0324829	0	1	Distal Intergenic	2	382021	384172	2152	1	AGAP001117	AGAP001117-RD	5382
2L	2247167	2247567	401	*	3.44461	0	4.02957	-4.40684	0.00437634	0.0328836	0	2	Promoter (1-2kb)	1	2248667	2253660	4994	1	AGAP004703	AGAP004703-RA	-1100
UNKN	4216996	4217396	401	*	3.74969	0	4.33465	-4.48631	0.0044571	0.0334321	0	2	Distal Intergenic	7	4254931	4258877	3947	1	AGAP012462	AGAP012462-RA	-37535
X	11787099	11787884	786	*	3.55588	0	4.14085	-4.42495	0.00448608	0.0335911	0	2	Exon (AGAP000663-RB/AGAP000663, exon 3 of 9)	5	11783528	11793374	9847	2	AGAP000663	AGAP000663-RB	5490
X	13129647	13130047	401	*	3.70581	0	4.29077	-4.45394	0.00458674	0.0342853	0	2	Distal Intergenic	5	13133749	13137233	3485	1	AGAP000721	AGAP000721-RA	-3702
X	5724967	5725367	401	*	4.17244	0	4.74508	-4.11199	0.00460238	0.0343426	0	2	Exon (AGAP000323-RA/AGAP000323, exon 5 of 7)	5	5719130	5721298	2169	1	AGAP000322	AGAP000322-RA	5837
X	15724034	15724434	401	*	3.62409	0	4.20906	-4.42398	0.0046177	0.0343975	0	2	Promoter (<=1kb)	5	15724065	15725189	1125	2	AGAP000851	AGAP000851-RA	755
X	4377878	4378278	401	*	3.54042	0	4.12538	-4.37642	0.00477859	0.0355346	0	2	Promoter (1-2kb)	5	4337428	4376054	38627	2	AGAP000232	AGAP000232-RA	-1824
X	9229104	9229504	401	*	3.83003	0	4.41499	-4.44735	0.00485218	0.0360197	0	3	Intron (AGAP000519-RA/AGAP000519, intron 2 of 17)	5	9215207	9282218	67012	1	AGAP000519	AGAP000519-RA	13897
2L	36360120	36360520	401	*	3.1301	4.71506	0	4.43294	0.00486265	0.0360354	1	0	Distal Intergenic	1	36418990	36420535	1546	2	AGAP006657	AGAP006657-RA	60015
3L	39595392	39595792	401	*	2.38584	3.9708	0	4.18373	0.00496911	0.0367612	1	0	3' UTR	3	39600996	39601619	624	1	AGAP012267	AGAP012267-RA	-5204
UNKN	10887460	10887860	401	*	4.13888	0	4.70966	-4.02561	0.00506156	0.037381	0	3	Promoter (<=1kb)	7	10887687	10888481	795	1	AGAP012522	AGAP012522-RA	0
X	14439717	14440117	401	*	3.44321	0	4.02818	-4.30446	0.00508638	0.0375001	0	3	Promoter (<=1kb)	5	14439438	14439960	523	2	AGAP000793	AGAP000793-RA	0
3L	413145	413545	401	*	3.96304	0	4.548	-4.43814	0.00511834	0.0376714	0	2	Promoter (<=1kb)	3	413217	415064	1848	1	AGAP010317	AGAP010317-RA	0
X	15830441	15830841	401	*	3.56007	0	4.14503	-4.30929	0.00527892	0.0387289	0	2	3' UTR	5	15833389	15836389	3001	2	AGAP000858	AGAP000858-RA	5548
2L	35086011	35086411	401	*	2.55664	4.14161	0	4.20205	0.00528792	0.0387289	0	0	Intron (AGAP006634-RA/AGAP006634, intron 2 of 12)	1	34920566	35165163	244598	2	AGAP006634	AGAP006634-RA	78752
X	3646857	3647257	401	*	3.76053	0	4.34549	-4.36508	0.00528897	0.0387289	0	2	Distal Intergenic	5	3631076	3639040	7965	2	AGAP000217	AGAP000217-RA	-7817
X	2143935	2144335	401	*	4.25531	0	4.81691	-3.61752	0.00530765	0.0387999	0	2	Promoter (<=1kb)	5	2144202	2149391	5190	1	AGAP000139	AGAP000139-RA	0
X	9497481	9497881	401	*	3.70648	0	4.29144	-4.33732	0.00537367	0.039216	0	3	Intron (AGAP000532-RA/AGAP000532, intron 1 of 9)	5	9493597	9506017	12421	1	AGAP000532	AGAP000532-RB	3884
2R	26232869	26233269	401	*	2.66831	4.25327	0	4.21194	0.00548445	0.0399568	1	0	Promoter (1-2kb)	2	26232458	26234417	1960	2	AGAP002720	AGAP002720-RA	1148
X	10029975	10030375	401	*	3.52032	0	4.10528	-4.25262	0.00562028	0.0408773	0	4	Promoter (<=1kb)	5	10030095	10032881	2787	1	AGAP000565	AGAP000565-RB	0
3L	15182526	15182926	401	*	2.79345	4.37841	0	4.22934	0.00564166	0.0409637	2	0	Distal Intergenic	3	15299371	15318611	19241	1	AGAP011034	AGAP011034-RA	-116445
2R	56615594	56615994	401	*	2.96185	4.54682	0	4.2734	0.00566436	0.041013	1	0	Distal Intergenic	2	56483698	56565575	81878	2	AGAP004453	AGAP004453-RC	-50019
UNKN	42350923	42351323	401	*	5.82988	1.68781	6.38734	-3.47197	0.00566829	0.041013	0	4	Distal Intergenic	7	42360548	42361063	516	2	AGAP012945	AGAP012945-RA	9740
X	14377928	14378328	401	*	3.43684	0	4.02181	-4.22203	0.00567697	0.041013	0	1	Distal Intergenic	5	14362710	14366014	3305	1	AGAP000789	AGAP000789-RA	15218
X	9761895	9762295	401	*	3.63421	0	4.21917	-4.26675	0.00575133	0.0414792	0	2	Intron (AGAP013055-RA/AGAP013055, intron 3 of 6)	5	9689149	9778668	89520	2	AGAP013055	AGAP013055-RA	16373
3R	40979473	40979873	401	*	3.21177	4.70838	0	3.77813	0.00576074	0.0414792	2	0	Distal Intergenic	4	40963742	40964141	400	2	AGAP009722	AGAP009722-RA	-15332
2L	2249378	2249778	401	*	3.89069	0	4.47565	-4.32446	0.00579356	0.041646	0	3	Promoter (<=1kb)	1	2248667	2253660	4994	1	AGAP004703	AGAP004703-RA	711
2L	20869152	20869552	401	*	2.71227	4.29723	0	4.18101	0.00583519	0.0418755	1	0	Promoter (2-3kb)	1	20808857	20871660	62804	2	AGAP005794	AGAP005794-RA	2108
X	15415205	15415605	401	*	3.90857	0	4.46375	-3.37532	0.00587987	0.042126	0	2	Promoter (1-2kb)	5	15414172	15423553	9382	1	AGAP000834	AGAP000834-RB	1033
2L	6925130	6925530	401	*	2.48506	3.99731	0	3.7993	0.00591583	0.0423134	1	0	Intron (AGAP004950-RA/AGAP004950, intron 2 of 9)	1	6916167	7007099	90933	1	AGAP004950	AGAP004950-RA	8963
X	15931274	15931674	401	*	4.55125	1.04745	5.09318	-3.0915	0.00599065	0.0427776	0	3	Distal Intergenic	5	15870646	15874557	3912	1	AGAP000862	AGAP000862-RA	60628
X	14872096	14872496	401	*	5.69724	1.20238	6.26071	-3.62001	0.00604539	0.0430971	0	4	Promoter (<=1kb)	5	14841167	14872596	31430	2	AGAP000810	AGAP000810-RA	100
X	12629974	12630374	401	*	3.45535	0	4.04031	-4.17985	0.00606412	0.0431593	0	2	Promoter (<=1kb)	5	12629143	12630245	1103	2	AGAP000705	AGAP000705-RA	0
X	13771630	13772030	401	*	6.48807	2.05038	7.05067	-3.58873	0.00611018	0.0434155	0	4	Promoter (<=1kb)	5	13771893	13772921	1029	1	AGAP000759	AGAP000759-RA	0
X	143111	143511	401	*	3.46672	0	4.05168	-4.16774	0.00617298	0.0437896	0	2	Promoter (2-3kb)	5	146181	147832	1652	1	AGAP000012	AGAP000012-RA	-2670
X	791674	792074	401	*	4.1133	0	4.68384	-3.88253	0.00624357	0.0442176	0	3	3' UTR	5	779216	788489	9274	2	AGAP000048	AGAP000048-RA	-3185
2R	7583293	7583693	401	*	2.97596	0	3.56093	-4.00547	0.00628334	0.0444263	0	1	Exon (AGAP001660-RA/AGAP001660, exon 26 of 67)	2	7568322	7607358	39037	1	AGAP001660	AGAP001660-RA	14971
X	7639780	7640180	401	*	3.3295	0	3.91447	-4.11045	0.00633267	0.0447018	0	4	Promoter (1-2kb)	5	7638218	7644733	6516	1	AGAP000429	AGAP000429-RA	1562
3R	53159880	53160280	401	*	4.08746	5.49201	1.58378	2.95396	0.00634345	0.0447047	1	0	Distal Intergenic	4	53146691	53149245	2555	2	AGAP027986	AGAP027986-RA	-10635
3L	3282381	3282781	401	*	1.90966	3.49463	0	3.84346	0.00638427	0.044919	1	0	Promoter (<=1kb)	3	3259392	3282592	23201	2	AGAP010431	AGAP010431-RA	0
X	23328130	23328530	401	*	3.24191	4.71553	0.0758738	3.32661	0.00645981	0.0453765	2	0	Distal Intergenic	5	23354519	23355768	1250	1	AGAP028978	AGAP028978-RA	-25989
X	15670168	15670568	401	*	3.83139	0	4.41635	-4.2133	0.0065342	0.0458129	0	2	Intron (AGAP000847-RC/AGAP000847, intron 3 of 11)	5	15677754	15692650	14897	1	AGAP000847	AGAP000847-RD	-7186
X	7873068	7873468	401	*	4.85395	1.88045	5.37635	-2.66149	0.00654319	0.0458129	0	3	Promoter (1-2kb)	5	7860156	7871725	11570	2	AGAP013275	AGAP013275-RA	-1343
X	10129889	10130289	401	*	3.59334	0	4.1783	-4.14958	0.00658995	0.0460655	0	1	Promoter (2-3kb)	5	10126901	10132605	5705	2	AGAP000575	AGAP000575-RA	2316
UNKN	445074	445474	401	*	3.6176	0	4.20256	-4.15457	0.00660242	0.0460781	0	2	Distal Intergenic	7	455777	456720	944	1	AGAP012431	AGAP012431-RA	-10303
X	12063768	12064168	401	*	3.52011	0	4.10507	-4.12263	0.00666729	0.0464556	0	2	Promoter (<=1kb)	5	12064337	12071459	7123	1	AGAP000676	AGAP000676-RA	-169
X	8649118	8649518	401	*	3.51481	0	4.09977	-4.11336	0.00673254	0.0468346	0	2	Intron (AGAP000489-RA/AGAP000489, intron 3 of 11)	5	8626681	8673482	46802	2	AGAP000489	AGAP000489-RA	23964
X	7823404	7823804	401	*	4.62292	0	5.20788	-4.32477	0.00674747	0.0468629	0	4	Promoter (<=1kb)	5	7822257	7824134	1878	2	AGAP000444	AGAP000444-RA	330
X	12443369	12443769	401	*	3.89903	0	4.46908	-3.74924	0.00688754	0.0477588	0	1	Promoter (1-2kb)	5	12442174	12442986	813	1	AGAP000694	AGAP000694-RA	1195
X	6831698	6832098	401	*	3.7347	0	4.31966	-4.14328	0.00692785	0.0479612	0	2	Distal Intergenic	5	6805083	6813682	8600	2	AGAP000372	AGAP000372-RA	-18016
UNKN	19633708	19634108	401	*	2.62169	0	3.20665	-3.80038	0.00701848	0.0485108	0	3	Distal Intergenic	7	19600596	19601587	992	1	AGAP012609	AGAP012609-RA	33112
2L	44281991	44282391	401	*	2.92489	0	3.50985	-3.90235	0.00707577	0.0488242	0	1	Promoter (2-3kb)	1	44279611	44284658	5048	1	AGAP007204	AGAP007204-RA	2380
2L	492795	493195	401	*	4.62805	0.632415	5.18255	-3.29837	0.00708647	0.0488242	0	2	Promoter (<=1kb)	1	492965	493569	605	1	AGAP004684	AGAP004684-RA	0

## Sheet: ALLDiffbind.F_SOAR-vs-WT
Supplementary Table 2 - CUT&Tag and RNA-seq results tables
List of significant peaks (FDR <0.05) of SOA in SOA-R female vs wild-type female CUT&Tag
unfiltered data, greylist applied
seqnames	start	end	width	strand	Conc	Conc_SoaRf	Conc_WTf	Fold	p.value	FDR	Called1	Called2	annotation	geneChr	geneStart	geneEnd	geneLength	geneStrand	geneId	transcriptId	distanceToTSS
X	14443871	14444271	401	*	10.8955	11.8026	7.89307	3.87724	5.66776e-35	1.14319e-31	2	2	Promoter (<=1kb)	5	14441808	14444164	2357	2	AGAP000794	AGAP000794-RA	0
X	10174411	10174811	401	*	9.31202	10.2666	5.30045	4.89655	1.63419e-30	1.64808e-27	2	1	Promoter (<=1kb)	5	10167830	10174585	6756	2	AGAP000578	AGAP000578-RA	0			DiffBind table (significant results only)
X	5743267	5743667	401	*	9.92202	10.8467	6.62497	4.15798	6.48445e-27	4.35971e-24	2	2	Promoter (<=1kb)	5	5743590	5746201	2612	1	AGAP000325	AGAP000325-RA	0
X	12546109	12546509	401	*	10.2522	11.171	7.06115	4.05839	5.08808e-24	2.56567e-21	2	2	Promoter (<=1kb)	5	12542784	12546434	3651	2	AGAP000699	AGAP000699-RA	0			treatment	wild-type male pupae
X	19580850	19581250	401	*	8.81777	9.74989	5.37428	4.29479	2.61343e-20	1.05426e-17	2	1	Promoter (<=1kb)	5	19573981	19581032	7052	2	AGAP001019	AGAP001019-RA	0			control / untreated	wild-type female pupae
X	1034997	1035397	401	*	10.781	11.6542	8.21026	3.40553	3.80578e-20	1.27938e-17	2	2	Promoter (<=1kb)	5	1035518	1037408	1891	1	AGAP000067	AGAP000067-RA	-121
X	8264192	8264592	401	*	9.87264	10.7538	7.21247	3.48916	2.25211e-19	6.48928e-17	2	2	Promoter (<=1kb)	5	8264241	8269053	4813	1	AGAP000475	AGAP000475-RA	0
X	11263388	11263788	401	*	8.70243	9.59967	5.83989	3.69307	1.98572e-16	5.0065e-14	2	2	Promoter (<=1kb)	5	11263541	11267788	4248	1	AGAP000625	AGAP000625-RA	0			Seqnames	Chromosome of binding site
X	11653154	11653554	401	*	9.65467	10.4983	7.37162	3.08626	1.50274e-15	3.3678e-13	2	2	Promoter (<=1kb)	5	11651485	11653404	1920	2	AGAP000650	AGAP000650-RA	0			Start	Starting base position of binding site
X	14446607	14447007	401	*	9.7899	10.6793	7.03005	3.58077	2.02482e-15	4.08406e-13	2	2	Promoter (<=1kb)	5	14446754	14456767	10014	1	AGAP013289	AGAP013289-RA	0			End	End base position of binding site
X	7637730	7638130	401	*	8.36192	9.34554	2.89364	6.07	4.11911e-15	7.55294e-13	2	1	Promoter (<=1kb)	5	7638218	7644733	6516	1	AGAP000429	AGAP000429-RA	-88			Conc	Concentration – mean (log) reads across all samples in both groups
X	10531247	10531647	401	*	7.99218	8.98713	0.833168	7.63714	4.83026e-15	8.11886e-13	2	0	Promoter (<=1kb)	5	10529328	10531473	2146	2	AGAP000589	AGAP000589-RA	0			Conc_group1	Group 1 Concentration – mean (log) reads across all samples first group
X	7710142	7710542	401	*	8.56745	9.46938	5.63991	3.74571	3.00013e-14	4.65481e-12	2	2	Promoter (<=1kb)	5	7710414	7717638	7225	1	AGAP000436	AGAP000436-RA	0			Conc_group2	Group 2 Concentration – mean (log) reads across all samples in second group
X	18985301	18985701	401	*	7.5237	8.51073	1.71946	6.41773	5.96983e-14	8.60082e-12	2	2	Promoter (<=1kb)	5	18984372	18985864	1493	2	AGAP000995	AGAP000995-RA	163			Fold	Fold difference – mean fold difference of binding affinity of group 1 over group 2 (Conc1 - Conc2). Absolute value indicates magnitude of the difference, and sign indicates which one is bound with higher affinity, with a positive value indicating higher affinity in the first group
X	22416508	22416908	401	*	10.616	11.4018	8.75906	2.61648	8.58727e-14	1.1547e-11	2	2	Promoter (<=1kb)	5	22390512	22416767	26256	2	AGAP001068	AGAP001068-RA	0			p-value	p-value calculation – statistic indicating significance of difference (likelihood difference is not attributable to chance)
X	18328582	18328982	401	*	8.52983	9.45594	5.20588	4.1484	1.18028e-13	1.48789e-11	2	1	Promoter (<=1kb)	5	18328709	18330466	1758	1	AGAP000951	AGAP000951-RB	0			FDR	adjusted p-value calculation – p-value subjected to multiple-testing correction
X	7246790	7247190	401	*	8.87956	9.78885	5.84307	3.84985	2.98491e-13	3.54151e-11	2	2	Promoter (<=1kb)	5	7247090	7248549	1460	1	AGAP000398	AGAP000398-RA	0			Called1	Number of samples in group 1 that identified this binding site as a peak
X	10132524	10132924	401	*	7.86665	8.85559	1.83317	6.60745	6.50999e-13	7.2948e-11	2	0	Promoter (<=1kb)	5	10126901	10132605	5705	2	AGAP000575	AGAP000575-RA	0			Called2	Number of samples in group 2 that identified this binding site as a peak
X	11688549	11688949	401	*	8.38029	9.26167	5.71696	3.47207	8.56573e-13	9.0932e-11	2	1	Promoter (<=1kb)	5	11681941	11688861	6921	2	AGAP000653	AGAP000653-RA	0
X	18316186	18316586	401	*	7.98295	8.89156	4.95692	3.8227	1.90708e-12	1.92329e-10	2	1	Promoter (<=1kb)	5	18315337	18316465	1129	2	AGAP000947	AGAP000947-RA	0			Annotation from ChIPseeker
X	7331116	7331516	401	*	9.33594	10.2187	6.65595	3.48225	2.26412e-12	2.17463e-10	2	2	Promoter (<=1kb)	5	7325613	7331429	5817	2	AGAP000407	AGAP000407-RA	0			geneChr	Chromosome of the nearest gene
X	18571808	18572208	401	*	7.77044	8.69251	4.5211	4.02685	5.92179e-12	5.42921e-10	2	0	Promoter (1-2kb)	5	18569272	18570787	1516	2	AGAP000967	AGAP000967-RA	-1021			geneStart	gene start
X	7650282	7650682	401	*	7.73166	8.70584	2.9146	5.51945	7.2536e-12	6.36109e-10	2	1	Promoter (<=1kb)	5	7646486	7650454	3969	2	AGAP000430	AGAP000430-RA	0			geneEnd	gene end
X	15792205	15792605	401	*	8.64835	9.55052	5.71744	3.72873	8.58324e-12	7.2135e-10	2	0	Promoter (<=1kb)	5	15790708	15792393	1686	2	AGAP000857	AGAP000857-RA	0			geneLength	gene length
X	5732275	5732675	401	*	8.9085	9.81369	5.93376	3.77186	1.15213e-11	9.10193e-10	2	2	Promoter (<=1kb)	5	5732642	5734589	1948	1	AGAP000324	AGAP000324-RA	0			geneStrand	gene strand
X	17143155	17143555	401	*	7.17516	8.11284	3.61101	4.35383	1.17328e-11	9.10193e-10	2	0	Promoter (<=1kb)	5	17143168	17148449	5282	1	AGAP000909	AGAP000909-RA	0			geneId	entrezgene ID
X	16734113	16734513	401	*	7.73891	8.64553	4.74289	3.7999	1.29431e-11	9.66896e-10	2	0	Promoter (<=1kb)	5	16729033	16734077	5045	2	AGAP000885	AGAP000885-RA	-36			distanceToTSS	distance from peak to gene TSS
X	7952213	7952613	401	*	7.3779	8.36897	1.03678	6.89368	2.14363e-11	1.54418e-09	2	0	Promoter (<=1kb)	5	7953325	7968364	15040	1	AGAP000460	AGAP000460-RA	-712
X	16714828	16715228	401	*	7.98544	8.9633	2.94842	5.5711	2.43616e-11	1.69439e-09	2	0	Promoter (<=1kb)	5	16712626	16715100	2475	2	AGAP000883	AGAP000883-RA	0
X	18335018	18335418	401	*	7.58802	8.55775	2.99803	5.19422	2.57839e-11	1.73354e-09	2	1	Promoter (<=1kb)	5	18333059	18335365	2307	2	AGAP000952	AGAP000952-RA	0
X	7296352	7296752	401	*	8.76733	9.63845	6.21877	3.33962	2.82386e-11	1.83733e-09	0	2	Promoter (<=1kb)	5	7286093	7296604	10512	2	AGAP000403	AGAP000403-RA	0
X	11197578	11197978	401	*	8.20424	9.07865	5.61999	3.3776	3.35494e-11	2.11466e-09	2	0	Promoter (<=1kb)	5	11189391	11197861	8471	2	AGAP000614	AGAP000614-RA	0
X	14934369	14934769	401	*	7.144	8.09186	3.32779	4.52766	4.50632e-11	2.75432e-09	2	0	Intron (AGAP000815-RA/AGAP000815, intron 1 of 6)	5	14924009	14950975	26967	1	AGAP000815	AGAP000815-RB	10360
X	11831556	11831956	401	*	7.71045	8.69613	2.04904	6.03284	5.10568e-11	3.02887e-09	2	0	Promoter (<=1kb)	5	11831653	11839157	7505	1	AGAP000668	AGAP000668-RA	0
X	4606481	4606881	401	*	7.97279	8.91033	4.41196	4.3261	5.50465e-11	3.17225e-09	2	1	Promoter (<=1kb)	5	4606870	4609898	3029	1	AGAP000252	AGAP000252-RA	0
X	8758361	8758761	401	*	8.51595	9.40877	5.71205	3.60601	5.7839e-11	3.24059e-09	2	1	Promoter (<=1kb)	5	8756833	8758494	1662	2	AGAP000497	AGAP000497-RA	0
X	14416243	14416643	401	*	8.97993	9.91599	5.45215	4.27497	7.13561e-11	3.88987e-09	2	0	Promoter (<=1kb)	5	14411709	14416243	4535	2	AGAP000791	AGAP000791-RA	0
X	8742205	8742605	401	*	6.79689	7.78081	1.30186	6.13125	7.45252e-11	3.95572e-09	2	0	Intron (AGAP013262-RA/AGAP013262, intron 7 of 9)	5	8753114	8754386	1273	2	AGAP000495	AGAP000495-RA	11781
X	9549052	9549452	401	*	9.71062	10.6425	6.27245	4.20103	7.9583e-11	4.11587e-09	2	2	Promoter (<=1kb)	5	9540755	9549101	8347	2	AGAP000533	AGAP000533-RA	0
X	9657099	9657499	401	*	7.03581	8.03581	0	8.67839	8.89018e-11	4.48287e-09	2	0	Distal Intergenic	5	9649892	9653790	3899	2	AGAP000539	AGAP000539-RA	-3309
X	15355495	15355895	401	*	8.70567	9.59441	5.95358	3.53905	9.24962e-11	4.48684e-09	2	1	Promoter (<=1kb)	5	15355731	15364742	9012	1	AGAP000829	AGAP000829-RA	0
X	141583	141983	401	*	7.01948	8.01948	0	8.66565	9.34296e-11	4.48684e-09	2	0	Distal Intergenic	5	146181	147832	1652	1	AGAP000012	AGAP000012-RA	-4198
X	13428350	13428750	401	*	6.8867	7.87403	1.04904	6.0943	1.89391e-10	8.88376e-09	2	0	Promoter (<=1kb)	5	13423329	13428590	5262	2	AGAP000735	AGAP000735-RB	0
X	14272416	14272816	401	*	7.3764	8.28281	4.38364	3.77995	1.98584e-10	9.10326e-09	2	0	Promoter (<=1kb)	5	14272803	14275118	2316	1	AGAP000784	AGAP000784-RA	0
X	5467754	5468154	401	*	9.01108	9.93247	5.77401	4.00348	2.18148e-10	9.77786e-09	2	1	Promoter (<=1kb)	5	5468098	5470361	2264	1	AGAP000310	AGAP000310-RA	0
X	13133460	13133860	401	*	7.99174	8.88777	5.14555	3.64771	2.39731e-10	1.03867e-08	2	0	Promoter (<=1kb)	5	13133749	13137233	3485	1	AGAP000721	AGAP000721-RA	0
X	802891	803291	401	*	8.59162	9.46142	6.05705	3.32424	2.42031e-10	1.03867e-08	2	2	Promoter (<=1kb)	5	803026	810496	7471	1	AGAP000049	AGAP000049-RA	0
X	2928163	2928563	401	*	8.4611	9.37875	5.28924	3.95417	4.12492e-10	1.73332e-08	2	1	Promoter (<=1kb)	5	2926345	2927435	1091	2	AGAP029486	AGAP029486-RA	-728
X	13720486	13720886	401	*	7.12267	8.11623	0.312079	6.78802	4.41002e-10	1.81531e-08	2	1	Promoter (1-2kb)	5	13719123	13721789	2667	1	AGAP000750	AGAP000750-RA	1363
X	7333849	7334249	401	*	7.80536	8.68153	5.20162	3.39152	4.70724e-10	1.88392e-08	2	0	Promoter (<=1kb)	5	7334403	7336707	2305	1	AGAP000408	AGAP000408-RA	-154
X	1752692	1753092	401	*	8.47768	9.31145	6.27787	2.9721	4.76351e-10	1.88392e-08	2	2	Promoter (<=1kb)	5	1752973	1765061	12089	1	AGAP000106	AGAP000106-RA	0
X	19930012	19930412	401	*	7.09023	8.09023	0	8.57698	5.41096e-10	2.07727e-08	2	0	Promoter (<=1kb)	5	19922910	19930324	7415	2	AGAP001035	AGAP001035-RA	0
X	7619140	7619540	401	*	8.17493	9.02582	5.82667	3.12118	5.45836e-10	2.07727e-08	2	2	Promoter (<=1kb)	5	7617893	7619271	1379	2	AGAP000426	AGAP000426-RB	0
X	7657127	7657527	401	*	8.01057	8.87995	5.48042	3.31021	5.86219e-10	2.18964e-08	2	1	Promoter (<=1kb)	5	7658182	7671258	13077	1	AGAP000431	AGAP000431-RA	-655
X	5702524	5702924	401	*	6.73891	7.73891	0	8.37039	6.54366e-10	2.39974e-08	2	0	Intron (AGAP000321-RA/AGAP000321, intron 1 of 7)	5	5698848	5711854	13007	1	AGAP000321	AGAP000321-RB	3676
X	148882	149282	401	*	7.37335	8.28897	4.23572	3.88557	7.97474e-10	2.87233e-08	2	0	Promoter (<=1kb)	5	148957	163951	14995	1	AGAP000013	AGAP000013-RA	0
X	23374641	23375041	401	*	8.87483	9.77906	5.9141	3.73573	8.53575e-10	3.02046e-08	2	2	Promoter (<=1kb)	5	23370755	23374875	4121	2	AGAP001081	AGAP001081-RA	0
X	9449305	9449705	401	*	10.3022	11.2315	6.91628	4.13996	1.0953e-09	3.80901e-08	2	2	Distal Intergenic	5	9454190	9457700	3511	1	AGAP000523	AGAP000523-RA	-4485
X	13929604	13930004	401	*	6.55299	7.55299	0	8.21915	1.23386e-09	4.21814e-08	2	0	Intron (AGAP000776-RA/AGAP000776, intron 1 of 13)	5	13891135	13913937	22803	2	AGAP000774	AGAP000774-RA	-15667
X	6776202	6776602	401	*	9.84931	10.7659	6.69516	3.92673	1.27311e-09	4.27975e-08	2	2	Promoter (<=1kb)	5	6776805	6803638	26834	1	AGAP000368	AGAP000368-RA	-203
X	15824958	15825358	401	*	6.59128	7.54422	2.62993	4.61242	1.45234e-09	4.80138e-08	2	0	Intron (AGAP012991-RA/AGAP012991, intron 1 of 5)	5	15833389	15836389	3001	2	AGAP000858	AGAP000858-RA	11031
X	10537046	10537446	401	*	8.91512	9.83924	5.6285	4.05866	1.47588e-09	4.80138e-08	2	2	Promoter (<=1kb)	5	10537380	10589810	52431	1	AGAP000591	AGAP000591-RA	0
X	8754629	8755029	401	*	8.68438	9.62802	4.97842	4.40895	1.53158e-09	4.90349e-08	2	2	Promoter (<=1kb)	5	8755020	8755868	849	1	AGAP000496	AGAP000496-RA	0
X	18319498	18319898	401	*	7.38061	8.30168	4.14911	3.96687	1.57745e-09	4.97144e-08	2	0	Promoter (<=1kb)	5	18319644	18321016	1373	1	AGAP000948	AGAP000948-RA	0
X	11593636	11594036	401	*	7.91694	8.84124	4.62686	4.05287	1.64145e-09	5.09354e-08	2	0	Promoter (<=1kb)	5	11593690	11595622	1933	1	AGAP000648	AGAP000648-RA	0
X	7934971	7935371	401	*	8.17981	9.08662	5.18099	3.76239	1.95422e-09	5.97221e-08	2	1	Promoter (<=1kb)	5	7930828	7935051	4224	2	AGAP000457	AGAP000457-RA	0
X	12681468	12681868	401	*	7.59629	8.58091	2.03678	6.07709	2.37193e-09	7.14058e-08	2	0	Promoter (<=1kb)	5	12681512	12699139	17628	1	AGAP000708	AGAP000708-RA	0
X	11277473	11277873	401	*	6.5256	7.5256	0	8.15116	2.45642e-09	7.28617e-08	2	0	Promoter (1-2kb)	5	11272254	11279562	7309	2	AGAP000626	AGAP000626-RA	1689
X	9890430	9890830	401	*	7.23998	8.238	0	7.75106	2.54618e-09	7.44296e-08	2	0	Promoter (<=1kb)	5	9890461	9893670	3210	1	AGAP000555	AGAP000555-RA	0
X	2337232	2337632	401	*	6.39529	7.39529	0	8.07185	2.68475e-09	7.73591e-08	2	0	Promoter (<=1kb)	5	2337429	2346372	8944	1	AGAP000149	AGAP000149-RA	0
X	1032052	1032452	401	*	9.2582	10.1534	6.42297	3.61658	3.22326e-09	9.15679e-08	2	2	Promoter (2-3kb)	5	1026072	1029625	3554	2	AGAP000066	AGAP000066-RA	-2427
X	22323985	22324385	401	*	9.13797	10.0133	6.54335	3.37682	3.29009e-09	9.21682e-08	2	2	Promoter (<=1kb)	5	22324224	22330158	5935	1	AGAP001065	AGAP001065-RE	0
X	7918622	7919022	401	*	8.74926	9.60603	6.34588	3.18411	3.98662e-09	1.10151e-07	0	2	Promoter (<=1kb)	5	7918700	7926877	8178	1	AGAP000456	AGAP000456-RA	0
X	15345699	15346099	401	*	8.13733	9.05532	4.95953	3.95059	6.00582e-09	1.63699e-07	2	0	Promoter (<=1kb)	5	15341869	15345874	4006	2	AGAP000825	AGAP000825-RA	0
X	9577317	9577717	401	*	7.06393	7.97149	4.05393	3.78298	6.93646e-09	1.86544e-07	2	0	Promoter (<=1kb)	5	9576329	9587951	11623	1	AGAP013287	AGAP013287-RA	988
X	145702	146102	401	*	8.50306	9.46419	4.26969	4.83903	7.19916e-09	1.91062e-07	2	1	Promoter (<=1kb)	5	146181	147832	1652	1	AGAP000012	AGAP000012-RA	-79
X	1273306	1273706	401	*	6.56836	7.54936	1.31208	5.56017	7.33853e-09	1.92231e-07	2	1	Promoter (<=1kb)	5	1263159	1273692	10534	2	AGAP000078	AGAP000078-RA	0
X	5696291	5696691	401	*	6.89148	7.8118	3.67341	3.99052	7.46885e-09	1.93137e-07	2	0	Promoter (2-3kb)	5	5698848	5711854	13007	1	AGAP000321	AGAP000321-RA	-2157
X	15279798	15280198	401	*	6.24381	7.24381	0	7.90364	7.77473e-09	1.98502e-07	2	0	Distal Intergenic	5	15281336	15283387	2052	2	AGAP000820	AGAP000820-RA	3189
X	9934993	9935393	401	*	7.71526	8.61368	4.83671	3.63738	8.50209e-09	2.14359e-07	2	0	Promoter (<=1kb)	5	9935268	9938418	3151	1	AGAP000560	AGAP000560-RA	0
X	15378812	15379212	401	*	7.63239	8.48592	5.25969	3.14384	8.71368e-09	2.16981e-07	2	0	Promoter (<=1kb)	5	15378924	15383302	4379	1	AGAP000832	AGAP000832-RA	0
X	16973469	16973869	401	*	6.15205	7.15205	0	7.83242	9.98471e-09	2.45599e-07	2	0	Intron (AGAP000898-RA/AGAP000898, intron 1 of 6)	5	16959266	16980438	21173	2	AGAP000898	AGAP000898-RA	6569
X	12058015	12058415	401	*	6.14041	7.14041	0	7.82332	1.02928e-08	2.50128e-07	2	0	Promoter (2-3kb)	5	12037003	12060602	23600	2	AGAP000675	AGAP000675-RA	2187
X	18631427	18631827	401	*	6.61834	7.60826	0.451816	6.56175	1.10564e-08	2.65485e-07	2	0	Promoter (<=1kb)	5	18631663	18639983	8321	1	AGAP000970	AGAP000970-RA	0
X	7834963	7835363	401	*	6.21086	7.21086	0	7.8462	1.21576e-08	2.88492e-07	2	0	Promoter (<=1kb)	5	7833802	7835573	1772	2	AGAP000445	AGAP000445-RA	210
X	15499301	15499701	401	*	6.27787	7.25204	1.46103	5.26004	1.2504e-08	2.93263e-07	2	0	Distal Intergenic	5	15468833	15476544	7712	2	AGAP013506	AGAP013506-RA	-22757
X	16943089	16943489	401	*	6.08678	7.08678	0	7.76568	1.44851e-08	3.35822e-07	2	0	Promoter (<=1kb)	5	16897046	16943268	46223	2	AGAP000894	AGAP000894-RA	0
X	1078985	1079385	401	*	6.11778	7.11778	0	7.78084	1.48223e-08	3.39734e-07	2	0	Distal Intergenic	5	1087846	1097023	9178	1	AGAP007278	AGAP007278-RA	-8461
X	7279827	7280227	401	*	6.97666	7.88167	4.00467	3.74958	1.50223e-08	3.40449e-07	2	1	Promoter (<=1kb)	5	7278599	7280164	1566	2	AGAP000402	AGAP000402-RA	0
X	7358743	7359143	401	*	6.07865	7.07865	0	7.75276	1.60338e-08	3.59335e-07	2	0	Intron (AGAP000410-RB/AGAP000410, intron 1 of 13)	5	7350121	7369332	19212	1	AGAP000410	AGAP000410-RA	8622
X	23498672	23499072	401	*	9.16614	9.99459	7.00911	2.91996	1.65212e-08	3.6619e-07	2	2	Promoter (<=1kb)	5	23498802	23501415	2614	1	AGAP001083	AGAP001083-RB	0
X	812769	813169	401	*	6.06544	7.02794	1.78112	4.86233	1.73431e-08	3.80229e-07	2	0	Distal Intergenic	5	803026	810496	7471	1	AGAP000049	AGAP000049-RA	9743
X	20052810	20053210	401	*	6.11541	7.06744	2.18099	4.58086	1.89171e-08	4.10278e-07	2	0	Promoter (<=1kb)	5	20051826	20053170	1345	2	AGAP001040	AGAP001040-RA	0
X	2830763	2831163	401	*	6.00884	7.00884	0	7.69079	2.11533e-08	4.48305e-07	2	0	Promoter (<=1kb)	5	2821398	2831075	9678	2	AGAP000161	AGAP000161-RA	0
X	13064375	13064775	401	*	6.12861	7.12861	0	7.75545	2.12409e-08	4.48305e-07	2	0	Promoter (<=1kb)	5	13042228	13064106	21879	2	AGAP000717	AGAP000717-RA	-269
X	9520632	9521032	401	*	6.02897	7.02897	0	7.70127	2.13373e-08	4.48305e-07	2	0	Intron (AGAP013259-RA/AGAP013259, intron 1 of 1)	5	9510303	9529157	18855	1	AGAP013259	AGAP013259-RA	10329
X	18992487	18992887	401	*	8.60988	9.53024	5.39114	3.96373	2.1883e-08	4.54956e-07	1	2	Promoter (<=1kb)	5	18992649	18996428	3780	1	AGAP000996	AGAP000996-RA	0
X	4983422	4983822	401	*	8.29932	9.22018	5.0718	3.96548	2.21049e-08	4.54956e-07	2	2	Promoter (<=1kb)	5	4983467	4985283	1817	1	AGAP000270	AGAP000270-RA	0
X	1417878	1418278	401	*	8.60048	9.54358	4.90771	4.39566	2.37955e-08	4.84803e-07	2	1	Promoter (<=1kb)	5	1418523	1422973	4451	1	AGAP000081	AGAP000081-RA	-245
X	800213	800613	401	*	10.1029	10.9588	7.70748	3.16013	2.47614e-08	4.99438e-07	2	2	Promoter (<=1kb)	5	790280	800139	9860	2	AGAP012954	AGAP012954-RA	-74
X	1011460	1011860	401	*	6.08673	7.08673	0	7.71458	2.61451e-08	5.22126e-07	2	0	Promoter (1-2kb)	5	1013491	1025167	11677	1	AGAP000065	AGAP000065-RA	-1631
X	9661259	9661659	401	*	6.61969	7.53683	3.45643	3.92413	2.76612e-08	5.46987e-07	2	0	Promoter (<=1kb)	5	9661948	9670896	8949	1	AGAP000540	AGAP000540-RA	-289
X	20057748	20058148	401	*	6.07775	7.04057	1.78112	4.86129	2.87024e-08	5.62065e-07	2	0	Distal Intergenic	5	20061484	20063037	1554	1	AGAP001041	AGAP001041-RB	-3336
X	17411533	17411933	401	*	6.25707	7.24924	0	6.38937	3.06188e-08	5.93828e-07	2	0	Promoter (<=1kb)	5	17411652	17417652	6001	1	AGAP000924	AGAP000924-RA	0
X	12706279	12706679	401	*	6.58285	7.57769	0	7.15913	3.28706e-08	6.31429e-07	2	1	Promoter (<=1kb)	5	12699879	12706943	7065	2	AGAP000711	AGAP000711-RA	264
X	5675918	5676318	401	*	6.20647	7.19021	0.727116	5.66508	3.35415e-08	6.38238e-07	2	1	Promoter (<=1kb)	5	5661004	5676527	15524	2	AGAP000319	AGAP000319-RA	209
X	1793494	1793894	401	*	8.0406	8.95672	4.89467	3.90006	3.46959e-08	6.54034e-07	2	1	Promoter (<=1kb)	5	1792391	1793512	1122	2	AGAP000109	AGAP000109-RA	0
X	2488682	2489082	401	*	7.49328	8.40597	4.40338	3.82145	3.56706e-08	6.66182e-07	2	0	Promoter (<=1kb)	5	2489002	2491230	2229	1	AGAP000155	AGAP000155-RA	0
X	4586162	4586562	401	*	5.96874	6.96874	0	7.61843	3.77951e-08	6.99382e-07	2	0	Promoter (<=1kb)	5	4570338	4586224	15887	2	AGAP000247	AGAP000247-RB	0
X	18924541	18924941	401	*	5.89443	6.89443	0	7.57586	3.86999e-08	7.09214e-07	2	0	3' UTR	5	18925395	18930119	4725	2	AGAP000986	AGAP000986-RA	5178
X	13701894	13702294	401	*	7.12023	8.01627	4.27389	3.61842	3.90296e-08	7.09214e-07	2	0	Intron (AGAP000748-RA/AGAP000748, intron 2 of 3)	5	13712077	13714950	2874	1	AGAP000749	AGAP000749-RA	-9783
X	22742895	22743295	401	*	6.22087	7.22087	0	7.74048	4.17506e-08	7.51884e-07	2	0	Distal Intergenic	5	22747835	22776731	28897	1	AGAP001073	AGAP001073-RA	-4540
X	2038742	2039142	401	*	9.45108	10.3509	6.55249	3.64845	4.7773e-08	8.52727e-07	2	2	Promoter (<=1kb)	5	2039086	2040978	1893	1	AGAP000127	AGAP000127-RA	0
X	3372793	3373193	401	*	7.44677	8.32244	4.84853	3.37029	5.28558e-08	9.35176e-07	2	0	Promoter (<=1kb)	5	3356005	3373136	17132	2	AGAP000203	AGAP000203-RB	0
X	11379337	11379737	401	*	7.07725	7.9863	4.04446	3.75033	5.80406e-08	1.01798e-06	2	0	Promoter (<=1kb)	5	11376080	11379532	3453	2	AGAP000634	AGAP000634-RA	0
X	22763436	22763836	401	*	6.27868	7.27868	0	7.7297	6.20159e-08	1.07833e-06	2	0	Intron (AGAP001073-RA/AGAP001073, intron 5 of 5)	5	22747835	22848119	100285	1	AGAP001073	AGAP001073-RC	15601
X	15931409	15931809	401	*	6.00983	7.00983	0	7.58875	6.52148e-08	1.12291e-06	2	0	Distal Intergenic	5	15870646	15874557	3912	1	AGAP000862	AGAP000862-RA	60763
X	16950101	16950501	401	*	5.79639	6.79639	0	7.47507	6.56933e-08	1.12291e-06	2	0	Promoter (<=1kb)	5	16949437	16950371	935	2	AGAP000896	AGAP000896-RA	0
X	4925072	4925472	401	*	5.79514	6.79514	0	7.4732	6.68544e-08	1.13315e-06	2	0	Promoter (<=1kb)	5	4925268	4930616	5349	1	AGAP000262	AGAP000262-RA	0
2L	2477602	2478002	401	*	5.79145	6.79145	0	7.46515	7.08504e-08	1.19088e-06	2	0	Distal Intergenic	1	2471589	2474401	2813	2	AGAP004708	AGAP004708-RA	-3201
X	17669100	17669500	401	*	7.28072	8.18744	4.28327	3.75978	7.234e-08	1.20587e-06	2	1	Promoter (<=1kb)	5	17669189	17671445	2257	1	AGAP000935	AGAP000935-RA	0
X	13160816	13161216	401	*	7.22234	8.20238	2.03678	5.66824	7.64532e-08	1.26398e-06	2	0	Promoter (<=1kb)	5	13158747	13161245	2499	2	AGAP000725	AGAP000725-RA	29
X	453209	453609	401	*	7.05051	7.98797	3.49149	4.26611	8.77975e-08	1.43474e-06	2	0	Promoter (<=1kb)	5	444442	453228	8787	2	AGAP000035	AGAP000035-RA	0
2L	741541	741941	401	*	5.93762	6.93762	0	7.52192	8.82042e-08	1.43474e-06	2	0	Promoter (<=1kb)	1	742004	789572	47569	1	AGAP004686	AGAP004686-RA	-63
X	6835511	6835911	401	*	5.80128	6.80128	0	7.44947	8.95621e-08	1.44517e-06	2	0	Distal Intergenic	5	6805083	6813682	8600	2	AGAP000372	AGAP000372-RA	-21829
X	11369785	11370185	401	*	7.37412	8.27351	4.48224	3.65505	1.00752e-07	1.61284e-06	2	1	Promoter (<=1kb)	5	11369793	11372923	3131	1	AGAP000633	AGAP000633-RA	0
X	9630389	9630789	401	*	5.92767	6.92767	0	7.49475	1.06869e-07	1.69727e-06	2	0	Promoter (2-3kb)	5	9628331	9630253	1923	1	AGAP000537	AGAP000537-RA	2058
X	11801785	11802185	401	*	7.45182	8.43196	2.25917	5.64499	1.08285e-07	1.70633e-06	2	0	Promoter (1-2kb)	5	11783528	11803269	19742	2	AGAP000663	AGAP000663-RA	1084
X	5118952	5119352	401	*	8.04641	8.91854	5.48687	3.32373	1.1285e-07	1.75501e-06	2	2	Promoter (<=1kb)	5	5115298	5119032	3735	2	AGAP000285	AGAP000285-RA	0
X	8935323	8935723	401	*	5.70309	6.70309	0	7.3751	1.13114e-07	1.75501e-06	2	0	Distal Intergenic	5	8952821	8957458	4638	1	AGAP000506	AGAP000506-RA	-17098
X	15476594	15476994	401	*	5.7601	6.7601	0	7.40212	1.14554e-07	1.75757e-06	2	0	Promoter (<=1kb)	5	15468833	15476544	7712	2	AGAP013506	AGAP013506-RA	-50
X	15839617	15840017	401	*	5.73053	6.73053	0	7.38818	1.15022e-07	1.75757e-06	2	0	Promoter (1-2kb)	5	15841074	15847449	6376	1	AGAP029672	AGAP029672-RA	-1057
X	12560559	12560959	401	*	5.70044	6.70044	0	7.36891	1.19014e-07	1.80489e-06	2	0	Promoter (<=1kb)	5	12561091	12573050	11960	1	AGAP000702	AGAP000702-RA	-132
X	323374	323774	401	*	6.16774	7.15104	0.727116	5.59462	1.26585e-07	1.90539e-06	2	0	Promoter (<=1kb)	5	320064	323468	3405	2	AGAP000023	AGAP000023-RA	0
X	13431664	13432064	401	*	6.05233	7.03422	0.727116	5.50374	1.31825e-07	1.96956e-06	2	0	Promoter (<=1kb)	5	13431825	13433419	1595	1	AGAP000736	AGAP000736-RA	0
X	7429383	7429783	401	*	5.65478	6.65478	0	7.32873	1.40347e-07	2.08147e-06	2	0	Distal Intergenic	5	7437022	7438315	1294	2	AGAP000416	AGAP000416-RB	8532
X	16764454	16764854	401	*	8.95779	9.82905	6.40774	3.30486	1.47487e-07	2.17139e-06	2	2	Promoter (<=1kb)	5	16762946	16764551	1606	2	AGAP000890	AGAP000890-RA	0
X	20169810	20170210	401	*	6.37233	7.36637	0	6.91477	1.53858e-07	2.24878e-06	2	0	Promoter (2-3kb)	5	20172573	20174282	1710	1	AGAP001045	AGAP001045-RA	-2363
X	5833513	5833913	401	*	5.65209	6.65209	0	7.31535	1.57013e-07	2.27838e-06	2	0	Intron (AGAP000331-RA/AGAP000331, intron 1 of 15)	5	5788372	5826393	38022	2	AGAP000331	AGAP000331-RB	-7120
X	19730594	19730994	401	*	5.62582	6.62582	0	7.29688	1.66626e-07	2.40061e-06	2	0	Promoter (<=1kb)	5	19726632	19731443	4812	2	AGAP001027	AGAP001027-RC	449
X	7823634	7824034	401	*	5.9689	6.9689	0	7.45771	1.85013e-07	2.64661e-06	2	0	Promoter (<=1kb)	5	7822257	7824134	1878	2	AGAP000444	AGAP000444-RA	100
X	16140947	16141347	401	*	5.58918	6.58918	0	7.26276	1.92861e-07	2.73944e-06	2	0	Intron (AGAP000865-RA/AGAP000865, intron 1 of 11)	5	16101018	16147394	46377	2	AGAP000865	AGAP000865-RA	6047
X	11215052	11215452	401	*	8.75686	9.61439	6.34619	3.16382	1.99123e-07	2.80861e-06	2	2	Promoter (<=1kb)	5	11214673	11215716	1044	2	AGAP000618	AGAP000618-RA	264
X	12652863	12653263	401	*	5.93854	6.89099	1.99169	4.61218	2.05194e-07	2.87414e-06	2	0	Promoter (<=1kb)	5	12652574	12674376	21803	1	AGAP000707	AGAP000707-RA	289
UNKN	31852103	31852503	401	*	5.57629	6.57629	0	7.24143	2.22284e-07	3.09205e-06	2	0	Distal Intergenic	7	31790587	31791603	1017	2	AGAP012824	AGAP012824-RA	-60500
X	11793526	11793926	401	*	6.06206	6.99058	2.69154	4.04114	2.30852e-07	3.18923e-06	2	0	Promoter (<=1kb)	5	11783528	11793374	9847	2	AGAP000663	AGAP000663-RB	-152
X	19710377	19710777	401	*	5.54271	6.54271	0	7.21363	2.48485e-07	3.40949e-06	2	0	Distal Intergenic	5	19712891	19718165	5275	2	AGAP001025	AGAP001025-RA	7388
X	9571295	9571695	401	*	5.53681	6.53681	0	7.20932	2.50809e-07	3.41811e-06	2	0	5' UTR	5	9568046	9587951	19906	1	AGAP013287	AGAP013287-RB	3249
X	13819418	13819818	401	*	5.52791	6.52791	0	7.19868	2.65683e-07	3.59358e-06	2	0	3' UTR	5	13806369	13813289	6921	2	AGAP000765	AGAP000765-RA	-6129
X	789242	789642	401	*	7.79763	8.62275	5.66675	2.87526	2.67247e-07	3.59358e-06	2	0	Promoter (<=1kb)	5	779216	788489	9274	2	AGAP000048	AGAP000048-RA	-753
X	13864902	13865302	401	*	6.82917	7.69316	4.35475	3.22525	2.80893e-07	3.75207e-06	2	0	Distal Intergenic	5	13860400	13861778	1379	2	AGAP000771	AGAP000771-RA	-3124
X	13737219	13737619	401	*	8.87051	9.7404	6.33502	3.28916	2.88071e-07	3.82263e-06	2	2	Promoter (<=1kb)	5	13736818	13737299	482	2	AGAP013440	AGAP013440-RA	0
2L	203684	204084	401	*	5.50237	6.50237	0	7.16012	3.38501e-07	4.46246e-06	2	0	Promoter (<=1kb)	1	203779	205293	1515	1	AGAP004678	AGAP004678-RA	0
X	9510137	9510537	401	*	5.49323	6.49323	0	7.15475	3.41106e-07	4.46761e-06	2	0	Promoter (<=1kb)	5	9510303	9529157	18855	1	AGAP013259	AGAP013259-RA	0
X	13110778	13111178	401	*	5.74848	6.74848	0	7.28239	3.49723e-07	4.55092e-06	2	0	Intron (AGAP000720-RB/AGAP000720, intron 4 of 8)	5	13133749	13137233	3485	1	AGAP000721	AGAP000721-RA	-22571
X	23493460	23493860	401	*	9.53792	10.3814	7.25586	3.03131	3.55524e-07	4.59674e-06	0	2	Promoter (<=1kb)	5	23455889	23493707	37819	2	AGAP001082	AGAP001082-RA	0
X	5905351	5905751	401	*	7.76915	8.61223	5.49081	3.00906	3.86669e-07	4.96758e-06	2	1	Promoter (<=1kb)	5	5905558	5911115	5558	1	AGAP000343	AGAP000343-RA	0
X	3084548	3084948	401	*	9.32967	10.2204	6.55281	3.51504	3.92894e-07	5.01561e-06	2	2	Promoter (<=1kb)	5	3084792	3090951	6160	1	AGAP000189	AGAP000189-RA	0
X	16335386	16335786	401	*	5.52784	6.52784	0	7.15776	3.98265e-07	5.0522e-06	2	0	Distal Intergenic	5	16316522	16317178	657	2	AGAP000871	AGAP000871-RA	-18208
X	7303656	7304056	401	*	7.4556	8.41481	3.29104	4.67268	4.03425e-07	5.08568e-06	2	0	Promoter (<=1kb)	5	7299085	7303866	4782	2	AGAP000405	AGAP000405-RA	0
X	6845287	6845687	401	*	5.93666	6.86875	2.49374	4.11112	4.07175e-07	5.09913e-06	2	0	Distal Intergenic	5	6846913	6860990	14078	2	AGAP000374	AGAP000374-RA	15303
2L	2610952	2611352	401	*	5.47318	6.47318	0	7.12671	4.09548e-07	5.09913e-06	2	0	Distal Intergenic	1	2615613	2620722	5110	1	AGAP004715	AGAP004715-RA	-4261
UNKN	2973601	2974001	401	*	6.08405	7.06634	0.727116	5.48875	4.14218e-07	5.12563e-06	2	0	Distal Intergenic	7	2902896	2918987	16092	2	AGAP012452	AGAP012452-RA	-54614
X	15938540	15938940	401	*	5.53675	6.53675	0	7.15471	4.27605e-07	5.24292e-06	2	0	Distal Intergenic	5	15870646	15874557	3912	1	AGAP000862	AGAP000862-RA	67894
X	15784642	15785042	401	*	9.70469	10.4768	7.9302	2.49404	4.28895e-07	5.24292e-06	2	2	Promoter (<=1kb)	5	15783193	15784645	1453	2	AGAP000855	AGAP000855-RA	0
X	4423417	4423817	401	*	5.56896	6.56896	0	7.16928	4.34363e-07	5.27777e-06	2	0	Intron (AGAP000235-RA/AGAP000235, intron 1 of 2)	5	4414895	4430015	15121	1	AGAP000235	AGAP000235-RA	8522
3L	4208686	4209086	401	*	5.4148	6.4148	0	7.0782	4.83237e-07	5.83646e-06	2	0	Promoter (<=1kb)	3	4208673	4232676	24004	1	AGAP010480	AGAP010480-RB	13
X	7261776	7262176	401	*	5.41636	6.41636	0	7.07459	5.0868e-07	6.10719e-06	2	0	Exon (AGAP000399-RA/AGAP000399, exon 3 of 7)	5	7249711	7270283	20573	2	AGAP000399	AGAP000399-RA	8107
X	18587851	18588251	401	*	6.92172	7.82875	3.91962	3.69113	5.3717e-07	6.41107e-06	2	0	Promoter (<=1kb)	5	18580874	18587921	7048	2	AGAP000968	AGAP000968-RA	0
X	7829394	7829794	401	*	7.49362	8.42375	4.09092	4.06279	6.29554e-07	7.43695e-06	2	0	Distal Intergenic	5	7822257	7824134	1878	2	AGAP000444	AGAP000444-RA	-5260
X	22747443	22747843	401	*	6.73224	7.60761	4.13738	3.3133	6.3126e-07	7.43695e-06	2	0	Promoter (<=1kb)	5	22747835	22776731	28897	1	AGAP001073	AGAP001073-RA	0
2L	186759	187159	401	*	5.79005	6.79005	0	7.23305	6.36889e-07	7.43695e-06	2	0	Promoter (<=1kb)	1	157348	186936	29589	2	AGAP004677	AGAP004677-RB	0
X	11681658	11682058	401	*	7.09876	8.00839	4.05697	3.72582	6.37874e-07	7.43695e-06	2	0	Promoter (1-2kb)	5	11675679	11680429	4751	2	AGAP000652	AGAP000652-RA	-1229
X	14955598	14955998	401	*	5.35389	6.35389	0	7.01545	6.49791e-07	7.53234e-06	2	0	Distal Intergenic	5	14924009	14950975	26967	1	AGAP000815	AGAP000815-RB	31589
X	1426249	1426649	401	*	5.77402	6.71494	2.1345	4.30635	6.90657e-07	7.94438e-06	2	0	Promoter (<=1kb)	5	1423897	1426641	2745	2	AGAP000082	AGAP000082-RA	0
X	4919383	4919783	401	*	8.23732	9.06263	6.10496	2.86478	6.93213e-07	7.94438e-06	2	2	Promoter (<=1kb)	5	4919509	4921713	2205	1	AGAP000261	AGAP000261-RA	0
X	13740011	13740411	401	*	8.66824	9.50632	6.43261	2.98195	7.03277e-07	8.01418e-06	2	1	Promoter (<=1kb)	5	13740179	13748423	8245	1	AGAP000754	AGAP000754-RA	0
X	22319883	22320283	401	*	9.10496	9.93202	6.95887	2.88751	7.15225e-07	8.10455e-06	2	2	Promoter (<=1kb)	5	22293009	22319374	26366	2	AGAP001064	AGAP001064-RA	-509
X	5090321	5090721	401	*	5.37397	6.37397	0	6.99372	8.58979e-07	9.6791e-06	2	0	Intron (AGAP000281-RA/AGAP000281, intron 2 of 10)	5	5044431	5098284	53854	2	AGAP000281	AGAP000281-RA	7563
X	5114612	5115012	401	*	6.31442	7.23116	3.15793	3.84955	9.36624e-07	1.04954e-05	2	0	Promoter (<=1kb)	5	5112021	5114815	2795	2	AGAP000284	AGAP000284-RA	0
X	6762577	6762977	401	*	6.06464	7.04669	0.727116	5.43889	9.87338e-07	1.10025e-05	2	0	Promoter (<=1kb)	5	6756989	6762508	5520	2	AGAP000364	AGAP000364-RA	-69
3R	53087388	53087788	401	*	5.80791	6.79019	0.451816	5.75945	1.00832e-06	1.11747e-05	2	0	Promoter (<=1kb)	4	53071753	53087640	15888	2	AGAP010307	AGAP010307-RA	0
X	7698268	7698668	401	*	8.19249	9.06722	5.60468	3.3304	1.02477e-06	1.12948e-05	2	2	Promoter (<=1kb)	5	7694969	7699047	4079	2	AGAP000433	AGAP000433-RB	379
X	3002744	3003144	401	*	5.70582	6.68856	0.312079	5.44866	1.07677e-06	1.18035e-05	2	0	Promoter (<=1kb)	5	3003900	3005901	2002	1	AGAP000181	AGAP000181-RA	-756
X	15375217	15375617	401	*	6.64455	7.57123	3.30953	3.95535	1.09588e-06	1.19481e-05	2	0	Promoter (<=1kb)	5	15375386	15376767	1382	1	AGAP000831	AGAP000831-RA	0
X	15805810	15806210	401	*	5.23655	6.23655	0	6.89639	1.12437e-06	1.21927e-05	2	0	Distal Intergenic	5	15809463	15830713	21251	1	AGAP012991	AGAP012991-RA	-3253
X	14279050	14279450	401	*	6.31796	7.25562	2.75437	4.13998	1.16264e-06	1.25215e-05	2	0	Distal Intergenic	5	14272803	14275118	2316	1	AGAP000784	AGAP000784-RA	6247
X	19719928	19720328	401	*	5.34705	6.34705	0	6.9478	1.1671e-06	1.25215e-05	2	0	Promoter (1-2kb)	5	19712891	19718165	5275	2	AGAP001025	AGAP001025-RA	-1763
X	10583697	10584097	401	*	5.24562	6.24562	0	6.89235	1.21716e-06	1.29895e-05	2	0	Intron (AGAP000591-RA/AGAP000591, intron 6 of 8)	5	10596157	10605795	9639	1	AGAP000592	AGAP000592-RA	-12060
X	10671995	10672395	401	*	8.02476	8.86462	5.77411	2.99515	1.24192e-06	1.3184e-05	2	2	Promoter (<=1kb)	5	10653670	10671973	18304	2	AGAP000596	AGAP000596-RC	-22
X	7836963	7837363	401	*	5.24207	6.24207	0	6.88479	1.2617e-06	1.33238e-05	2	0	Promoter (<=1kb)	5	7837403	7847110	9708	1	AGAP000446	AGAP000446-RA	-40
X	11219471	11219871	401	*	8.14161	9.04086	5.25162	3.6126	1.34525e-06	1.41321e-05	2	0	Promoter (<=1kb)	5	11219567	11226294	6728	1	AGAP000619	AGAP000619-RA	0
2L	2255158	2255558	401	*	5.19589	6.19589	0	6.85227	1.37695e-06	1.43902e-05	2	0	Promoter (<=1kb)	1	2253670	2255495	1826	2	AGAP004704	AGAP004704-RA	0
X	11512039	11512439	401	*	5.37897	6.37897	0	6.93587	1.43237e-06	1.48922e-05	2	0	Intron (AGAP000646-RA/AGAP000646, intron 2 of 2)	5	11508185	11526881	18697	2	AGAP000646	AGAP000646-RA	14442
X	3045865	3046265	401	*	5.35713	6.35713	0	6.90822	1.69366e-06	1.75185e-05	2	0	Promoter (<=1kb)	5	3031360	3046362	15003	2	AGAP000185	AGAP000185-RA	97
X	19703426	19703826	401	*	5.25282	6.25282	0	6.85574	1.72159e-06	1.77165e-05	2	0	Distal Intergenic	5	19712891	19718165	5275	2	AGAP001025	AGAP001025-RA	14339
X	9833854	9834254	401	*	7.48043	8.37311	4.67835	3.48978	1.79883e-06	1.84175e-05	2	1	Promoter (<=1kb)	5	9831472	9834114	2643	2	AGAP000547	AGAP000547-RA	0
3L	2323027	2323427	401	*	5.15982	6.15982	0	6.80137	1.82155e-06	1.85559e-05	2	0	Promoter (<=1kb)	3	2318591	2323312	4722	2	AGAP010373	AGAP010373-RA	0
X	8044252	8044652	401	*	5.23284	6.23284	0	6.83203	1.93405e-06	1.96029e-05	2	0	Promoter (<=1kb)	5	8044454	8067081	22628	1	AGAP000466	AGAP000466-RA	0
X	20956740	20957140	401	*	6.55575	7.49242	3.01441	4.22078	2.01845e-06	2.03561e-05	2	0	Promoter (<=1kb)	5	20944180	20955989	11810	2	AGAP001050	AGAP001050-RA	-751
X	11201910	11202310	401	*	8.41183	9.2445	6.22095	2.92874	2.08512e-06	2.09238e-05	2	2	Promoter (<=1kb)	5	11201946	11207166	5221	1	AGAP000615	AGAP000615-RA	0
X	16754124	16754524	401	*	7.74496	8.55116	5.75306	2.72269	2.17345e-06	2.17022e-05	2	1	Intron (AGAP000889-RA/AGAP000889, intron 1 of 2)	5	16748348	16758001	9654	1	AGAP000889	AGAP000889-RA	5776
X	4580293	4580693	401	*	5.17122	6.17122	0	6.78712	2.18665e-06	2.17264e-05	2	0	Intron (AGAP000247-RA/AGAP000247, intron 1 of 4)	5	4570338	4584392	14055	2	AGAP000247	AGAP000247-RA	3699
X	18916832	18917232	401	*	6.47108	7.36311	3.67737	3.47244	2.2617e-06	2.2285e-05	2	0	Promoter (1-2kb)	5	18918716	18925106	6391	1	AGAP000985	AGAP000985-RA	-1484
X	14489998	14490398	401	*	5.07868	6.07868	0	6.73545	2.28352e-06	2.2285e-05	2	0	Promoter (2-3kb)	5	14461512	14492846	31335	2	AGAP000795	AGAP000795-RB	2448
X	16991403	16991803	401	*	6.4572	7.42282	2.04904	4.7655	2.29859e-06	2.2285e-05	2	0	Promoter (<=1kb)	5	16991719	17001711	9993	1	AGAP000899	AGAP000899-RA	0
X	8749173	8749573	401	*	7.27889	8.1014	5.1681	2.84665	2.3042e-06	2.2285e-05	2	1	Exon (AGAP013262-RA/AGAP013262, exon 9 of 10)	5	8753114	8754386	1273	2	AGAP000495	AGAP000495-RA	4813
X	9888886	9889286	401	*	6.618	7.50235	3.91962	3.38538	2.3062e-06	2.2285e-05	2	0	Promoter (<=1kb)	5	9885451	9889019	3569	2	AGAP000554	AGAP000554-RA	0
2L	1044281	1044681	401	*	5.10292	6.10292	0	6.74524	2.30915e-06	2.2285e-05	2	0	Distal Intergenic	1	1052036	1057434	5399	1	AGAP004689	AGAP004689-RA	-7355
X	14735142	14735542	401	*	5.07458	6.07458	0	6.72409	2.48151e-06	2.38343e-05	2	0	Promoter (1-2kb)	5	14618213	14733582	115370	2	AGAP000801	AGAP000801-RB	-1560
X	20158007	20158407	401	*	5.06026	6.06026	0	6.71521	2.5034e-06	2.39306e-05	2	0	3' UTR	5	20161491	20162678	1188	1	AGAP001044	AGAP001044-RA	-3084
X	16782510	16782910	401	*	5.14048	6.14048	0	6.74197	2.73798e-06	2.60495e-05	2	0	Distal Intergenic	5	16792766	16794816	2051	1	AGAP000892	AGAP000892-RA	-9856
X	13749045	13749445	401	*	6.00563	6.97748	1.31208	4.94556	2.77692e-06	2.6296e-05	2	0	Promoter (<=1kb)	5	13749445	13753936	4492	1	AGAP000755	AGAP000755-RA	0
X	16719834	16720234	401	*	8.55383	9.42084	6.04852	3.2367	2.81787e-06	2.65591e-05	2	2	Promoter (<=1kb)	5	16719925	16727252	7328	1	AGAP000884	AGAP000884-RA	0
X	14419594	14419994	401	*	7.60747	8.50835	4.69467	3.62889	2.92096e-06	2.74026e-05	2	2	Promoter (<=1kb)	5	14419729	14437787	18059	1	AGAP000792	AGAP000792-RA	0
X	15215094	15215494	401	*	5.11873	6.11873	0	6.70693	3.40723e-06	3.18166e-05	2	0	Distal Intergenic	5	15240572	15242864	2293	2	AGAP000818	AGAP000818-RA	27370
X	1991435	1991835	401	*	5.04371	6.04371	0	6.66749	3.43319e-06	3.19113e-05	2	0	Promoter (<=1kb)	5	1992536	2014275	21740	1	AGAP000123	AGAP000123-RA	-701
X	10074533	10074933	401	*	5.15987	6.15987	0	6.71919	3.51475e-06	3.25195e-05	2	0	Promoter (<=1kb)	5	10074944	10080598	5655	1	AGAP000569	AGAP000569-RA	-11
X	17165457	17165857	401	*	5.10096	6.10096	0	6.68691	3.64265e-06	3.35489e-05	2	0	Promoter (<=1kb)	5	17165316	17171737	6422	1	AGAP000912	AGAP000912-RA	141
X	22113420	22113820	401	*	5.45558	6.44191	0	5.58574	3.68965e-06	3.38274e-05	2	0	Exon (AGAP001061-RA/AGAP001061, exon 10 of 12)	5	22103315	22234797	131483	2	AGAP001061	AGAP001061-RA	120977
X	1544460	1544860	401	*	6.19279	7.08887	3.34582	3.53427	3.73086e-06	3.40504e-05	2	1	Promoter (<=1kb)	5	1545481	1546081	601	1	AGAP013034	AGAP013034-RA	-621
X	16970372	16970772	401	*	6.72669	7.61671	3.95854	3.44626	3.86749e-06	3.51384e-05	2	0	Intron (AGAP000898-RA/AGAP000898, intron 1 of 6)	5	16959266	16980438	21173	2	AGAP000898	AGAP000898-RA	9666
X	11692410	11692810	401	*	6.74472	7.66766	3.47974	3.87323	3.89872e-06	3.52633e-05	2	0	Promoter (<=1kb)	5	11692557	11695719	3163	1	AGAP000654	AGAP000654-RA	0
X	23505517	23505917	401	*	8.15298	8.91278	6.44811	2.40766	4.01771e-06	3.60681e-05	2	2	Distal Intergenic	5	23511522	23634351	122830	1	AGAP001084	AGAP001084-RA	-5605
X	1543140	1543540	401	*	6.97878	7.8445	4.48676	3.18937	4.02347e-06	3.60681e-05	2	0	Promoter (<=1kb)	5	1541104	1543412	2309	2	AGAP000093	AGAP000093-RA	0
X	2061740	2062140	401	*	4.9862	5.9862	0	6.62032	4.07614e-06	3.63786e-05	2	0	Promoter (<=1kb)	5	2057361	2061212	3852	2	AGAP000128	AGAP000128-RA	-528
X	7706534	7706934	401	*	9.36139	10.233	6.8072	3.27252	4.1455e-06	3.68347e-05	2	1	Promoter (<=1kb)	5	7701644	7706535	4892	2	AGAP000434	AGAP000434-RA	0
X	3352205	3352605	401	*	5.03733	6.03733	0	6.63955	4.25944e-06	3.76811e-05	2	0	Distal Intergenic	5	3335581	3335905	325	1	AGAP000202	AGAP000202-RA	16624
X	2873266	2873666	401	*	6.64043	7.60407	2.31208	4.69237	4.39384e-06	3.87004e-05	2	0	Promoter (<=1kb)	5	2873393	2895964	22572	1	AGAP000168	AGAP000168-RA	0
X	16704189	16704589	401	*	4.91281	5.91281	0	6.56368	4.79466e-06	4.20471e-05	2	0	Promoter (2-3kb)	5	16705324	16707385	2062	2	AGAP000881	AGAP000881-RA	2796
X	5535112	5535512	401	*	5.11276	6.11276	0	6.65499	4.96731e-06	4.33725e-05	2	0	Distal Intergenic	5	5542940	5544636	1697	1	AGAP000316	AGAP000316-RA	-7428
X	14872210	14872610	401	*	6.31111	7.27971	1.77374	5.01455	5.04086e-06	4.38251e-05	2	0	Promoter (<=1kb)	5	14841167	14872596	31430	2	AGAP000810	AGAP000810-RA	0
X	14825585	14825985	401	*	6.72267	7.57337	4.3761	3.04739	5.06976e-06	4.38872e-05	2	0	Promoter (<=1kb)	5	14803452	14825980	22529	2	AGAP000807	AGAP000807-RA	0
X	765198	765598	401	*	4.97542	5.97542	0	6.57823	5.33378e-06	4.59753e-05	2	0	Distal Intergenic	5	752557	754633	2077	2	AGAP000047	AGAP000047-RA	-10565
X	14241966	14242366	401	*	5.17711	6.17711	0	6.67008	5.37803e-06	4.61595e-05	2	0	Promoter (<=1kb)	5	14242083	14243062	980	1	AGAP000782	AGAP000782-RA	0
X	8130826	8131226	401	*	5.35204	6.35204	0	6.75074	5.42608e-06	4.63746e-05	2	0	Intron (AGAP000472-RB/AGAP000472, intron 4 of 8)	5	8119179	8146686	27508	2	AGAP000472	AGAP000472-RB	15460
X	13771707	13772107	401	*	8.26316	9.12231	5.8368	3.15257	5.51123e-06	4.69036e-05	2	2	Promoter (<=1kb)	5	13771893	13772921	1029	1	AGAP000759	AGAP000759-RA	0
X	15335897	15336297	401	*	4.88518	5.88518	0	6.52987	5.60312e-06	4.74853e-05	2	0	3' UTR	5	15335808	15339736	3929	2	AGAP000824	AGAP000824-RA	3439
X	24269520	24269920	401	*	7.54134	8.3784	5.31425	2.95707	5.72265e-06	4.82954e-05	2	1	Distal Intergenic	5	24231498	24256349	24852	2	AGAP001094	AGAP001094-RA	-13171
2L	1300778	1301178	401	*	5.40837	6.38712	0.312079	5.15226	5.9793e-06	5.0251e-05	2	1	Promoter (<=1kb)	1	1270280	1301008	30729	2	AGAP004691	AGAP004691-RA	0
X	7923442	7923842	401	*	5.55763	6.51284	1.52572	4.58404	6.32335e-06	5.29219e-05	2	0	5' UTR	5	7918700	7926877	8178	1	AGAP000456	AGAP000456-RA	4742
X	20950071	20950471	401	*	6.21807	7.13739	3.01753	3.86129	6.91636e-06	5.76459e-05	2	0	Promoter (<=1kb)	5	20951119	20953313	2195	1	AGAP001051	AGAP001051-RA	-648
X	11750497	11750897	401	*	6.32848	7.17794	3.99327	3.05894	7.01919e-06	5.82043e-05	2	0	Promoter (<=1kb)	5	11750672	11754643	3972	1	AGAP000660	AGAP000660-RA	0
X	22945051	22945451	401	*	4.86873	5.86873	0	6.49323	7.06696e-06	5.82043e-05	2	0	Promoter (1-2kb)	5	22937392	22947129	9738	2	AGAP001076	AGAP001076-RD	1678
X	7820154	7820554	401	*	4.82819	5.82819	0	6.47327	7.06994e-06	5.82043e-05	2	0	Promoter (2-3kb)	5	7790678	7817780	27103	2	AGAP029047	AGAP029047-RA	-2374
X	9554801	9555201	401	*	7.28326	8.07202	5.40708	2.58775	7.11201e-06	5.83127e-05	2	1	Promoter (<=1kb)	5	9555155	9565371	10217	1	AGAP000534	AGAP000534-RA	0
X	2481671	2482071	401	*	7.35602	8.25842	4.42167	3.60468	7.28199e-06	5.94647e-05	2	0	Promoter (<=1kb)	5	2481982	2484621	2640	1	AGAP013500	AGAP013500-RA	0
X	5483958	5484358	401	*	5.86381	6.79395	2.46103	3.96072	7.4953e-06	6.09598e-05	2	1	Promoter (<=1kb)	5	5481250	5484394	3145	2	AGAP013392	AGAP013392-RA	36
X	2031202	2031602	401	*	5.40624	6.39209	0	5.50316	7.59768e-06	6.15443e-05	2	0	5' UTR	5	2028124	2037975	9852	1	AGAP000126	AGAP000126-RA	3078
X	6864414	6864814	401	*	5.73638	6.70835	1.03678	5.14623	7.73104e-06	6.23741e-05	2	0	Promoter (<=1kb)	5	6864349	6866041	1693	1	AGAP000375	AGAP000375-RA	65
X	17424307	17424707	401	*	5.18054	6.15016	0.596023	4.90779	7.80647e-06	6.27317e-05	2	0	Distal Intergenic	5	17411652	17417652	6001	1	AGAP000924	AGAP000924-RA	12655
2L	1299687	1300087	401	*	4.79887	5.79887	0	6.44194	8.02673e-06	6.42457e-05	2	0	Promoter (<=1kb)	1	1270280	1301008	30729	2	AGAP004691	AGAP004691-RA	921
X	12620087	12620487	401	*	6.43598	7.40109	2.04904	4.70165	8.10404e-06	6.46081e-05	2	2	Distal Intergenic	5	12620865	12623732	2868	2	AGAP000704	AGAP000704-RA	3245
UNKN	10336381	10336781	401	*	5.62126	6.59062	1.04904	4.7928	8.29626e-06	6.58802e-05	2	0	Distal Intergenic	7	10361657	10361812	156	2	AGAP029003	AGAP029003-RA	25031
X	7345290	7345690	401	*	7.0036	7.91956	3.86025	3.81955	8.82688e-06	6.98189e-05	2	0	Intron (AGAP000410-RB/AGAP000410, intron 1 of 13)	5	7350121	7369332	19212	1	AGAP000410	AGAP000410-RA	-4431
X	9513528	9513928	401	*	4.77648	5.77648	0	6.41403	9.12155e-06	7.18303e-05	2	0	Intron (AGAP013259-RA/AGAP013259, intron 1 of 1)	5	9510303	9529157	18855	1	AGAP013259	AGAP013259-RA	3225
X	2549704	2550104	401	*	4.90127	5.90127	0	6.47375	9.1524e-06	7.18303e-05	2	0	Distal Intergenic	5	2540054	2540863	810	2	AGAP013158	AGAP013158-RA	-8841
X	4994353	4994753	401	*	7.96355	8.68652	6.4466	2.18942	9.64547e-06	7.54066e-05	2	2	Promoter (<=1kb)	5	4994393	4996244	1852	1	AGAP000272	AGAP000272-RA	0
X	16995947	16996347	401	*	4.7739	5.7739	0	6.40049	1.00984e-05	7.86424e-05	2	0	Intron (AGAP000899-RA/AGAP000899, intron 1 of 5)	5	16991719	17001711	9993	1	AGAP000899	AGAP000899-RA	4228
X	15869051	15869451	401	*	6.06878	7.02699	1.93856	4.65249	1.07801e-05	8.36283e-05	2	2	Promoter (<=1kb)	5	15859667	15868268	8602	2	AGAP000861	AGAP000861-RA	-783
X	7224874	7225274	401	*	7.13511	7.9494	5.08557	2.75213	1.08714e-05	8.40138e-05	1	2	Distal Intergenic	5	7231460	7232678	1219	2	AGAP000395	AGAP000395-RA	7404
X	4450280	4450680	401	*	4.72536	5.72536	0	6.36386	1.11368e-05	8.57367e-05	2	0	Promoter (<=1kb)	5	4450659	4463288	12630	1	AGAP000236	AGAP000236-RC	0
X	3280492	3280892	401	*	5.48307	6.42443	1.83317	4.27044	1.13744e-05	8.72326e-05	2	0	Promoter (<=1kb)	5	3279032	3280615	1584	2	AGAP000201	AGAP000201-RA	0
X	15873614	15874014	401	*	4.71493	5.71493	0	6.35323	1.16108e-05	8.87085e-05	2	0	Promoter (2-3kb)	5	15870646	15874557	3912	1	AGAP000862	AGAP000862-RA	2968
X	5335670	5336070	401	*	4.71759	5.71759	0	6.34861	1.20264e-05	9.15369e-05	2	0	Intron (AGAP000299-RA/AGAP000299, intron 1 of 2)	5	5326140	5337482	11343	1	AGAP000299	AGAP000299-RA	9530
X	7434044	7434444	401	*	6.58928	7.4993	3.54145	3.73818	1.21127e-05	9.18473e-05	2	0	Distal Intergenic	5	7437022	7438315	1294	2	AGAP000416	AGAP000416-RB	3871
X	18619092	18619492	401	*	4.70967	5.70967	0	6.34294	1.23121e-05	9.27632e-05	2	0	Promoter (2-3kb)	5	18600471	18616690	16220	2	AGAP000969	AGAP000969-RC	-2402
X	911543	911943	401	*	4.94877	5.94877	0	6.45279	1.23255e-05	9.27632e-05	2	0	Intron (AGAP013380-RA/AGAP013380, intron 2 of 10)	5	906751	918772	12022	1	AGAP013380	AGAP013380-RA	4792
X	11985855	11986255	401	*	4.73061	5.73061	0	6.34979	1.2423e-05	9.31498e-05	2	0	Distal Intergenic	5	12009181	12017097	7917	2	AGAP000674	AGAP000674-RA	30842
X	2845372	2845772	401	*	5.22502	6.20897	0	5.34885	1.28314e-05	9.58551e-05	2	0	Promoter (<=1kb)	5	2843996	2845194	1199	2	AGAP000163	AGAP000163-RB	-178
X	14940805	14941205	401	*	4.6912	5.6912	0	6.32457	1.31066e-05	9.755e-05	2	0	Intron (AGAP000815-RA/AGAP000815, intron 3 of 6)	5	14924009	14950975	26967	1	AGAP000815	AGAP000815-RB	16796
X	8429144	8429544	401	*	7.45746	8.34587	4.70964	3.45022	1.34286e-05	9.95789e-05	2	0	Promoter (<=1kb)	5	8427833	8429319	1487	2	AGAP000480	AGAP000480-RA	0
UNKN	9875098	9875498	401	*	4.80634	5.80634	0	6.36726	1.39461e-05	0.000103038	2	0	Distal Intergenic	7	9870259	9871325	1067	1	AGAP012514	AGAP012514-RA	4839
2R	56729229	56729629	401	*	4.66975	5.66975	0	6.29959	1.45827e-05	0.000107348	2	0	Promoter (<=1kb)	2	56727800	56729425	1626	2	AGAP004469	AGAP004469-RA	0
X	7818608	7819008	401	*	5.27494	6.26721	0	5.90051	1.4747e-05	0.000108162	2	0	Promoter (<=1kb)	5	7790678	7817780	27103	2	AGAP029047	AGAP029047-RA	-828
X	366905	367305	401	*	4.76393	5.76393	0	6.33743	1.5018e-05	0.000109751	2	0	Distal Intergenic	5	357391	364560	7170	1	AGAP000028	AGAP000028-RA	9514
X	15799931	15800331	401	*	6.95178	7.75118	5.00624	2.64888	1.61447e-05	0.000117559	2	0	Promoter (2-3kb)	5	15800223	15802416	2194	2	AGAP013097	AGAP013097-RA	2085
UNKN	40736986	40737386	401	*	4.794	5.794	0	6.33707	1.64849e-05	0.000119605	2	0	Distal Intergenic	7	40628618	40629375	758	1	AGAP028964	AGAP028964-RA	108368
X	14494514	14494914	401	*	6.05059	7.01411	1.72712	4.60973	1.70018e-05	0.000122913	2	0	Promoter (1-2kb)	5	14461512	14492846	31335	2	AGAP000795	AGAP000795-RB	-1668
X	7772502	7772902	401	*	8.02833	8.88486	5.62727	3.08803	1.71829e-05	0.000123778	2	1	Promoter (<=1kb)	5	7772090	7780456	8367	1	AGAP000440	AGAP000440-RA	412
X	12432453	12432853	401	*	4.62304	5.62304	0	6.25508	1.72516e-05	0.000123831	2	0	Promoter (<=1kb)	5	12432000	12432813	814	2	AGAP013028	AGAP013028-RA	0
2R	5557344	5557744	401	*	4.57442	0	5.57442	-6.26206	1.78953e-05	0.000127996	0	2	Promoter (<=1kb)	2	5556917	5558802	1886	1	AGAP001490	AGAP001490-RA	427
X	7101076	7101476	401	*	4.66708	5.66708	0	6.26777	1.79706e-05	0.00012808	2	0	Intron (AGAP029657-RA/AGAP029657, intron 1 of 8)	5	7063083	7110784	47702	2	AGAP029657	AGAP029657-RA	9308
X	14395911	14396311	401	*	4.61464	5.61464	0	6.24447	1.80994e-05	0.000128544	2	0	Promoter (1-2kb)	5	14390947	14393982	3036	2	AGAP000790	AGAP000790-RA	-1929
X	12092076	12092476	401	*	4.61744	5.61744	0	6.24453	1.82744e-05	0.00012915	2	0	Intron (AGAP012986-RB/AGAP012986, intron 1 of 3)	5	12077792	12102922	25131	2	AGAP012986	AGAP012986-RB	10446
X	23957052	23957452	401	*	7.08769	7.88801	5.13594	2.65692	1.83128e-05	0.00012915	2	1	Promoter (<=1kb)	5	23957193	23972419	15227	1	AGAP001091	AGAP001091-RA	0
X	13490717	13491117	401	*	7.26024	8.09128	5.08259	2.89591	1.88264e-05	0.00013231	2	1	Promoter (<=1kb)	5	13489256	13490740	1485	2	AGAP000739	AGAP000739-RA	0
X	14254555	14254955	401	*	6.1669	7.12474	2.04904	4.46029	1.91704e-05	0.000134259	2	0	Intron (AGAP000783-RA/AGAP000783, intron 3 of 8)	5	14245921	14266679	20759	2	AGAP000783	AGAP000783-RA	11724
X	7889370	7889770	401	*	4.87336	5.87336	0	6.34971	1.957e-05	0.000136584	2	0	Promoter (2-3kb)	5	7877837	7887279	9443	2	AGAP000449	AGAP000449-RB	-2091
X	951431	951831	401	*	6.34631	7.30946	2.03678	4.75843	1.97899e-05	0.000137642	2	0	Distal Intergenic	5	954969	960346	5378	1	AGAP000061	AGAP000061-RB	-3138
X	10674476	10674876	401	*	6.00066	6.85935	3.57877	3.11987	2.03632e-05	0.000141143	2	1	Promoter (<=1kb)	5	10674507	10675769	1263	1	AGAP000597	AGAP000597-RA	0
X	14612606	14613006	401	*	4.85447	5.85447	0	6.33466	2.04528e-05	0.000141279	2	0	Promoter (<=1kb)	5	14600558	14612683	12126	2	AGAP000798	AGAP000798-RA	0
X	7764129	7764529	401	*	6.03474	6.90362	3.50982	3.23361	2.05444e-05	0.000141427	2	0	Promoter (<=1kb)	5	7764447	7766035	1589	1	AGAP000438	AGAP000438-RA	0
X	21762565	21762965	401	*	4.58057	5.58057	0	6.20914	2.07285e-05	0.000142209	2	0	Promoter (<=1kb)	5	21755596	21762662	7067	2	AGAP001056	AGAP001056-RA	0
X	18884453	18884853	401	*	4.66167	5.66167	0	6.24287	2.08956e-05	0.000142869	2	0	Intron (AGAP000984-RA/AGAP000984, intron 2 of 4)	5	18880492	18916461	35970	1	AGAP000984	AGAP000984-RA	3961
X	11804515	11804915	401	*	6.58958	7.48478	3.75437	3.46277	2.1276e-05	0.000144979	2	1	Promoter (<=1kb)	5	11804663	11808611	3949	1	AGAP000666	AGAP000666-RA	0
X	7087221	7087621	401	*	4.69376	5.69376	0	6.25574	2.15599e-05	0.000146419	2	0	Intron (AGAP029657-RA/AGAP029657, intron 2 of 8)	5	7077774	7083087	5314	1	AGAP000385	AGAP000385-RD	9447
X	7232552	7232952	401	*	6.47695	7.35396	3.86372	3.29504	2.16554e-05	0.000146573	2	0	Promoter (<=1kb)	5	7231460	7232678	1219	2	AGAP000395	AGAP000395-RA	0
X	7892453	7892853	401	*	8.24078	9.15884	5.06184	3.80973	2.17424e-05	0.00014667	2	0	Promoter (<=1kb)	5	7892602	7901380	8779	1	AGAP000452	AGAP000452-RA	0
X	8801089	8801489	401	*	8.64244	9.58867	4.86997	4.27278	2.23259e-05	0.000150105	2	1	Promoter (<=1kb)	5	8801331	8804914	3584	1	AGAP028654	AGAP028654-RA	0
X	18768832	18769232	401	*	4.69393	5.69393	0	6.246	2.24817e-05	0.00015035	2	0	Intron (AGAP000974-RA/AGAP000974, intron 23 of 23)	5	18782828	18784299	1472	2	AGAP000975	AGAP000975-RA	15067
X	5887599	5887999	401	*	7.79019	8.68461	4.96537	3.5008	2.25115e-05	0.00015035	2	1	Promoter (<=1kb)	5	5885819	5887823	2005	2	AGAP000339	AGAP000339-RA	0
X	18339587	18339987	401	*	7.31722	8.28279	2.91125	4.78056	2.27763e-05	0.000151617	2	0	Promoter (<=1kb)	5	18339714	18342746	3033	1	AGAP000953	AGAP000953-RA	0
2R	60481539	60481939	401	*	4.73047	5.73047	0	6.26234	2.29899e-05	0.000152535	2	0	Distal Intergenic	2	60410043	60423437	13395	2	AGAP004664	AGAP004664-RA	-58102
UNKN	455241	455641	401	*	5.93648	6.83417	3.06788	3.51144	2.32446e-05	0.000153719	2	1	Promoter (<=1kb)	7	455777	456720	944	1	AGAP012431	AGAP012431-RA	-136
X	5739388	5739788	401	*	7.89755	8.74923	5.54199	3.06476	2.63567e-05	0.000173731	2	1	Promoter (<=1kb)	5	5736062	5739536	3475	2	AGAP013047	AGAP013047-RA	0
X	4571638	4572038	401	*	7.53027	8.26902	5.93633	2.2735	2.68505e-05	0.000176409	2	2	Promoter (<=1kb)	5	4572161	4575744	3584	1	AGAP000248	AGAP000248-RA	-123
X	5058185	5058585	401	*	5.35621	6.32677	0.727116	4.75735	2.78184e-05	0.000182174	2	0	Intron (AGAP000281-RA/AGAP000281, intron 8 of 10)	5	5040238	5043715	3478	2	AGAP000280	AGAP000280-RA	-14470
X	8276122	8276522	401	*	5.14297	6.1345	0	5.75151	2.94785e-05	0.000192421	2	0	Promoter (<=1kb)	5	8271710	8275858	4149	2	AGAP000476	AGAP000476-RA	-264
3L	7964770	7965170	401	*	4.55161	5.55161	0	6.13831	3.01712e-05	0.000196308	2	0	Promoter (<=1kb)	3	7964187	7965356	1170	1	AGAP010648	AGAP010648-RA	583
X	13254410	13254810	401	*	4.54561	5.54561	0	6.1338	3.10761e-05	0.000201545	2	0	Distal Intergenic	5	13239846	13252845	13000	1	AGAP000728	AGAP000728-RA	14564
X	18801589	18801989	401	*	7.10564	7.90308	5.17316	2.64194	3.1275e-05	0.000202185	2	0	Promoter (<=1kb)	5	18801785	18803385	1601	1	AGAP000978	AGAP000978-RA	0
UNKN	10938454	10938854	401	*	4.48249	5.48249	0	6.10177	3.15398e-05	0.000202938	2	0	Distal Intergenic	7	10943322	10944622	1301	2	AGAP012525	AGAP012525-RA	5768
X	9493514	9493914	401	*	7.48073	8.31298	5.29324	2.89877	3.15927e-05	0.000202938	2	1	Promoter (<=1kb)	5	9493597	9506017	12421	1	AGAP000532	AGAP000532-RA	0
X	3071417	3071817	401	*	4.57474	5.57474	0	6.14033	3.24257e-05	0.000207627	2	0	Promoter (<=1kb)	5	3070951	3081974	11024	1	AGAP000188	AGAP000188-RA	466
X	2788811	2789211	401	*	5.53271	6.43077	2.65906	3.53072	3.27441e-05	0.000209002	2	0	Intron (AGAP000159-RA/AGAP000159, intron 2 of 9)	5	2780430	2816494	36065	1	AGAP000159	AGAP000159-RA	8381
X	7615659	7616059	401	*	5.95472	6.88747	2.49822	3.94664	3.34437e-05	0.000212795	2	0	Promoter (<=1kb)	5	7613848	7616028	2181	2	AGAP000425	AGAP000425-RA	0
X	22217417	22217817	401	*	4.5749	5.5749	0	6.12929	3.407e-05	0.000216098	2	0	Intron (AGAP001061-RA/AGAP001061, intron 1 of 11)	5	22103315	22234797	131483	2	AGAP001061	AGAP001061-RA	16980
X	16961795	16962195	401	*	5.0135	5.99489	0	5.13845	3.47371e-05	0.000219638	2	0	Exon (AGAP000898-RA/AGAP000898, exon 7 of 7)	5	16954635	16956590	1956	1	AGAP000897	AGAP000897-RA	7160
X	22501458	22501858	401	*	4.45452	5.45452	0	6.07227	3.53403e-05	0.00022266	2	0	Intron (AGAP001070-RA/AGAP001070, intron 2 of 5)	5	22496341	22563331	66991	1	AGAP001070	AGAP001070-RA	5117
UNKN	31622061	31622461	401	*	5.28189	6.22749	1.52572	4.28943	3.54357e-05	0.00022266	2	0	Distal Intergenic	7	31683250	31684219	970	1	AGAP012821	AGAP012821-RA	-60789
X	8439533	8439933	401	*	8.24772	8.96609	6.75231	2.15731	3.80332e-05	0.000238239	2	2	Promoter (<=1kb)	5	8438347	8439461	1115	2	AGAP000482	AGAP000482-RA	-72
X	5771104	5771504	401	*	6.45861	7.34712	3.70944	3.37278	3.82314e-05	0.000238739	2	0	Promoter (<=1kb)	5	5771583	5783307	11725	1	AGAP000329	AGAP000329-RA	-79
X	9857096	9857496	401	*	6.56125	7.46387	3.62379	3.609	3.91461e-05	0.000243697	2	0	Promoter (<=1kb)	5	9857331	9862712	5382	1	AGAP000551	AGAP000551-RA	0
X	7849753	7850153	401	*	7.83231	8.73226	4.93261	3.55387	4.02041e-05	0.000249513	2	0	Promoter (<=1kb)	5	7850066	7854150	4085	1	AGAP000447	AGAP000447-RA	0
X	7768294	7768694	401	*	8.07882	8.88662	6.0757	2.70851	4.04124e-05	0.000250036	2	2	Promoter (<=1kb)	5	7768368	7769746	1379	1	AGAP000439	AGAP000439-RA	0
UNKN	36187711	36188111	401	*	9.9536	10.7539	8.00189	2.64978	4.10742e-05	0.000252602	2	2	Distal Intergenic	7	36222436	36223348	913	1	AGAP012881	AGAP012881-RA	-34325
X	2911046	2911446	401	*	5.97624	6.9378	1.72712	4.509	4.10776e-05	0.000252602	2	0	Promoter (<=1kb)	5	2911094	2926217	15124	1	AGAP000171	AGAP000171-RA	0
2L	2261306	2261706	401	*	4.426	5.426	0	6.03577	4.13155e-05	0.000253293	2	0	Distal Intergenic	1	2253670	2255495	1826	2	AGAP004704	AGAP004704-RA	-5811
X	7726068	7726468	401	*	4.40992	5.40992	0	6.02156	4.31629e-05	0.000263817	2	0	Promoter (2-3kb)	5	7727523	7728793	1271	2	AGAP013421	AGAP013421-RA	2325
2R	60786640	60787040	401	*	5.4611	6.37551	2.34333	3.75987	4.41095e-05	0.000267471	2	0	Promoter (<=1kb)	2	60786120	60786889	770	2	AGAP004668	AGAP004668-RA	0
X	11258306	11258706	401	*	6.48265	7.44202	2.31208	4.47048	4.41494e-05	0.000267471	2	0	Promoter (<=1kb)	5	11254493	11258406	3914	2	AGAP000623	AGAP000623-RA	0
UNKN	10304352	10304752	401	*	5.15634	6.14244	0	5.66409	4.41586e-05	0.000267471	2	0	Distal Intergenic	7	10361657	10361812	156	2	AGAP029003	AGAP029003-RA	57060
X	2120267	2120667	401	*	4.96149	5.9422	0	5.08532	4.44382e-05	0.000268359	2	0	Promoter (<=1kb)	5	2120272	2139554	19283	1	AGAP000138	AGAP000138-RA	0
X	15725063	15725463	401	*	8.31547	9.16796	5.95244	3.05962	4.47702e-05	0.000269557	2	2	Promoter (<=1kb)	5	15724065	15725189	1125	2	AGAP000851	AGAP000851-RA	0
3L	40128506	40128906	401	*	4.36424	0	5.36424	-6.02668	4.53059e-05	0.00027187	0	2	Intron (AGAP012313-RA/AGAP012313, intron 2 of 5)	3	40122648	40149764	27117	1	AGAP012313	AGAP012313-RA	5858
X	18815867	18816267	401	*	7.94585	8.85902	4.84834	3.68476	4.5424e-05	0.00027187	2	1	Promoter (1-2kb)	5	18817350	18822394	5045	1	AGAP000981	AGAP000981-RA	-1083
X	12060500	12060900	401	*	7.40334	8.19252	5.52451	2.56876	4.65192e-05	0.000277602	2	0	Promoter (<=1kb)	5	12037003	12060602	23600	2	AGAP000675	AGAP000675-RA	0
X	7380964	7381364	401	*	4.38381	5.38381	0	5.99344	4.79138e-05	0.00028508	2	0	Promoter (<=1kb)	5	7378463	7382195	3733	2	AGAP000411	AGAP000411-RA	831
UNKN	10383857	10384257	401	*	6.18479	7.08163	3.32779	3.47664	4.85426e-05	0.000287972	2	0	Promoter (<=1kb)	7	10382698	10383513	816	2	AGAP012517	AGAP012517-RA	-344
UNKN	42350944	42351344	401	*	4.42927	5.42927	0	6.00884	4.88069e-05	0.000288691	2	0	Distal Intergenic	7	42360548	42361063	516	2	AGAP012945	AGAP012945-RA	9719
X	10517417	10517817	401	*	6.19288	7.08782	3.36117	3.51352	4.92343e-05	0.000289614	2	0	Promoter (<=1kb)	5	10517536	10527174	9639	1	AGAP000588	AGAP000588-RA	0
X	5937563	5937963	401	*	4.44831	5.44831	0	6.01544	4.92502e-05	0.000289614	2	0	Distal Intergenic	5	5922332	5936416	14085	1	AGAP013476	AGAP013476-RA	15231
X	17492282	17492682	401	*	7.17209	8.03945	4.66306	3.16304	5.08013e-05	0.000297867	2	0	Distal Intergenic	5	17495729	17498912	3184	2	AGAP000927	AGAP000927-RA	6230
X	9434655	9435055	401	*	7.08611	7.93432	4.76223	3.03021	5.11589e-05	0.000298543	2	0	Promoter (<=1kb)	5	9399879	9434938	35060	2	AGAP000522	AGAP000522-RA	0
X	14915355	14915755	401	*	6.2162	7.17134	2.18655	4.35364	5.12126e-05	0.000298543	2	1	Promoter (<=1kb)	5	14915415	14919733	4319	1	AGAP000814	AGAP000814-RA	0
X	8406346	8406746	401	*	4.38049	5.38049	0	5.98069	5.1589e-05	0.000299871	2	0	Distal Intergenic	5	8423140	8424387	1248	2	AGAP000478	AGAP000478-RA	17641
X	13711751	13712151	401	*	5.7323	6.69245	1.53447	4.45287	5.23061e-05	0.000303165	2	0	Promoter (<=1kb)	5	13712077	13714950	2874	1	AGAP000749	AGAP000749-RA	0
2L	24153456	24153856	401	*	4.52967	0	5.52967	-6.07093	5.26401e-05	0.000304227	0	2	Intron (AGAP005964-RA/AGAP005964, intron 3 of 9)	1	24096836	24106659	9824	2	AGAP005963	AGAP005963-RA	-46797
X	1747056	1747456	401	*	4.43234	5.43234	0	6.0001	5.2817e-05	0.000304336	2	0	Promoter (<=1kb)	5	1739264	1746900	7637	2	AGAP000104	AGAP000104-RA	-156
X	12629874	12630274	401	*	5.97793	6.81848	3.72138	2.94	5.29607e-05	0.000304336	2	0	Promoter (<=1kb)	5	12629143	12630245	1103	2	AGAP000705	AGAP000705-RA	0
X	11508634	11509034	401	*	4.58046	5.58046	0	6.06038	5.38019e-05	0.000308291	2	0	3' UTR	5	11508185	11526881	18697	2	AGAP000646	AGAP000646-RA	17847
X	11729439	11729839	401	*	7.03647	7.83359	5.10614	2.63181	5.70016e-05	0.000325012	2	2	Promoter (1-2kb)	5	11721416	11728048	6633	2	AGAP000658	AGAP000658-RA	-1391
X	14239915	14240315	401	*	7.84681	8.77373	4.50737	3.87286	5.70423e-05	0.000325012	2	1	Promoter (<=1kb)	5	14239442	14240165	724	2	AGAP000781	AGAP000781-RA	0
X	7415146	7415546	401	*	5.5718	6.45918	2.83671	3.38183	5.79437e-05	0.000329218	2	0	Distal Intergenic	5	7404352	7405250	899	2	AGAP000415	AGAP000415-RA	-9896
UNKN	7603622	7604022	401	*	4.33354	5.33354	0	5.93733	5.92272e-05	0.000333925	2	0	Distal Intergenic	7	7607073	7610307	3235	1	AGAP012493	AGAP012493-RA	-3051
X	9147341	9147741	401	*	4.33694	5.33694	0	5.93901	5.92273e-05	0.000333925	2	0	Distal Intergenic	5	9114570	9115737	1168	2	AGAP000516	AGAP000516-RA	-31604
X	11237172	11237572	401	*	8.12004	8.90904	6.24236	2.57417	5.92687e-05	0.000333925	2	1	Promoter (<=1kb)	5	11226418	11237469	11052	2	AGAP000620	AGAP000620-RA	0
X	2516175	2516575	401	*	4.45147	5.45147	0	5.98337	6.01523e-05	0.000337959	2	0	Distal Intergenic	5	2540054	2540863	810	2	AGAP013158	AGAP013158-RA	24288
X	14285147	14285547	401	*	4.31295	5.31295	0	5.91363	6.46325e-05	0.000361477	2	0	Intron (AGAP000785-RA/AGAP000785, intron 4 of 6)	5	14279661	14289825	10165	2	AGAP000785	AGAP000785-RA	4278
3L	35181989	35182389	401	*	4.32918	0	5.32918	-5.95229	6.46967e-05	0.000361477	0	2	Intron (AGAP011925-RA/AGAP011925, intron 2 of 8)	3	35172820	35187434	14615	2	AGAP011925	AGAP011925-RA	5045
X	10156640	10157040	401	*	6.87715	7.83594	2.72712	4.44793	6.59952e-05	0.000367713	2	2	Promoter (<=1kb)	5	10149405	10156525	7121	2	AGAP000577	AGAP000577-RD	-115
X	14435279	14435679	401	*	6.17581	6.99489	4.09092	2.76565	6.62522e-05	0.000368129	2	0	3' UTR	5	14439438	14439960	523	2	AGAP000793	AGAP000793-RA	4281
X	15549585	15549985	401	*	7.41323	8.37511	3.15226	4.60037	6.78265e-05	0.000375841	2	1	Promoter (<=1kb)	5	15540274	15549953	9680	2	AGAP000841	AGAP000841-RA	0
X	22204552	22204952	401	*	4.4163	5.4163	0	5.94906	6.89067e-05	0.00038078	2	0	Intron (AGAP001061-RA/AGAP001061, intron 3 of 11)	5	22103315	22234797	131483	2	AGAP001061	AGAP001061-RA	29845
X	20174025	20174425	401	*	6.94346	7.77448	4.76595	2.8618	7.12782e-05	0.000392809	2	2	Promoter (1-2kb)	5	20172573	20174282	1710	1	AGAP001045	AGAP001045-RA	1452
X	7792723	7793123	401	*	4.39376	5.39376	0	5.9237	7.40283e-05	0.000406853	2	0	3' UTR	5	7782461	7788459	5999	2	AGAP000441	AGAP000441-RA	-4264
X	1578491	1578891	401	*	7.85399	8.73003	5.25162	3.26993	7.46103e-05	0.000408937	2	1	Promoter (<=1kb)	5	1578586	1580968	2383	1	AGAP000098	AGAP000098-RA	0
X	11463702	11464102	401	*	4.30952	5.30952	0	5.88371	7.62282e-05	0.000416673	2	0	Intron (AGAP000639-RA/AGAP000639, intron 3 of 5)	5	11415445	11488785	73341	2	AGAP000639	AGAP000639-RA	24683
X	15319115	15319515	401	*	6.17826	7.08382	3.19818	3.62706	7.67277e-05	0.00041827	2	0	Promoter (<=1kb)	5	15319510	15321497	1988	1	AGAP000822	AGAP000822-RA	0
X	6098520	6098920	401	*	6.01884	6.9209	3.08944	3.54833	7.8452e-05	0.000426517	2	0	Distal Intergenic	5	6123699	6131481	7783	1	AGAP000346	AGAP000346-RA	-24779
X	10677608	10678008	401	*	6.79638	7.61188	4.73797	2.72814	7.91099e-05	0.000428937	2	1	Promoter (<=1kb)	5	10676545	10677731	1187	2	AGAP000598	AGAP000598-RA	0
X	13118548	13118948	401	*	4.2601	5.2601	0	5.85382	8.07209e-05	0.000436499	2	0	Intron (AGAP000720-RB/AGAP000720, intron 7 of 8)	5	13133749	13137233	3485	1	AGAP000721	AGAP000721-RA	-14801
X	8268476	8268876	401	*	4.30246	5.30246	0	5.86677	8.39406e-05	0.000452696	2	0	3' UTR	5	8264241	8269053	4813	1	AGAP000475	AGAP000475-RB	4235
X	20094195	20094595	401	*	4.93998	5.91051	0.312079	4.66689	8.56348e-05	0.000460253	2	0	Distal Intergenic	5	20100627	20158206	57580	1	AGAP001043	AGAP001043-RA	-6032
X	788112	788512	401	*	5.79392	6.66299	3.26707	3.16267	8.59956e-05	0.000460253	2	0	Promoter (<=1kb)	5	779216	788489	9274	2	AGAP000048	AGAP000048-RA	0
3R	51315126	51315526	401	*	4.24567	5.24567	0	5.83681	8.60265e-05	0.000460253	2	0	Promoter (<=1kb)	4	51314284	51322930	8647	1	AGAP010232	AGAP010232-RB	842
X	8796445	8796845	401	*	8.49454	9.35906	6.01472	3.14493	8.80303e-05	0.000469728	2	2	Promoter (<=1kb)	5	8796570	8799840	3271	1	AGAP000500	AGAP000500-RD	0
3R	49928203	49928603	401	*	4.28152	5.28152	0	5.84582	8.8695e-05	0.000472026	2	0	Promoter (<=1kb)	4	49913799	49928922	15124	2	AGAP010175	AGAP010175-RB	319
2R	33012553	33012953	401	*	4.20162	0	5.20162	-5.84464	8.90602e-05	0.000472722	0	2	Promoter (<=1kb)	2	33012996	33013620	625	1	AGAP029380	AGAP029380-RA	-43
X	13411598	13411998	401	*	6.25957	7.20801	2.42756	4.18591	9.09687e-05	0.000481585	2	1	Promoter (<=1kb)	5	13411574	13414380	2807	1	AGAP000733	AGAP000733-RA	24
X	17660699	17661099	401	*	8.87581	9.77074	6.04423	3.46236	9.14122e-05	0.000482666	2	0	Promoter (<=1kb)	5	17661034	17663007	1974	1	AGAP000934	AGAP000934-RA	0
X	22388874	22389274	401	*	4.2311	5.2311	0	5.81946	9.1794e-05	0.000483416	2	0	Distal Intergenic	5	22363527	22365386	1860	1	AGAP001067	AGAP001067-RA	25347
X	4448562	4448962	401	*	5.40098	6.36552	1.03678	4.7287	9.40659e-05	0.000494091	2	0	Promoter (1-2kb)	5	4446989	4463288	16300	1	AGAP000236	AGAP000236-RB	1573
2L	3021688	3022088	401	*	4.39704	5.39704	0	5.88139	9.47112e-05	0.000495629	2	0	Promoter (<=1kb)	1	3021774	3025711	3938	1	AGAP004744	AGAP004744-RA	0
X	7218819	7219219	401	*	5.10566	6.07055	0.727116	4.50678	9.48502e-05	0.000495629	2	0	Distal Intergenic	5	7206188	7213763	7576	2	AGAP013009	AGAP013009-RA	-5056
UNKN	4481840	4482240	401	*	4.26003	5.26003	0	5.82558	9.59893e-05	0.000500285	2	0	Distal Intergenic	7	4489520	4491661	2142	1	AGAP012465	AGAP012465-RA	-7280
3L	33866064	33866464	401	*	4.29546	5.29546	0	5.83788	9.75731e-05	0.000506327	2	0	Promoter (<=1kb)	3	33865737	33868973	3237	1	AGAP011827	AGAP011827-RA	327
X	14931993	14932393	401	*	5.66384	6.62438	1.45182	4.60502	9.76506e-05	0.000506327	2	0	Intron (AGAP000815-RA/AGAP000815, intron 1 of 6)	5	14924009	14950975	26967	1	AGAP000815	AGAP000815-RB	7984
3R	52655418	52655818	401	*	5.78779	6.73832	1.89704	4.20459	0.00010054	0.000519972	2	0	Promoter (<=1kb)	4	52655670	52657280	1611	1	AGAP010298	AGAP010298-RA	0
X	7901749	7902149	401	*	4.8968	5.86642	0.312079	4.62469	0.000101515	0.000523674	2	0	Distal Intergenic	5	7892602	7901380	8779	1	AGAP000452	AGAP000452-RA	9147
X	18303448	18303848	401	*	4.22738	5.22738	0	5.8009	0.000102061	0.000525147	2	0	Promoter (1-2kb)	5	18300572	18301621	1050	2	AGAP000946	AGAP000946-RA	-1827
X	9680429	9680829	401	*	6.99467	7.90708	3.90922	3.63427	0.000102485	0.000525985	2	0	Promoter (<=1kb)	5	9680497	9683814	3318	1	AGAP000541	AGAP000541-RA	0
3L	727973	728373	401	*	4.23114	5.23114	0	5.79642	0.000104382	0.000534364	2	0	Distal Intergenic	3	707359	708002	644	1	AGAP010323	AGAP010323-RA	20614
X	8968215	8968615	401	*	4.20151	5.20151	0	5.78372	0.000104913	0.00053572	2	0	Promoter (<=1kb)	5	8968586	8975615	7030	1	AGAP000509	AGAP000509-RA	0
X	17133996	17134396	401	*	6.71837	7.49625	4.90939	2.49986	0.000105449	0.000536428	2	0	Promoter (<=1kb)	5	17125043	17134310	9268	2	AGAP000908	AGAP000908-RA	0
X	13152642	13153042	401	*	4.28507	5.28507	0	5.81628	0.000105584	0.000536428	2	0	3' UTR	5	13154795	13157598	2804	2	AGAP000724	AGAP000724-RA	4556
X	3061986	3062386	401	*	8.09205	8.95024	5.675	3.09409	0.000107342	0.000543991	2	0	Promoter (<=1kb)	5	3062107	3068297	6191	1	AGAP000187	AGAP000187-RA	0
X	7239859	7240259	401	*	6.01499	6.9633	2.18655	4.16488	0.000108992	0.000549632	2	0	Promoter (<=1kb)	5	7239849	7241015	1167	1	AGAP000396	AGAP000396-RA	10
X	9534202	9534602	401	*	4.30609	5.30609	0	5.81904	0.000109	0.000549632	2	0	Distal Intergenic	5	9538068	9538788	721	2	AGAP013283	AGAP013283-RA	4186
X	15312607	15313007	401	*	6.41445	7.3403	3.09536	3.80562	0.000110045	0.000553518	2	0	Intron (AGAP000821-RA/AGAP000821, intron 1 of 2)	5	15319510	15321497	1988	1	AGAP000822	AGAP000822-RA	-6503
X	8072647	8073047	401	*	7.68642	8.581	4.85938	3.46134	0.000110891	0.000556385	2	1	Promoter (<=1kb)	5	8072620	8088217	15598	1	AGAP000467	AGAP000467-RB	27
UNKN	465557	465957	401	*	7.6422	8.46273	5.54644	2.78946	0.000111982	0.000560468	2	2	Promoter (<=1kb)	7	465890	466427	538	1	AGAP012432	AGAP012432-RA	0
X	7413116	7413516	401	*	4.21642	5.21642	0	5.77667	0.0001127	0.000562663	2	0	Distal Intergenic	5	7404352	7405250	899	2	AGAP000415	AGAP000415-RA	-7866
X	2334399	2334799	401	*	6.17703	7.02585	3.84765	3.02583	0.000113158	0.000563554	2	0	Promoter (<=1kb)	5	2329924	2334904	4981	2	AGAP000147	AGAP000147-RA	105
2R	20685481	20685881	401	*	4.25771	0	5.25771	-5.81974	0.000115728	0.000574932	0	2	Promoter (1-2kb)	2	20684469	20687088	2620	2	AGAP002367	AGAP002367-RA	1207
X	14590730	14591130	401	*	4.71319	5.70176	0	5.35237	0.000118155	0.000585551	2	0	Distal Intergenic	5	14600558	14612683	12126	2	AGAP000798	AGAP000798-RA	21553
X	18278561	18278961	401	*	6.40884	7.27611	3.90078	3.19322	0.000119599	0.000591252	2	0	Promoter (<=1kb)	5	18279735	18280419	685	1	AGAP000944	AGAP000944-RA	-774
X	19773533	19773933	401	*	6.55046	7.45752	3.54795	3.57189	0.000121263	0.000598014	2	0	Promoter (<=1kb)	5	19773821	19776214	2394	1	AGAP001030	AGAP001030-RA	0
X	11474799	11475199	401	*	4.75158	5.73315	0	5.32122	0.000125311	0.000615092	2	0	Intron (AGAP000639-RA/AGAP000639, intron 2 of 5)	5	11415445	11488785	73341	2	AGAP000639	AGAP000639-RA	13586
X	3058016	3058416	401	*	4.25658	5.25658	0	5.77348	0.000125336	0.000615092	2	0	Promoter (2-3kb)	5	3058945	3061008	2064	2	AGAP000186	AGAP000186-RA	2592
X	16844339	16844739	401	*	4.75547	5.73319	0	4.86381	0.000127988	0.000626583	2	0	Distal Intergenic	5	16800040	16835110	35071	2	AGAP000893	AGAP000893-RA	-9229
3R	49025618	49026018	401	*	4.83961	0	5.82997	-5.44163	0.000129452	0.000632214	0	2	Distal Intergenic	4	49065386	49069554	4169	1	AGAP010094	AGAP010094-RA	-39368
X	19953199	19953599	401	*	5.43434	6.32493	2.65906	3.40596	0.000130482	0.000635707	2	0	Distal Intergenic	5	19938332	19941402	3071	2	AGAP001037	AGAP001037-RA	-11797
X	9559519	9559919	401	*	4.30937	5.30937	0	5.78911	0.000131913	0.000641128	2	0	Intron (AGAP000534-RA/AGAP000534, intron 3 of 5)	5	9555155	9565371	10217	1	AGAP000534	AGAP000534-RB	4364
X	22228998	22229398	401	*	5.27525	6.23652	1.03678	4.6173	0.000134567	0.000652458	2	0	Intron (AGAP001061-RA/AGAP001061, intron 1 of 11)	5	22103315	22234797	131483	2	AGAP001061	AGAP001061-RA	5399
X	1274803	1275203	401	*	4.13261	5.13261	0	5.70691	0.000137639	0.000665752	2	0	Promoter (1-2kb)	5	1263159	1273692	10534	2	AGAP000078	AGAP000078-RA	-1111
X	13785193	13785593	401	*	7.29027	8.01739	5.75353	2.19817	0.000142439	0.000687319	2	1	Promoter (<=1kb)	5	13784275	13785443	1169	2	AGAP000761	AGAP000761-RA	0
X	20423809	20424209	401	*	7.59511	8.47088	4.99582	3.25587	0.0001447	0.000696563	2	0	Promoter (<=1kb)	5	20424066	20427902	3837	1	AGAP001047	AGAP001047-RA	0
2R	60780220	60780620	401	*	4.13655	5.13655	0	5.69584	0.000147128	0.000706566	2	0	Promoter (<=1kb)	2	60770940	60780331	9392	2	AGAP004667	AGAP004667-RA	0
2R	54307108	54307508	401	*	5.31477	6.26905	1.31208	4.23837	0.000151382	0.000725265	2	0	Promoter (<=1kb)	2	54258945	54307321	48377	2	AGAP013294	AGAP013294-RA	0
X	8114220	8114620	401	*	5.22682	6.1864	1.04904	4.35328	0.000153525	0.000732896	2	0	Promoter (<=1kb)	5	8114469	8116713	2245	1	AGAP000471	AGAP000471-RB	0
X	9149268	9149668	401	*	4.11289	5.11289	0	5.67842	0.000153701	0.000732896	2	0	Distal Intergenic	5	9114570	9115737	1168	2	AGAP000516	AGAP000516-RA	-33531
3R	52349716	52350116	401	*	4.10087	5.10087	0	5.67108	0.000156606	0.000743234	2	0	Promoter (<=1kb)	4	52301033	52349893	48861	2	AGAP010292	AGAP010292-RA	0
X	5040826	5041226	401	*	4.10087	5.10087	0	5.67108	0.000156606	0.000743234	2	0	Promoter (1-2kb)	5	5040238	5042972	2735	2	AGAP000280	AGAP000280-RB	1746
X	4519742	4520142	401	*	6.72402	7.57336	4.38993	3.02075	0.000158953	0.000752601	2	0	Promoter (<=1kb)	5	4510139	4520051	9913	2	AGAP000241	AGAP000241-RA	0
X	7872678	7873078	401	*	4.62683	5.61469	0	5.26117	0.000164606	0.000777543	2	0	Promoter (<=1kb)	5	7860156	7871725	11570	2	AGAP013275	AGAP013275-RA	-953
X	13129149	13129549	401	*	6.07975	7.02579	2.31208	4.10263	0.000165076	0.000777938	2	0	Distal Intergenic	5	13133749	13137233	3485	1	AGAP000721	AGAP000721-RA	-4200
2L	39946835	39947235	401	*	4.12873	5.12873	0	5.66609	0.000169473	0.000796798	2	0	Distal Intergenic	1	39948848	39951539	2692	2	AGAP006913	AGAP006913-RA	4304
2R	39460275	39460675	401	*	5.34048	6.29559	1.31208	4.24899	0.000171159	0.000802856	2	1	Promoter (<=1kb)	2	39461136	39462023	888	1	AGAP003557	AGAP003557-RA	-461
X	1407347	1407747	401	*	4.7464	5.72791	0	5.27333	0.000171988	0.00080487	2	0	Distal Intergenic	5	1418523	1422973	4451	1	AGAP000081	AGAP000081-RA	-10776
X	15347481	15347881	401	*	7.63276	8.48777	5.24616	3.05671	0.000174353	0.000814049	2	2	Promoter (<=1kb)	5	15348090	15353483	5394	1	AGAP000826	AGAP000826-RA	-209
X	1983753	1984153	401	*	4.08887	5.08887	0	5.63221	0.000186442	0.000868483	2	0	Distal Intergenic	5	1992536	2014275	21740	1	AGAP000123	AGAP000123-RA	-8383
X	24091821	24092221	401	*	8.54993	9.36323	6.5076	2.7217	0.000196986	0.00091438	2	2	Promoter (2-3kb)	5	24094799	24142048	47250	1	AGAP001093	AGAP001093-RA	-2578
X	12117148	12117548	401	*	6.35978	7.15115	4.46699	2.56235	0.000197201	0.00091438	2	1	Promoter (<=1kb)	5	12117415	12119423	2009	1	AGAP000679	AGAP000679-RA	0
X	8215573	8215973	401	*	4.12859	5.12859	0	5.63834	0.000199151	0.000921302	2	0	Distal Intergenic	5	8221802	8225633	3832	1	AGAP000474	AGAP000474-RA	-5829
X	7148037	7148437	401	*	5.14892	6.04777	2.26444	3.4894	0.000199833	0.000922339	2	0	Intron (AGAP000389-RA/AGAP000389, intron 1 of 18)	5	7121889	7152466	30578	2	AGAP000389	AGAP000389-RA	4029
X	18824309	18824709	401	*	7.83307	8.79137	3.69974	4.41869	0.000203309	0.000936244	2	1	Promoter (<=1kb)	5	18824363	18831794	7432	1	AGAP000982	AGAP000982-RA	0
X	14887797	14888197	401	*	5.76552	6.65213	3.03986	3.37198	0.000204044	0.000937488	2	1	Intron (AGAP000812-RA/AGAP000812, intron 1 of 6)	5	14874419	14903324	28906	1	AGAP000812	AGAP000812-RA	13378
UNKN	2644147	2644547	401	*	4.0269	5.0269	0	5.58438	0.000211162	0.000967986	2	0	Promoter (<=1kb)	7	2642148	2643305	1158	2	AGAP012451	AGAP012451-RA	-842
X	18806281	18806681	401	*	6.96882	7.73829	5.2093	2.41668	0.000215642	0.000986281	2	1	Promoter (<=1kb)	5	18805428	18806393	966	2	AGAP013093	AGAP013093-RA	0
X	20069914	20070314	401	*	7.32662	8.22468	4.45297	3.47872	0.000230567	0.00105216	2	0	Distal Intergenic	5	20063115	20064156	1042	2	AGAP001042	AGAP001042-RA	-5758
X	8258543	8258943	401	*	4.79639	5.76379	0.312079	4.49541	0.000236066	0.00107482	2	0	Distal Intergenic	5	8264241	8269053	4813	1	AGAP000475	AGAP000475-RA	-5298
X	904880	905280	401	*	5.68332	6.63006	1.89704	4.07871	0.000236698	0.00107527	2	0	Promoter (<=1kb)	5	900291	904742	4452	2	AGAP000056	AGAP000056-RA	-138
3L	1913523	1913923	401	*	4.20161	5.20161	0	5.62703	0.000238386	0.00108051	2	0	Promoter (<=1kb)	3	1913738	1918285	4548	1	AGAP010346	AGAP010346-RA	0
X	15851406	15851806	401	*	4.00131	5.00131	0	5.54331	0.000249337	0.00112761	2	0	Distal Intergenic	5	15847495	15849211	1717	1	AGAP029671	AGAP029671-RA	3911
3L	1237104	1237504	401	*	5.04929	6.00349	1.04904	4.1932	0.000251869	0.00113651	2	0	Promoter (<=1kb)	3	1237241	1252839	15599	1	AGAP010331	AGAP010331-RA	0
2R	43771081	43771481	401	*	3.97974	4.97974	0	5.52959	0.000254412	0.00114542	2	0	Promoter (<=1kb)	2	43771792	43794688	22897	1	AGAP003823	AGAP003823-RA	-311
X	8686203	8686603	401	*	5.10867	6.00131	2.30698	3.376	0.000272957	0.00122618	2	0	Promoter (<=1kb)	5	8686156	8697427	11272	1	AGAP029670	AGAP029670-RA	47
X	1416686	1417086	401	*	3.96663	4.96663	0	5.4948	0.000294409	0.00131961	2	0	Promoter (1-2kb)	5	1418523	1422973	4451	1	AGAP000081	AGAP000081-RA	-1437
X	15720737	15721137	401	*	6.89432	7.83542	3.25068	4.00187	0.000296566	0.00132633	2	2	Promoter (<=1kb)	5	15720737	15722771	2035	1	AGAP000850	AGAP000850-RA	0
X	7338101	7338501	401	*	7.90403	8.70047	5.97819	2.60196	0.000298469	0.00133189	2	1	Promoter (<=1kb)	5	7338083	7369332	31250	1	AGAP000410	AGAP000410-RB	18
X	15755781	15756181	401	*	4.00128	5.00128	0	5.49902	0.000312148	0.00138985	2	1	Exon (AGAP000854-RA/AGAP000854, exon 4 of 4)	5	15745790	15750215	4426	2	AGAP000853	AGAP000853-RA	-5566
X	22444764	22445164	401	*	6.42353	7.30064	3.80918	3.22467	0.000313881	0.00139158	2	2	Distal Intergenic	5	22390512	22416767	26256	2	AGAP001068	AGAP001068-RA	-27997
UNKN	17766811	17767211	401	*	3.97542	4.97542	0	5.48489	0.000313915	0.00139158	2	0	Distal Intergenic	7	17786620	17787720	1101	1	AGAP012585	AGAP012585-RA	-19409
X	8762005	8762405	401	*	8.01754	8.6802	6.75568	1.87694	0.000318381	0.00140828	2	2	Promoter (<=1kb)	5	8762140	8764579	2440	1	AGAP000498	AGAP000498-RA	0
X	6307634	6308034	401	*	6.38126	7.30156	3.16358	3.67958	0.000322159	0.00142187	2	1	Promoter (<=1kb)	5	6307404	6318998	11595	1	AGAP000354	AGAP000354-RB	230
X	2464272	2464672	401	*	4.4957	5.48241	0	5.09873	0.000327125	0.00144064	2	0	Promoter (1-2kb)	5	2466316	2477593	11278	1	AGAP000153	AGAP000153-RA	-1644
3L	15218212	15218612	401	*	3.87704	0	4.87704	-5.46522	0.000333457	0.00146532	0	2	Distal Intergenic	3	15299371	15318611	19241	1	AGAP011034	AGAP011034-RA	-80759
2L	497568	497968	401	*	4.81694	5.77395	0.727116	4.219	0.000340666	0.00149375	2	0	Promoter (<=1kb)	1	493579	497632	4054	2	AGAP004685	AGAP004685-RA	0
2R	43341453	43341853	401	*	3.93102	4.93102	0	5.44609	0.000349283	0.00152821	2	0	Promoter (<=1kb)	2	43342494	43351128	8635	1	AGAP003790	AGAP003790-RE	-641
X	16158146	16158546	401	*	5.66285	6.61332	1.77374	4.26324	0.00035652	0.0015565	2	0	Promoter (<=1kb)	5	16154132	16158446	4315	2	AGAP029518	AGAP029518-RA	0
X	18793640	18794040	401	*	7.3168	7.99436	5.99692	1.94299	0.000369587	0.00161006	2	1	Promoter (<=1kb)	5	18793797	18794593	797	1	AGAP000977	AGAP000977-RA	0
X	4248221	4248621	401	*	3.88051	4.88051	0	5.41293	0.000374961	0.00162995	2	0	Distal Intergenic	5	4256669	4257638	970	2	AGAP013512	AGAP013512-RA	9017
X	20062333	20062733	401	*	5.65224	6.49621	3.36608	2.91733	0.000382309	0.00165832	2	2	Promoter (<=1kb)	5	20061511	20063037	1527	1	AGAP001041	AGAP001041-RA	822
X	1427364	1427764	401	*	7.12237	8.00884	4.39834	3.28885	0.000405168	0.00174509	2	1	Promoter (<=1kb)	5	1427597	1432625	5029	1	AGAP029617	AGAP029617-RA	0
X	949899	950299	401	*	6.39	7.33607	2.62174	4.14341	0.000405188	0.00174509	2	0	Promoter (1-2kb)	5	931301	947954	16654	2	AGAP000058	AGAP000058-RA	-1945
X	16710662	16711062	401	*	4.79717	5.76124	0.451816	4.5934	0.000405456	0.00174509	2	0	Promoter (<=1kb)	5	16708579	16711009	2431	2	AGAP000882	AGAP000882-RA	0
X	16128412	16128812	401	*	6.08453	7.02159	2.53447	3.89544	0.000405774	0.00174509	2	0	Intron (AGAP000865-RA/AGAP000865, intron 2 of 11)	5	16101018	16147394	46377	2	AGAP000865	AGAP000865-RA	18582
X	16768497	16768897	401	*	7.66451	8.39979	6.08795	2.23513	0.000409716	0.00175829	2	2	Promoter (<=1kb)	5	16768557	16772936	4380	1	AGAP000891	AGAP000891-RA	0
2L	1315358	1315758	401	*	3.88055	4.88055	0	5.38687	0.000422939	0.00181118	2	0	Promoter (<=1kb)	1	1315238	1333056	17819	1	AGAP028433	AGAP028433-RA	120
X	24254139	24254539	401	*	4.44559	5.42277	0	4.98673	0.000423854	0.00181126	2	0	Promoter (1-2kb)	5	24231498	24256349	24852	2	AGAP001094	AGAP001094-RA	1810
X	8188585	8188985	401	*	3.97546	4.97546	0	5.41743	0.000431139	0.0018385	2	0	Promoter (1-2kb)	5	8188246	8190883	2638	2	AGAP000473	AGAP000473-RA	1898
X	4611616	4612016	401	*	5.95448	6.89552	2.31208	3.95273	0.000432731	0.00184139	2	1	Promoter (<=1kb)	5	4610008	4611922	1915	2	AGAP000253	AGAP000253-RA	0
X	13054938	13055338	401	*	6.47056	7.33436	3.99803	3.0654	0.000449331	0.001908	2	0	Promoter (1-2kb)	5	13057051	13066994	9944	1	AGAP000718	AGAP000718-RA	-1713
X	17171132	17171532	401	*	5.51592	6.38226	3.01753	3.12358	0.000458791	0.00194173	2	0	Promoter (1-2kb)	5	17173441	17179958	6518	1	AGAP000913	AGAP000913-RA	-1909
X	20492218	20492618	401	*	4.59212	5.5545	0.312079	4.30164	0.000459606	0.00194173	2	0	Distal Intergenic	5	20424075	20427902	3828	1	AGAP001047	AGAP001047-RB	68143
X	8682129	8682529	401	*	7.72482	8.57486	5.38437	2.98618	0.000460163	0.00194173	2	1	Promoter (<=1kb)	5	8681589	8682217	629	2	AGAP000491	AGAP000491-RA	0
X	3444351	3444751	401	*	4.9482	5.89902	1.04904	4.08087	0.00046208	0.00194575	2	0	Intron (AGAP029050-RA/AGAP029050, intron 4 of 8)	5	3429125	3458785	29661	2	AGAP029050	AGAP029050-RA	14034
X	106286	106686	401	*	3.85216	4.85216	0	5.35792	0.000465569	0.00195636	2	0	Intron (AGAP000009-RA/AGAP000009, intron 14 of 23)	5	112022	112119	98	2	AGAP028782	AGAP028782-RA	5433
X	12504815	12505215	401	*	5.22091	6.18067	1.03678	4.44739	0.000476924	0.00199991	2	0	Distal Intergenic	5	12496231	12499509	3279	1	AGAP013464	AGAP013464-RA	8584
UNKN	1206177	1206577	401	*	3.90357	4.90357	0	5.36917	0.000484324	0.00202253	2	0	Distal Intergenic	7	1202694	1204275	1582	1	AGAP012444	AGAP012444-RA	3483
X	18661399	18661799	401	*	3.90357	4.90357	0	5.36917	0.000484324	0.00202253	2	0	Distal Intergenic	5	18649631	18659609	9979	1	AGAP000973	AGAP000973-RA	11768
2L	45994744	45995144	401	*	3.98435	0	4.98435	-5.41974	0.000489743	0.00204093	0	2	Exon (AGAP007349-RA/AGAP007349, exon 6 of 9)	1	45999160	45999232	73	2	AGAP007350	AGAP007350-RA	4088
X	9820319	9820719	401	*	7.69251	8.55272	5.25573	3.06749	0.000522583	0.0021733	2	1	Promoter (<=1kb)	5	9814122	9820580	6459	2	AGAP000545	AGAP000545-RA	0
X	10607706	10608106	401	*	4.05212	5.05212	0	5.40019	0.000525405	0.00217966	2	0	Distal Intergenic	5	10596157	10605795	9639	1	AGAP000592	AGAP000592-RA	11549
2L	2482096	2482496	401	*	5.75886	6.70314	2.03678	4.10896	0.000526275	0.00217966	2	1	Promoter (<=1kb)	1	2482553	2483310	758	1	AGAP004709	AGAP004709-RA	-57
X	8434873	8435273	401	*	5.75817	6.56029	3.79431	2.61827	0.000533192	0.00220379	2	0	Promoter (1-2kb)	5	8432913	8436736	3824	1	AGAP000481	AGAP000481-RA	1960
X	9446892	9447292	401	*	5.34197	6.21457	2.77744	3.19414	0.000543348	0.00224117	2	0	Distal Intergenic	5	9454190	9457700	3511	1	AGAP000523	AGAP000523-RA	-6898
X	22235092	22235492	401	*	7.11864	8.00408	4.4072	3.30751	0.000548575	0.00225382	2	0	Promoter (<=1kb)	5	22103315	22234797	131483	2	AGAP001061	AGAP001061-RA	-295
X	15781255	15781655	401	*	6.49734	7.23749	4.89637	2.25759	0.00054865	0.00225382	2	1	Promoter (<=1kb)	5	15754261	15781429	27169	2	AGAP000854	AGAP000854-RA	0
X	18324090	18324490	401	*	6.88974	7.8051	3.75624	3.59345	0.00055724	0.00228446	2	0	Promoter (<=1kb)	5	18321426	18324357	2932	2	AGAP000949	AGAP000949-RA	0
X	6860759	6861159	401	*	6.06428	6.88171	3.99169	2.73937	0.000572542	0.00234243	2	0	Promoter (<=1kb)	5	6846913	6860990	14078	2	AGAP000374	AGAP000374-RA	0
X	17486301	17486701	401	*	6.2842	7.17975	3.44439	3.35819	0.000585754	0.00239163	2	0	Distal Intergenic	5	17495729	17498912	3184	2	AGAP000927	AGAP000927-RA	12211
X	9772772	9773172	401	*	4.65814	5.56908	1.59602	3.54946	0.000588753	0.00239813	2	0	Intron (AGAP013055-RA/AGAP013055, intron 2 of 6)	5	9689149	9778668	89520	2	AGAP013055	AGAP013055-RA	5496
3L	82920	83320	401	*	6.63476	7.41476	4.81297	2.49263	0.000589725	0.00239813	2	1	Promoter (<=1kb)	3	66479	82270	15792	2	AGAP010310	AGAP010310-RA	-650
X	18918670	18919070	401	*	6.42678	7.28234	4.03492	2.98384	0.000597028	0.00242295	2	0	Promoter (<=1kb)	5	18918716	18925106	6391	1	AGAP000985	AGAP000985-RA	0
2R	56028649	56029049	401	*	3.82812	4.82812	0	5.29283	0.000602485	0.00244019	2	0	Promoter (1-2kb)	2	56026542	56027196	655	2	AGAP013507	AGAP013507-RA	-1453
2R	59253265	59253665	401	*	3.7537	4.7537	0	5.26039	0.000611549	0.00247193	2	0	Distal Intergenic	2	59284604	59284723	120	2	AGAP028771	AGAP028771-RA	31058
X	5540498	5540898	401	*	7.12799	7.81419	5.77309	1.97594	0.000614406	0.00247851	2	1	Promoter (2-3kb)	5	5542940	5544636	1697	1	AGAP000316	AGAP000316-RA	-2042
2R	39740921	39741321	401	*	3.78498	0	4.78498	-5.29567	0.000619134	0.0024926	1	1	Exon (AGAP003570-RA/AGAP003570, exon 8 of 8)	2	39753106	39753411	306	2	AGAP028406	AGAP028406-RA	12090
X	12586455	12586855	401	*	6.91956	7.64858	5.37367	2.1946	0.00062149	0.0024971	2	1	Promoter (<=1kb)	5	12586672	12617811	31140	1	AGAP000703	AGAP000703-RB	0
X	11840793	11841193	401	*	6.20322	6.95446	4.5447	2.31207	0.000647896	0.00259802	2	0	Promoter (<=1kb)	5	11840406	11841085	680	2	AGAP000669	AGAP000669-RA	0
2R	54651091	54651491	401	*	4.2213	5.2052	0	4.85562	0.000649225	0.00259819	2	0	Promoter (<=1kb)	2	54639519	54651014	11496	2	AGAP004327	AGAP004327-RA	-77
X	15371100	15371500	401	*	7.48003	8.36134	4.81764	3.25423	0.000664522	0.00265414	2	1	Promoter (<=1kb)	5	15365554	15371384	5831	2	AGAP000830	AGAP000830-RA	0
X	14833885	14834285	401	*	4.70272	5.65612	0.727116	4.08956	0.000671049	0.00267491	2	0	Promoter (2-3kb)	5	14833663	14836326	2664	2	AGAP013022	AGAP013022-RA	2041
X	10690968	10691368	401	*	5.40574	6.29373	2.66306	3.264	0.000679769	0.00270433	2	0	Promoter (<=1kb)	5	10691120	10696691	5572	1	AGAP000601	AGAP000601-RA	0
X	2969924	2970324	401	*	5.90319	6.67782	4.11361	2.43638	0.000683074	0.00271213	2	0	Promoter (<=1kb)	5	2965384	2970736	5353	2	AGAP028653	AGAP028653-RA	412
X	7285470	7285870	401	*	4.28628	5.27089	0	4.87052	0.00070061	0.00277629	2	0	Distal Intergenic	5	7278599	7280164	1566	2	AGAP000402	AGAP000402-RA	-5306
X	2938303	2938703	401	*	7.07729	7.85871	5.24683	2.49531	0.000702552	0.00277853	2	0	Promoter (<=1kb)	5	2938445	2941344	2900	1	AGAP000173	AGAP000173-RA	0
X	13583990	13584390	401	*	4.71333	5.66708	0.727116	4.08879	0.000709304	0.00279974	2	0	Distal Intergenic	5	13587515	13593738	6224	1	AGAP013043	AGAP013043-RA	-3125
X	13398409	13398809	401	*	6.07604	7.01632	2.45182	4.00138	0.000717657	0.00282718	2	0	Promoter (<=1kb)	5	13369960	13398525	28566	2	AGAP000731	AGAP000731-RA	0
X	11335405	11335805	401	*	4.55549	5.51291	0.451816	4.38293	0.000723836	0.00284596	2	0	Exon (AGAP000630-RA/AGAP000630, exon 17 of 17)	5	11320011	11330701	10691	2	AGAP000629	AGAP000629-RA	-4704
X	9869617	9870017	401	*	4.65975	5.62018	0.451816	4.43972	0.000727286	0.00285396	2	0	Promoter (<=1kb)	5	9865086	9870584	5499	2	AGAP000552	AGAP000552-RA	567
2L	1523815	1524215	401	*	4.61289	5.57199	0.451816	4.41041	0.000731928	0.00286499	2	0	Distal Intergenic	1	1527099	1533559	6461	2	AGAP004693	AGAP004693-RA	9344
2L	23928437	23928837	401	*	3.79704	0	4.79704	-5.26377	0.000732938	0.00286499	0	2	Intron (AGAP005943-RA/AGAP005943, intron 2 of 9)	1	23921537	23923811	2275	2	AGAP005942	AGAP005942-RB	-4626
UNKN	8388848	8389248	401	*	4.56903	5.5308	0.312079	4.24384	0.000756413	0.00295103	2	0	Promoter (<=1kb)	7	8385983	8388466	2484	2	AGAP012499	AGAP012499-RA	-382
X	15216556	15216956	401	*	4.86294	5.81116	1.03678	4.18273	0.000761161	0.00296383	2	0	Distal Intergenic	5	15240572	15242864	2293	2	AGAP000818	AGAP000818-RA	25908
X	1260707	1261107	401	*	5.28629	6.22376	1.72712	3.83049	0.000774325	0.00300502	2	0	Promoter (<=1kb)	5	1254630	1261036	6407	2	AGAP000076	AGAP000076-RA	0
UNKN	24914278	24914678	401	*	3.71761	4.71761	0	5.19273	0.00077472	0.00300502	2	0	Promoter (1-2kb)	7	24915268	24916463	1196	2	AGAP012717	AGAP012717-RA	1785
X	9929971	9930371	401	*	4.26782	5.24199	0	4.79899	0.000779429	0.00301629	2	0	Exon (AGAP000559-RA/AGAP000559, exon 4 of 4)	5	9929394	9933876	4483	2	AGAP000559	AGAP000559-RA	3505
X	9423996	9424396	401	*	4.55169	5.51299	0.312079	4.22465	0.000780616	0.00301629	2	0	Intron (AGAP000522-RA/AGAP000522, intron 1 of 5)	5	9399879	9434938	35060	2	AGAP000522	AGAP000522-RA	10542
X	2987026	2987426	401	*	7.34507	8.18041	5.13234	2.85358	0.000784161	0.00302419	2	2	Promoter (<=1kb)	5	2987079	2991906	4828	1	AGAP000178	AGAP000178-RA	0
X	15590830	15591230	401	*	6.4493	7.21637	4.70363	2.40934	0.000785793	0.0030247	2	0	Distal Intergenic	5	15566918	15582017	15100	2	AGAP000844	AGAP000844-RA	-8813
X	17099644	17100044	401	*	4.53487	5.49167	0.451816	4.35933	0.000792447	0.0030445	2	0	Intron (AGAP029488-RB/AGAP029488, intron 8 of 12)	5	17122994	17124751	1758	1	AGAP000907	AGAP000907-RA	-22950
3R	49902750	49903150	401	*	3.70183	4.70183	0	5.18121	0.000795149	0.00304824	2	0	Promoter (<=1kb)	4	49898854	49904150	5297	2	AGAP010172	AGAP010172-RA	1000
X	16730553	16730953	401	*	5.65894	6.59913	2.03678	4.00466	0.000796441	0.00304824	2	0	Exon (AGAP000885-RA/AGAP000885, exon 3 of 4)	5	16729033	16734077	5045	2	AGAP000885	AGAP000885-RA	3124
2R	39463179	39463579	401	*	4.66806	5.62031	0.727116	4.04789	0.000804478	0.00307317	2	0	Promoter (<=1kb)	2	39462294	39463373	1080	2	AGAP003558	AGAP003558-RA	0
X	6841824	6842224	401	*	7.05734	7.81177	5.3817	2.30795	0.000806882	0.00307652	2	0	Distal Intergenic	5	6846913	6860990	14078	2	AGAP000374	AGAP000374-RA	18766
X	17550241	17550641	401	*	6.69838	7.48091	4.86112	2.50165	0.000823275	0.00313311	2	0	Promoter (<=1kb)	5	17536076	17550613	14538	2	AGAP012964	AGAP012964-RA	0
X	2924313	2924713	401	*	5.74485	6.67645	2.31208	3.75555	0.000834028	0.00316805	2	0	Promoter (2-3kb)	5	2926345	2927435	1091	2	AGAP029486	AGAP029486-RA	2722
3L	2391690	2392090	401	*	4.24261	5.21632	0	4.76833	0.000866731	0.00328608	2	0	Promoter (<=1kb)	3	2388290	2392232	3943	2	AGAP010380	AGAP010380-RA	142
X	7759576	7759976	401	*	4.26612	5.23475	0	4.36706	0.000891988	0.0033755	2	0	Distal Intergenic	5	7764447	7766035	1589	1	AGAP000438	AGAP000438-RA	-4471
X	13837737	13838137	401	*	5.43236	6.24927	3.36363	2.7195	0.000923948	0.00348989	2	0	Intron (AGAP000768-RA/AGAP000768, intron 1 of 5)	5	13831596	13843473	11878	1	AGAP000768	AGAP000768-RA	6141
2L	40900288	40900688	401	*	3.60354	0	4.60354	-5.13346	0.0009456	0.003565	0	2	Promoter (<=1kb)	1	40900279	40916558	16280	1	AGAP007010	AGAP007010-RC	9
X	15559061	15559461	401	*	5.62171	6.5603	2.03678	3.96257	0.000954071	0.00359023	2	0	Promoter (<=1kb)	5	15559097	15560436	1340	1	AGAP000842	AGAP000842-RA	0
2R	54690594	54690994	401	*	3.68053	0	4.68053	-5.15183	0.000971767	0.00364445	0	2	Exon (AGAP004333-RA/AGAP004333, exon 7 of 9)	2	54680895	54683376	2482	2	AGAP004332	AGAP004332-RA	-7218
3R	52847166	52847566	401	*	3.83954	0	4.83954	-5.20409	0.000972094	0.00364445	2	2	Promoter (2-3kb)	4	52844369	52845088	720	2	AGAP010301	AGAP010301-RA	-2078
2L	1973247	1973647	401	*	5.15839	5.99704	2.91795	2.85176	0.000976985	0.00365599	2	1	Promoter (<=1kb)	1	1973601	1976987	3387	1	AGAP004699	AGAP004699-RA	0
X	9708162	9708562	401	*	3.6425	4.6425	0	5.10927	0.000986304	0.00368403	2	0	Intron (AGAP013055-RA/AGAP013055, intron 3 of 6)	5	9681114	9683814	2701	1	AGAP000541	AGAP000541-RB	27048
X	2301584	2301984	401	*	3.68593	4.68593	0	5.11625	0.00101688	0.00379122	2	0	Distal Intergenic	5	2307849	2318278	10430	1	AGAP000146	AGAP000146-RA	-5865
X	1044750	1045150	401	*	6.19882	7.02593	4.05241	2.78799	0.0010242	0.00381145	2	0	Intron (AGAP000068-RA/AGAP000068, intron 1 of 5)	5	1039508	1059116	19609	1	AGAP000068	AGAP000068-RA	5242
2L	2475013	2475413	401	*	5.74769	6.56316	3.68958	2.70434	0.00103202	0.0038335	2	0	Promoter (<=1kb)	1	2471589	2474401	2813	2	AGAP004708	AGAP004708-RA	-612
3R	52352432	52352832	401	*	3.73326	4.73326	0	5.12782	0.00103459	0.00383596	2	0	Promoter (<=1kb)	4	52352788	52361114	8327	1	AGAP010293	AGAP010293-RB	0
X	9598673	9599073	401	*	7.7509	8.61089	5.31629	3.03654	0.0010652	0.00394221	2	2	Promoter (1-2kb)	5	9597283	9599719	2437	1	AGAP028592	AGAP028592-RA	1390
X	5133781	5134181	401	*	5.74945	6.68708	2.18655	3.82426	0.00109808	0.00405647	2	0	Promoter (<=1kb)	5	5133995	5136022	2028	1	AGAP000291	AGAP000291-RA	0
X	14324629	14325029	401	*	7.51554	8.44705	4.08467	3.76642	0.00112302	0.00414102	2	1	Promoter (<=1kb)	5	14325021	14343038	18018	1	AGAP000787	AGAP000787-RA	0
2L	461501	461901	401	*	5.77923	6.71494	2.25917	3.8939	0.00114826	0.00422636	2	0	Promoter (<=1kb)	1	433503	461627	28125	2	AGAP004682	AGAP004682-RA	0
X	11443179	11443579	401	*	6.06997	6.89779	3.91795	2.77259	0.00116752	0.00428941	2	0	Intron (AGAP000639-RA/AGAP000639, intron 3 of 5)	5	11428745	11429680	936	2	AGAP000644	AGAP000644-RA	-13499
X	16688102	16688502	401	*	5.83199	6.7071	3.24002	3.19091	0.00117469	0.00430791	2	0	Distal Intergenic	5	16694425	16698858	4434	2	AGAP000880	AGAP000880-RC	10356
X	9573550	9573950	401	*	5.44689	6.26543	3.36608	2.69503	0.00118927	0.00433754	2	0	Promoter (2-3kb)	5	9576329	9587951	11623	1	AGAP013287	AGAP013287-RA	-2379
X	8777672	8778072	401	*	7.48765	8.20005	6.01956	2.10423	0.00118984	0.00433754	2	2	Promoter (<=1kb)	5	8770669	8778176	7508	2	AGAP000499	AGAP000499-RA	104
X	8164870	8165270	401	*	5.33842	6.27613	1.77374	3.93652	0.00119092	0.00433754	2	0	Distal Intergenic	5	8119179	8151441	32263	2	AGAP000472	AGAP000472-RA	-13429
3R	53091173	53091573	401	*	4.62278	5.53983	1.46103	3.53769	0.00119137	0.00433754	2	0	Promoter (<=1kb)	4	53091293	53094028	2736	1	AGAP010308	AGAP010308-RA	0
X	18770222	18770622	401	*	4.75756	5.70179	1.03678	4.06595	0.00119399	0.00433925	2	0	Exon (AGAP000974-RA/AGAP000974, exon 24 of 24)	5	18782828	18784299	1472	2	AGAP000975	AGAP000975-RA	13677
3L	1268152	1268552	401	*	3.59767	4.59767	0	5.04618	0.00120719	0.00437931	2	0	Promoter (1-2kb)	3	1266789	1302384	35596	1	AGAP028612	AGAP028612-RA	1363
X	105117	105517	401	*	3.58062	4.58062	0	5.03358	0.00123096	0.00445755	2	0	Exon (AGAP000009-RA/AGAP000009, exon 15 of 24)	5	112022	112119	98	2	AGAP028782	AGAP028782-RA	6602
X	7117011	7117411	401	*	5.69967	6.59076	2.91795	3.29327	0.00123371	0.00445947	2	0	Promoter (<=1kb)	5	7118379	7121756	3378	1	AGAP000388	AGAP000388-RA	-968
X	1938229	1938629	401	*	6.66685	7.55604	3.90922	3.2575	0.00125758	0.00453765	2	1	Promoter (<=1kb)	5	1937074	1938427	1354	2	AGAP000118	AGAP000118-RA	0
X	1781091	1781491	401	*	5.43821	6.38205	1.72712	3.89722	0.00127975	0.0046094	2	0	Distal Intergenic	5	1788029	1789220	1192	2	AGAP000108	AGAP000108-RA	7729
X	14408146	14408546	401	*	5.3179	6.2547	1.77374	3.91437	0.00129188	0.00464286	2	0	Distal Intergenic	5	14411709	14416243	4535	2	AGAP000791	AGAP000791-RA	7697
X	1651412	1651812	401	*	5.73722	6.66846	2.31208	3.71593	0.00129365	0.00464286	2	0	Distal Intergenic	5	1646371	1647834	1464	2	AGAP001493	AGAP001493-RA	-3578
X	4943705	4944105	401	*	6.52591	7.28502	4.8248	2.32177	0.00130641	0.00467629	2	0	Intron (AGAP000264-RB/AGAP000264, intron 2 of 8)	5	4937232	4952623	15392	1	AGAP000264	AGAP000264-RA	6473
X	15827518	15827918	401	*	4.26261	5.23117	0	4.31447	0.0013076	0.00467629	2	0	Exon (AGAP012991-RA/AGAP012991, exon 3 of 6)	5	15833389	15836389	3001	2	AGAP000858	AGAP000858-RA	8471
X	19596612	19597012	401	*	4.19583	5.15197	0.1345	4.19334	0.00133596	0.00474876	2	0	Distal Intergenic	5	19597158	19604278	7121	2	AGAP001021	AGAP001021-RB	7266
2L	39371805	39372205	401	*	7.08376	5.22748	7.86936	-2.49589	0.00133651	0.00474876	2	2	Promoter (<=1kb)	1	39366699	39372112	5414	2	AGAP006888	AGAP006888-RA	0
X	172875	173275	401	*	3.99853	4.97974	0	4.62434	0.00133699	0.00474876	2	0	Promoter (2-3kb)	5	170871	202868	31998	1	AGAP000015	AGAP000015-RB	2004
X	7690415	7690815	401	*	7.48359	8.34796	5.00529	3.03841	0.00133728	0.00474876	2	2	Promoter (<=1kb)	5	7690859	7691632	774	1	AGAP000432	AGAP000432-RA	-44
X	11667966	11668366	401	*	4.54384	5.49172	0.727116	3.91813	0.00135789	0.00480785	2	0	Distal Intergenic	5	11655380	11664337	8958	2	AGAP000651	AGAP000651-RB	-3629
3L	41821243	41821643	401	*	3.9985	4.9797	0	4.6225	0.00135995	0.00480785	2	0	Promoter (<=1kb)	3	41821456	41824663	3208	1	AGAP012413	AGAP012413-RA	0
X	15601363	15601763	401	*	5.15927	6.09084	1.72712	3.69808	0.00136107	0.00480785	2	0	Distal Intergenic	5	15608998	15692650	83653	1	AGAP000847	AGAP000847-RC	-7235
2R	55561868	55562268	401	*	3.54564	4.54564	0	4.9961	0.00137079	0.00483372	2	0	Promoter (<=1kb)	2	55562286	55564771	2486	1	AGAP013338	AGAP013338-RA	-18
X	10134693	10135093	401	*	7.16612	8.04122	4.57431	3.13078	0.00137628	0.00484462	2	0	Promoter (<=1kb)	5	10134874	10147215	12342	1	AGAP000576	AGAP000576-RA	0
X	16089393	16089793	401	*	6.5285	7.45214	3.25068	3.63035	0.00138218	0.00485689	2	0	Promoter (<=1kb)	5	16089539	16095030	5492	1	AGAP000864	AGAP000864-RA	0
X	10681402	10681802	401	*	5.56398	6.44358	2.92129	3.1461	0.00139341	0.00488786	2	0	Promoter (<=1kb)	5	10680100	10681876	1777	2	AGAP000599	AGAP000599-RA	74
X	10578219	10578619	401	*	4.53489	5.48243	0.727116	3.91128	0.0014172	0.00496266	2	0	Intron (AGAP000591-RA/AGAP000591, intron 6 of 8)	5	10596157	10605795	9639	1	AGAP000592	AGAP000592-RA	-17538
X	12575014	12575414	401	*	5.27558	6.21257	1.72712	3.77497	0.00146876	0.00513428	2	0	Promoter (<=1kb)	5	12575442	12617811	42370	1	AGAP000703	AGAP000703-RA	-28
X	12087010	12087410	401	*	5.62037	6.54565	2.31208	3.62322	0.00149385	0.00521297	2	0	Intron (AGAP012986-RB/AGAP012986, intron 1 of 3)	5	12077792	12102922	25131	2	AGAP012986	AGAP012986-RB	15512
X	777413	777813	401	*	5.3855	6.31976	1.89704	3.73737	0.00150367	0.00523817	2	0	Distal Intergenic	5	779216	788489	9274	2	AGAP000048	AGAP000048-RA	10676
X	4433927	4434327	401	*	4.83406	5.79157	0.727116	4.08814	0.0015208	0.0052887	2	0	Promoter (2-3kb)	5	4437207	4463288	26082	1	AGAP000236	AGAP000236-RA	-2880
X	11875043	11875443	401	*	4.39367	5.35042	0.312079	4.05877	0.00154691	0.00537025	2	0	Promoter (<=1kb)	5	11856358	11875556	19199	2	AGAP000672	AGAP000672-RB	113
3L	34642280	34642680	401	*	7.01727	5.00551	7.82629	-2.61932	0.00154996	0.00537151	2	2	Promoter (<=1kb)	3	34642248	34655458	13211	1	AGAP011890	AGAP011890-RA	32
X	9104117	9104517	401	*	3.69636	4.69636	0	5.01396	0.0015526	0.00537151	2	0	Intron (AGAP000514-RA/AGAP000514, intron 2 of 2)	5	9099308	9108706	9399	1	AGAP000514	AGAP000514-RA	4809
X	18566345	18566745	401	*	4.55561	5.50392	0.727116	3.91198	0.00155581	0.00537342	2	0	Distal Intergenic	5	18569272	18570787	1516	2	AGAP000967	AGAP000967-RA	4042
X	7642616	7643016	401	*	4.81748	5.72284	1.84024	3.38096	0.00156219	0.00538621	2	0	Exon (AGAP000429-RA/AGAP000429, exon 4 of 7)	5	7638218	7644733	6516	1	AGAP000429	AGAP000429-RA	4398
X	9229105	9229505	401	*	5.17245	6.03746	2.68762	3.08327	0.00158716	0.00546055	2	0	Intron (AGAP000519-RA/AGAP000519, intron 2 of 17)	5	9215207	9282218	67012	1	AGAP000519	AGAP000519-RA	13898
X	11629352	11629752	401	*	4.71365	5.65612	1.03678	4.00399	0.00158916	0.00546055	2	0	Distal Intergenic	5	11651485	11653404	1920	2	AGAP000650	AGAP000650-RA	23652
X	11260573	11260973	401	*	6.39356	7.25561	3.93856	3.05093	0.0016103	0.00552377	2	0	Promoter (<=1kb)	5	11260581	11262080	1500	1	AGAP000624	AGAP000624-RA	0
X	8649152	8649552	401	*	5.69708	6.62027	2.42756	3.59207	0.0016212	0.00554971	2	0	Intron (AGAP000489-RA/AGAP000489, intron 3 of 11)	5	8626681	8673482	46802	2	AGAP000489	AGAP000489-RA	23930
X	3270596	3270996	401	*	4.36172	5.31292	0.451816	4.16199	0.00162337	0.00554971	2	0	Intron (AGAP000200-RA/AGAP000200, intron 2 of 7)	5	3266605	3276315	9711	2	AGAP000200	AGAP000200-RA	5319
3L	38083588	38083988	401	*	3.62572	4.62572	0	4.97511	0.00164919	0.00561956	2	0	Promoter (<=1kb)	3	38083900	38086412	2513	1	AGAP012152	AGAP012152-RA	0
X	10166985	10167385	401	*	6.83922	7.58622	5.20299	2.26479	0.00164937	0.00561956	2	0	Distal Intergenic	5	10167830	10174585	6756	2	AGAP000578	AGAP000578-RA	7200
X	5942532	5942932	401	*	4.10361	5.06846	0	4.19594	0.00165942	0.00564426	2	0	Distal Intergenic	5	5961988	5967875	5888	1	AGAP000344	AGAP000344-RA	-19056
X	5017772	5018172	401	*	4.7346	5.63416	1.84024	3.3149	0.00169653	0.00576076	2	0	Promoter (2-3kb)	5	5008876	5020582	11707	2	AGAP000275	AGAP000275-RA	2410
UNKN	5787152	5787552	401	*	6.0741	7.00665	2.62174	3.79727	0.00171908	0.00582691	2	0	Distal Intergenic	7	5769148	5773136	3989	2	AGAP012481	AGAP012481-RA	-14016
X	640946	641346	401	*	4.70551	5.65901	0.727116	3.99534	0.00172178	0.00582691	2	0	Distal Intergenic	5	626266	628342	2077	1	AGAP000044	AGAP000044-RA	14680
X	7712924	7713324	401	*	5.61865	6.39691	3.80738	2.45342	0.00173166	0.00585053	2	0	Promoter (2-3kb)	5	7710414	7717638	7225	1	AGAP000436	AGAP000436-RA	2510
X	6771874	6772274	401	*	5.09646	6.03721	1.46103	3.84136	0.00175518	0.00592005	2	0	Promoter (<=1kb)	5	6771323	6772153	831	2	AGAP000366	AGAP000366-RA	0
2L	15158543	15158943	401	*	5.91154	3.79876	6.73431	-2.70421	0.00175934	0.00592419	2	2	Distal Intergenic	1	15147019	15150154	3136	2	AGAP005404	AGAP005404-RA	-8389
X	13769522	13769922	401	*	7.67815	8.47096	5.77605	2.53608	0.00182655	0.00614027	2	2	Promoter (<=1kb)	5	13767197	13769847	2651	2	AGAP000758	AGAP000758-RA	0
X	11670836	11671236	401	*	6.58873	7.26722	5.2651	1.93266	0.00183402	0.0061551	2	0	Distal Intergenic	5	11655380	11664337	8958	2	AGAP000651	AGAP000651-RB	-6499
X	22495540	22495940	401	*	6.32274	7.25008	2.97504	3.64893	0.001878	0.00629222	2	0	Promoter (<=1kb)	5	22496341	22563331	66991	1	AGAP001070	AGAP001070-RA	-401
X	13859217	13859617	401	*	6.59482	7.33106	5.01346	2.19885	0.00188565	0.00630738	2	0	Promoter (<=1kb)	5	13856378	13859453	3076	2	AGAP000770	AGAP000770-RA	0
X	8916298	8916698	401	*	6.1127	6.8306	4.61947	2.11871	0.00191295	0.00638813	2	0	Distal Intergenic	5	8856703	8905975	49273	2	AGAP000504	AGAP000504-RA	-10323
X	9918294	9918694	401	*	5.93033	6.80616	3.3303	3.10242	0.00197057	0.00656964	2	0	Promoter (<=1kb)	5	9918860	9929107	10248	1	AGAP000558	AGAP000558-RA	-166
X	13095821	13096221	401	*	5.91433	6.84736	2.45182	3.79243	0.00197533	0.00657466	2	0	Intron (AGAP000720-RB/AGAP000720, intron 2 of 8)	5	13079473	13126404	46932	1	AGAP000720	AGAP000720-RA	16348
2R	40370514	40370914	401	*	3.46695	4.46695	0	4.87259	0.00198995	0.00660152	2	0	Promoter (<=1kb)	2	40369001	40370609	1609	2	AGAP003592	AGAP003592-RB	0
UNKN	461269	461669	401	*	3.46695	4.46695	0	4.87259	0.00198995	0.00660152	2	0	Distal Intergenic	7	465890	466427	538	1	AGAP012432	AGAP012432-RA	-4221
X	11599140	11599540	401	*	6.52109	7.26098	4.92146	2.2406	0.00199994	0.00662378	2	0	Promoter (<=1kb)	5	11597718	11599288	1571	2	AGAP000649	AGAP000649-RA	0
X	11567478	11567878	401	*	5.20911	6.13458	1.89704	3.58601	0.00204976	0.00677765	2	0	Distal Intergenic	5	11593690	11595622	1933	1	AGAP000648	AGAP000648-RA	-25812
X	5708958	5709358	401	*	3.4228	4.4228	0	4.84877	0.00205467	0.00678276	2	0	Exon (AGAP000321-RA/AGAP000321, exon 7 of 8)	5	5714869	5717584	2716	2	AGAP013441	AGAP013441-RA	8226
2L	484078	484478	401	*	4.41112	5.35387	0.727116	3.79051	0.00208789	0.00688117	2	0	Promoter (<=1kb)	1	477921	484647	6727	2	AGAP028431	AGAP028431-RA	169
X	9938870	9939270	401	*	6.96061	7.6175	5.72042	1.835	0.00217361	0.00715199	1	1	Promoter (2-3kb)	5	9941407	9963302	21896	1	AGAP000561	AGAP000561-RA	-2137
2L	2248002	2248402	401	*	6.778	7.48932	5.31489	2.08806	0.00220732	0.0072511	2	0	Promoter (<=1kb)	1	2248667	2253660	4994	1	AGAP004703	AGAP004703-RA	-265
X	10628268	10628668	401	*	4.35847	5.30956	0.451816	4.10405	0.00225951	0.00741047	2	0	Distal Intergenic	5	10633607	10640705	7099	1	AGAP013410	AGAP013410-RA	-4939
X	11854433	11854833	401	*	6.83478	7.64926	4.78387	2.64244	0.00226931	0.00743053	2	0	Promoter (<=1kb)	5	11847817	11854831	7015	2	AGAP000671	AGAP000671-RA	0
X	14431370	14431770	401	*	6.59934	7.37467	4.80557	2.43335	0.00227613	0.00744077	2	1	Intron (AGAP000792-RA/AGAP000792, intron 3 of 5)	5	14439438	14439960	523	2	AGAP000793	AGAP000793-RA	8190
X	11705690	11706090	401	*	5.92719	6.66163	4.35475	2.19623	0.00228034	0.00744245	2	0	Promoter (<=1kb)	5	11705823	11708634	2812	1	AGAP000656	AGAP000656-RA	0
UNKN	10887497	10887897	401	*	4.93483	5.81358	2.30186	3.20101	0.00229262	0.00747046	2	0	Promoter (<=1kb)	7	10887687	10888481	795	1	AGAP012522	AGAP012522-RA	0
3L	37998308	37998708	401	*	3.38243	0	4.38243	-4.82613	0.00231265	0.00752276	0	2	Promoter (<=1kb)	3	37991587	37998562	6976	2	AGAP012134	AGAP012134-RA	0
X	5749695	5750095	401	*	6.41113	7.27878	3.89909	3.07751	0.00231966	0.00752276	2	1	Promoter (1-2kb)	5	5748305	5750174	1870	1	AGAP000326	AGAP000326-RA	1390
X	11703640	11704040	401	*	5.96306	6.87932	2.81458	3.48728	0.00231986	0.00752276	2	0	Promoter (<=1kb)	5	11703114	11704270	1157	2	AGAP000655	AGAP000655-RA	230
X	11798635	11799035	401	*	4.51865	5.4293	1.46103	3.40948	0.00241002	0.0078026	2	0	Intron (AGAP000663-RA/AGAP000663, intron 1 of 8)	5	11783528	11803269	19742	2	AGAP000663	AGAP000663-RA	4234
X	14333654	14334054	401	*	3.38378	4.38378	0	4.78941	0.0024383	0.00788148	2	0	Exon (AGAP000787-RA/AGAP000787, exon 7 of 13)	5	14325021	14343038	18018	1	AGAP000787	AGAP000787-RA	8633
X	9921241	9921641	401	*	5.23208	6.12864	2.37879	3.36436	0.00244805	0.00788823	2	0	Promoter (2-3kb)	5	9918860	9929107	10248	1	AGAP000558	AGAP000558-RA	2381
X	19076795	19077195	401	*	5.43673	6.35885	2.18655	3.53854	0.0024482	0.00788823	2	0	Promoter (<=1kb)	5	19056467	19076633	20167	2	AGAP001004	AGAP001004-RA	-162
X	16175627	16176027	401	*	5.65547	6.50694	3.30186	2.94836	0.00254479	0.00818635	2	0	Intron (AGAP000868-RA/AGAP000868, intron 1 of 2)	5	16163503	16183701	20199	1	AGAP000868	AGAP000868-RA	12124
X	7385545	7385945	401	*	5.49028	6.40831	2.31208	3.48695	0.00256081	0.00822477	2	1	Promoter (<=1kb)	5	7385776	7392182	6407	1	AGAP000412	AGAP000412-RA	0
X	13104125	13104525	401	*	6.47956	7.40584	3.15226	3.66147	0.00256941	0.0082305	2	0	Intron (AGAP000720-RB/AGAP000720, intron 4 of 8)	5	13079473	13126404	46932	1	AGAP000720	AGAP000720-RA	24652
X	15326884	15327284	401	*	7.21877	7.86814	6.00624	1.80219	0.00257161	0.0082305	2	2	Promoter (<=1kb)	5	15327411	15333680	6270	1	AGAP000823	AGAP000823-RA	-127
X	14479038	14479438	401	*	4.73854	5.60624	2.22602	3.00894	0.00257484	0.0082305	2	0	Intron (AGAP000795-RB/AGAP000795, intron 1 of 5)	5	14461512	14473113	11602	2	AGAP000795	AGAP000795-RA	-5925
X	6831708	6832108	401	*	4.99115	5.83301	2.72329	2.81446	0.00267168	0.00852656	2	0	Distal Intergenic	5	6805083	6813682	8600	2	AGAP000372	AGAP000372-RA	-18026
3L	19291512	19291912	401	*	3.94974	4.91746	0	4.40736	0.00270721	0.00862628	2	0	Promoter (<=1kb)	3	19278414	19291900	13487	2	AGAP011199	AGAP011199-RA	0
X	7214581	7214981	401	*	5.45557	6.29028	3.24802	2.75553	0.00278793	0.00886949	2	1	Promoter (<=1kb)	5	7206188	7213763	7576	2	AGAP013009	AGAP013009-RA	-818
X	7438200	7438600	401	*	4.78788	5.73329	1.03678	3.95597	0.00282842	0.00898414	2	0	Promoter (<=1kb)	5	7437022	7438315	1294	2	AGAP000416	AGAP000416-RB	0
X	5355637	5356037	401	*	6.84203	7.76701	3.53928	3.62755	0.00285144	0.00904301	2	0	Exon (AGAP000300-RA/AGAP000300, exon 5 of 8)	5	5337591	5363793	26203	2	AGAP000300	AGAP000300-RA	7756
X	15706765	15707165	401	*	3.36399	4.36399	0	4.73542	0.002861	0.00905909	2	0	Promoter (1-2kb)	5	15692870	15708412	15543	2	AGAP000848	AGAP000848-RA	1247
X	4557456	4557856	401	*	6.48026	7.21456	4.90855	2.20015	0.00287179	0.009079	2	1	Promoter (<=1kb)	5	4524427	4557428	33002	2	AGAP000243	AGAP000243-RA	-28
X	17630450	17630850	401	*	4.92115	5.85451	1.45182	3.78174	0.0029204	0.00921821	2	0	Distal Intergenic	5	17600517	17626487	25971	2	AGAP000932	AGAP000932-RA	-3963
3L	1678856	1679256	401	*	3.49792	4.49792	0	4.76682	0.00293255	0.00924211	2	0	Distal Intergenic	3	1687955	1688766	812	1	AGAP010338	AGAP010338-RA	-8699
X	12130162	12130562	401	*	7.38615	8.16021	5.59989	2.41306	0.00296388	0.00932629	2	1	Promoter (<=1kb)	5	12128805	12130244	1440	2	AGAP000682	AGAP000682-RA	0
X	18533019	18533419	401	*	5.90858	6.84133	2.45182	3.73692	0.00300378	0.00943709	2	0	Promoter (1-2kb)	5	18531766	18534558	2793	1	AGAP000964	AGAP000964-RA	1253
X	12598106	12598506	401	*	4.42978	5.33004	1.52572	3.37459	0.00301996	0.00947145	2	0	Promoter (2-3kb)	5	12595106	12617811	22706	1	AGAP000703	AGAP000703-RC	3000
X	5698526	5698926	401	*	8.26184	9.10467	5.98563	2.8496	0.0030241	0.00947145	2	1	Promoter (<=1kb)	5	5698848	5711854	13007	1	AGAP000321	AGAP000321-RA	0
X	5216410	5216810	401	*	4.36163	5.31282	0.451816	4.05558	0.00307874	0.00962763	2	0	Distal Intergenic	5	5199638	5204600	4963	1	AGAP000293	AGAP000293-RA	16772
3L	36026958	36027358	401	*	6.10784	3.93081	6.9388	-2.73243	0.00311953	0.00974007	0	2	Promoter (<=1kb)	3	36027081	36029330	2250	1	AGAP011996	AGAP011996-RA	0
X	13788127	13788527	401	*	5.61454	6.3822	3.86546	2.34761	0.00314152	0.00978848	2	0	Promoter (<=1kb)	5	13786741	13788725	1985	2	AGAP000762	AGAP000762-RA	198
3R	23682882	23683282	401	*	3.35731	4.35731	0	4.70519	0.00314474	0.00978848	2	0	Distal Intergenic	4	23689879	23692470	2592	2	AGAP028564	AGAP028564-RA	9188
X	14559746	14560146	401	*	5.47177	6.3887	2.31208	3.45574	0.00317923	0.0098806	2	0	Promoter (<=1kb)	5	14560430	14577309	16880	1	AGAP000797	AGAP000797-RA	-284
X	11323137	11323537	401	*	5.35389	6.27964	2.03678	3.65594	0.00322719	0.0100142	2	0	Exon (AGAP000629-RA/AGAP000629, exon 3 of 10)	5	11318851	11319471	621	1	AGAP013360	AGAP013360-RA	4286
X	2978395	2978795	401	*	5.94554	6.69524	4.29518	2.26731	0.00325222	0.0100764	2	0	Promoter (1-2kb)	5	2980078	2981108	1031	1	AGAP000177	AGAP000177-RA	-1283
X	930045	930445	401	*	6.06228	6.79639	4.49149	2.19967	0.00330152	0.0102134	2	0	Distal Intergenic	5	921077	922938	1862	2	AGAP000057	AGAP000057-RA	-7107
X	2001231	2001631	401	*	4.2103	5.15599	0.451816	3.95909	0.00339943	0.0105002	2	0	Exon (AGAP000123-RA/AGAP000123, exon 2 of 9)	5	1992536	2014275	21740	1	AGAP000123	AGAP000123-RA	8695
UNKN	729207	729607	401	*	4.2961	5.22361	0.94514	3.59479	0.00344573	0.010627	2	0	Distal Intergenic	7	724393	725257	865	2	AGAP012435	AGAP012435-RA	-3950
X	12044891	12045291	401	*	5.70161	6.4685	3.95692	2.35332	0.00345777	0.0106478	2	0	Intron (AGAP000675-RA/AGAP000675, intron 1 of 3)	5	12037003	12060602	23600	2	AGAP000675	AGAP000675-RA	15311
X	16786235	16786635	401	*	4.15994	5.10895	0.312079	3.8131	0.00349732	0.0107532	2	0	Distal Intergenic	5	16792766	16794816	2051	1	AGAP000892	AGAP000892-RA	-6131
UNKN	26842903	26843303	401	*	3.27441	4.27441	0	4.64873	0.00350452	0.0107589	2	1	Distal Intergenic	7	26973168	26975779	2612	1	AGAP012749	AGAP012749-RA	-129865
X	13724556	13724956	401	*	5.5624	6.38209	3.47293	2.70201	0.00353288	0.0108295	2	0	Intron (AGAP000748-RA/AGAP000748, intron 1 of 3)	5	13700537	13728961	28425	2	AGAP000748	AGAP000748-RA	4005
X	11268307	11268707	401	*	5.9224	6.69122	4.16669	2.38465	0.00364405	0.0111533	2	0	Distal Intergenic	5	11263541	11267788	4248	1	AGAP000625	AGAP000625-RA	4766
X	12052240	12052640	401	*	6.14761	6.83182	4.80086	1.94939	0.00373229	0.0114061	2	0	Intron (AGAP000675-RA/AGAP000675, intron 1 of 3)	5	12037003	12060602	23600	2	AGAP000675	AGAP000675-RA	7962
X	7222744	7223144	401	*	7.33144	8.25599	4.03678	3.58082	0.00385903	0.0117756	2	0	Distal Intergenic	5	7206188	7213763	7576	2	AGAP013009	AGAP013009-RA	-8981
X	16172340	16172740	401	*	6.00718	6.91619	2.97504	3.36433	0.00387022	0.0117919	2	0	Intron (AGAP000868-RA/AGAP000868, intron 1 of 2)	5	16163503	16183701	20199	1	AGAP000868	AGAP000868-RA	8837
X	2076853	2077253	401	*	4.75215	5.67245	1.53447	3.44779	0.00398467	0.0121223	2	0	Promoter (<=1kb)	5	2077907	2083702	5796	1	AGAP000131	AGAP000131-RA	-654
X	7669862	7670262	401	*	4.98181	5.78399	3.01753	2.56892	0.00399967	0.0121407	2	0	Exon (AGAP000431-RA/AGAP000431, exon 5 of 7)	5	7658182	7671258	13077	1	AGAP000431	AGAP000431-RA	11680
X	63822	64222	401	*	5.28864	6.21085	2.03678	3.58689	0.00400278	0.0121407	2	0	Distal Intergenic	5	83817	88773	4957	2	AGAP000007	AGAP000007-RA	24551
X	10488899	10489299	401	*	3.26016	4.26016	0	4.59744	0.00407671	0.0123464	2	0	3' UTR	5	10498796	10500896	2101	1	AGAP000587	AGAP000587-RA	-9497
UNKN	35928170	35928570	401	*	5.97367	6.90123	2.62174	3.62678	0.00416666	0.0125999	2	0	Distal Intergenic	7	35950983	35952145	1163	2	AGAP012877	AGAP012877-RA	23575
2L	49326530	49326930	401	*	4.16503	5.10895	0.451816	3.89723	0.00421332	0.0127219	2	0	Promoter (<=1kb)	1	49327096	49335442	8347	1	AGAP007726	AGAP007726-RA	-166
X	10444574	10444974	401	*	3.7687	4.7687	0	4.71807	0.00423231	0.0127543	2	0	Intron (AGAP000585-RA/AGAP000585, intron 2 of 10)	5	10498796	10500896	2101	1	AGAP000587	AGAP000587-RA	-53822
X	2999652	3000052	401	*	6.05495	6.96223	3.04904	3.33796	0.00423669	0.0127543	2	0	Promoter (<=1kb)	5	3000116	3001857	1742	1	AGAP000180	AGAP000180-RA	-64
X	10118426	10118826	401	*	5.83471	6.72142	3.10775	3.20771	0.0042523	0.0127822	2	0	Intron (AGAP000574-RA/AGAP000574, intron 1 of 7)	5	10097910	10121860	23951	2	AGAP000574	AGAP000574-RA	3034
3L	293015	293415	401	*	3.20151	4.20151	0	4.5656	0.00428879	0.0128536	2	0	Distal Intergenic	3	293892	306244	12353	2	AGAP010313	AGAP010313-RA	12829
UNKN	11613173	11613573	401	*	3.20151	4.20151	0	4.5656	0.00428879	0.0128536	2	0	Promoter (2-3kb)	7	11610264	11610664	401	2	AGAP012531	AGAP012531-RA	-2509
X	22759132	22759532	401	*	4.00645	4.91734	0.94514	3.37661	0.00430188	0.0128737	2	0	Intron (AGAP001073-RA/AGAP001073, intron 4 of 5)	5	22747835	22848119	100285	1	AGAP001073	AGAP001073-RC	11297
X	2101260	2101660	401	*	6.90216	7.82158	3.69974	3.50929	0.00443757	0.0132601	2	0	Promoter (<=1kb)	5	2101325	2106566	5242	1	AGAP000136	AGAP000136-RA	0
X	7855720	7856120	401	*	7.81722	8.56035	6.201	2.22995	0.00446076	0.0133097	2	2	Promoter (<=1kb)	5	7854021	7855721	1701	2	AGAP000448	AGAP000448-RA	0
X	433541	433941	401	*	5.48332	6.24571	3.76409	2.33308	0.00447124	0.0133213	2	0	Promoter (1-2kb)	5	431841	443061	11221	1	AGAP000033	AGAP000033-RA	1700
X	13515498	13515898	401	*	3.29565	4.29565	0	4.57671	0.00448009	0.0133279	2	0	Exon (AGAP000740-RA/AGAP000740, exon 3 of 4)	5	13494764	13501617	6854	2	AGAP000741	AGAP000741-RA	-13881
X	7323849	7324249	401	*	4.41758	5.292	1.83317	3.11309	0.00448927	0.0133356	2	0	Distal Intergenic	5	7325613	7331429	5817	2	AGAP000407	AGAP000407-RA	7180
X	16741679	16742079	401	*	7.32303	8.24388	4.09567	3.51779	0.00454689	0.0134672	2	1	Promoter (<=1kb)	5	16737314	16741889	4576	2	AGAP000886	AGAP000886-RA	0
X	5020932	5021332	401	*	4.17252	5.11674	0.451816	3.89047	0.00454695	0.0134672	2	0	Promoter (<=1kb)	5	5008876	5020582	11707	2	AGAP000275	AGAP000275-RA	-350
X	9538548	9538948	401	*	5.96857	6.69253	4.44695	2.13983	0.00458227	0.0135519	2	0	Promoter (<=1kb)	5	9538068	9538788	721	2	AGAP013283	AGAP013283-RA	0
X	10700755	10701155	401	*	5.57194	6.4946	2.31208	3.48608	0.00461863	0.0136395	2	1	Promoter (<=1kb)	5	10699414	10700449	1036	2	AGAP013348	AGAP013348-RA	-306
X	4997118	4997518	401	*	6.55568	7.19496	5.37927	1.7486	0.00465063	0.0137139	2	0	Promoter (<=1kb)	5	4997112	5005972	8861	1	AGAP000273	AGAP000273-RA	6
X	7832301	7832701	401	*	5.27875	6.19973	2.04904	3.45304	0.00474514	0.0139722	2	0	Promoter (2-3kb)	5	7833802	7835573	1772	2	AGAP000445	AGAP000445-RA	2872
X	11233574	11233974	401	*	5.41564	6.15977	3.79431	2.22468	0.00490379	0.0144183	2	1	Promoter (<=1kb)	5	11233957	11236530	2574	1	AGAP000621	AGAP000621-RA	0
3L	1664808	1665208	401	*	4.88808	5.73319	2.59184	2.87027	0.00494596	0.0145211	2	1	Promoter (<=1kb)	3	1664219	1665110	892	2	AGAP010337	AGAP010337-RC	0
X	19074619	19075019	401	*	5.19597	6.11287	2.03678	3.5014	0.00501373	0.0146888	2	0	Promoter (1-2kb)	5	19056467	19076633	20167	2	AGAP001004	AGAP001004-RA	1614
X	8965328	8965728	401	*	5.76864	6.67241	2.81458	3.28169	0.00501764	0.0146888	2	0	Promoter (<=1kb)	5	8964568	8965528	961	2	AGAP000508	AGAP000508-RA	0
X	22441598	22441998	401	*	4.39171	5.25292	1.94514	2.92123	0.00504906	0.0147594	2	0	Distal Intergenic	5	22390512	22416767	26256	2	AGAP001068	AGAP001068-RA	-24831
X	12627461	12627861	401	*	7.09555	7.98461	4.33959	3.19237	0.00509395	0.014869	2	0	Promoter (<=1kb)	5	12626285	12627763	1479	2	AGAP013449	AGAP013449-RA	0
X	15339223	15339623	401	*	7.47698	8.39729	4.25917	3.49339	0.00520559	0.0151729	2	1	Promoter (<=1kb)	5	15335808	15339736	3929	2	AGAP000824	AGAP000824-RA	113
X	9487882	9488282	401	*	5.868	6.59637	4.32527	2.14426	0.00532026	0.0154848	2	2	Promoter (<=1kb)	5	9483283	9488015	4733	2	AGAP000529	AGAP000529-RA	0
X	11387408	11387808	401	*	5.51157	6.39208	2.85851	3.13619	0.00539409	0.0156771	2	0	Promoter (<=1kb)	5	11387007	11398007	11001	1	AGAP000635	AGAP000635-RA	401
X	3921557	3921957	401	*	4.53847	5.47334	1.03678	3.7142	0.00546502	0.0158603	2	0	Distal Intergenic	5	4001911	4006662	4752	1	AGAP000218	AGAP000218-RA	-79954
3L	687808	688208	401	*	4.66348	5.58343	1.45182	3.5385	0.00558593	0.016188	2	0	Distal Intergenic	3	670627	671544	918	2	AGAP010322	AGAP010322-RA	-16264
X	10098778	10099178	401	*	6.3844	7.11774	4.81746	2.15825	0.00564074	0.0163093	2	1	Promoter (<=1kb)	5	10098582	10104455	5874	1	AGAP000573	AGAP000573-RB	196
X	5500217	5500617	401	*	5.94533	6.64658	4.52682	2.02554	0.00564398	0.0163093	2	0	Intron (AGAP000313-RA/AGAP000313, intron 1 of 6)	5	5495763	5503866	8104	2	AGAP000313	AGAP000313-RA	3249
X	16169305	16169705	401	*	5.82929	6.59481	4.0924	2.31933	0.00566095	0.0163341	2	0	Intron (AGAP000868-RA/AGAP000868, intron 1 of 2)	5	16163503	16183701	20199	1	AGAP000868	AGAP000868-RA	5802
X	18736191	18736591	401	*	5.3209	6.11081	3.43741	2.4936	0.00566876	0.0163341	2	0	Promoter (<=1kb)	5	18737368	18737460	93	1	AGAP028784	AGAP028784-RA	-777
X	19736774	19737174	401	*	5.17844	6.08479	2.18655	3.27784	0.00576085	0.0165667	2	0	Promoter (<=1kb)	5	19726632	19737089	10458	2	AGAP001027	AGAP001027-RB	0
X	5917071	5917471	401	*	4.90856	5.73324	2.78112	2.66309	0.00576589	0.0165667	2	0	Distal Intergenic	5	5922332	5936416	14085	1	AGAP013476	AGAP013476-RA	-4861
3L	1682478	1682878	401	*	3.10885	4.10885	0	4.44258	0.00580358	0.0166512	2	0	Distal Intergenic	3	1687955	1688766	812	1	AGAP010338	AGAP010338-RA	-5077
X	15564245	15564645	401	*	5.62779	6.35048	4.11215	2.1246	0.00585027	0.0167614	2	0	Promoter (<=1kb)	5	15562826	15564556	1731	2	AGAP000843	AGAP000843-RA	0
2R	20899948	20900348	401	*	6.63125	5.5249	7.24999	-1.66441	0.0058678	0.0167877	2	2	Promoter (<=1kb)	2	20900072	20901310	1239	1	AGAP002392	AGAP002392-RA	0
X	7220774	7221174	401	*	5.26919	6.17317	2.31208	3.25368	0.00601816	0.0171935	2	0	Distal Intergenic	5	7206188	7213763	7576	2	AGAP013009	AGAP013009-RA	-7011
X	13873836	13874236	401	*	4.89193	5.74863	2.48924	2.9435	0.00615982	0.0175706	2	0	Promoter (1-2kb)	5	13876218	13890911	14694	1	AGAP000773	AGAP000773-RA	-1982
UNKN	732030	732430	401	*	5.10178	6.01212	2.04904	3.30731	0.00616755	0.0175706	2	0	Promoter (2-3kb)	7	733845	735012	1168	2	AGAP012436	AGAP012436-RA	2582
3L	669501	669901	401	*	4.17261	5.10483	0.727116	3.51745	0.00618398	0.0175925	2	0	Promoter (1-2kb)	3	670627	671544	918	2	AGAP010322	AGAP010322-RA	1643
2L	15149767	15150167	401	*	6.7565	3.85673	7.65646	-3.23851	0.0062031	0.017622	2	2	Promoter (<=1kb)	1	15147019	15150154	3136	2	AGAP005404	AGAP005404-RA	0
UNKN	10367356	10367756	401	*	4.97123	5.75368	3.1345	2.43936	0.00630424	0.0178823	2	0	Promoter (<=1kb)	7	10367448	10382276	14829	1	AGAP012516	AGAP012516-RA	0
X	1508222	1508622	401	*	4.04504	4.984	0.451816	3.76441	0.00631244	0.0178823	2	0	Promoter (2-3kb)	5	1445875	1510765	64891	2	AGAP029109	AGAP029109-RC	2143
X	8426199	8426599	401	*	6.92744	7.77895	4.57347	2.875	0.00632602	0.0178956	2	1	Promoter (<=1kb)	5	8426333	8427705	1373	1	AGAP000479	AGAP000479-RA	0
2L	2246953	2247353	401	*	5.15789	6.0725	2.03678	3.4437	0.00645603	0.0182378	2	0	Promoter (1-2kb)	1	2248667	2253660	4994	1	AGAP004703	AGAP004703-RA	-1314
X	6369733	6370133	401	*	5.5406	6.29559	3.86199	2.28489	0.00655215	0.0184835	2	0	Intron (AGAP000359-RA/AGAP000359, intron 1 of 6)	5	6357999	6381091	23093	2	AGAP000359	AGAP000359-RA	10958
X	17154831	17155231	401	*	6.80108	7.69847	3.93657	3.20916	0.0066369	0.0186964	2	0	Promoter (<=1kb)	5	17155341	17156810	1470	1	AGAP000911	AGAP000911-RA	-110
2R	29822321	29822721	401	*	7.56578	6.66025	8.11782	-1.42162	0.00665792	0.0187121	2	2	Promoter (<=1kb)	2	29818621	29822080	3460	2	AGAP002929	AGAP002929-RA	-241
X	8221470	8221870	401	*	6.26296	7.11984	3.85851	2.9174	0.00666104	0.0187121	2	0	Promoter (<=1kb)	5	8221802	8225633	3832	1	AGAP000474	AGAP000474-RA	0
X	9846856	9847256	401	*	4.30086	5.22375	1.03678	3.5532	0.00680518	0.0190877	2	0	Promoter (<=1kb)	5	9846923	9855407	8485	1	AGAP000550	AGAP000550-RA	0
X	7188065	7188465	401	*	6.32664	7.01097	4.97939	1.94666	0.00681367	0.0190877	2	1	Promoter (<=1kb)	5	7184147	7188438	4292	2	AGAP000391	AGAP000391-RA	0
X	1785074	1785474	401	*	5.67776	6.39858	4.17091	2.08602	0.00694075	0.0194168	2	1	Distal Intergenic	5	1788029	1789220	1192	2	AGAP000108	AGAP000108-RA	3746
X	18567978	18568378	401	*	4.88064	5.78643	1.89704	3.24484	0.00697546	0.0194868	2	1	Promoter (2-3kb)	5	18569272	18570787	1516	2	AGAP000967	AGAP000967-RA	2409
3R	53007000	53007400	401	*	4.32159	5.24561	1.03678	3.55934	0.00704652	0.0196581	2	0	Promoter (2-3kb)	4	53004969	53006434	1466	1	AGAP010305	AGAP010305-RA	2031
X	134826	135226	401	*	6.65181	7.54717	3.81458	3.18209	0.00707486	0.0197099	2	0	Promoter (<=1kb)	5	127704	134756	7053	2	AGAP000011	AGAP000011-RA	-70
UNKN	37847281	37847681	401	*	5.64269	6.40665	3.9146	2.33816	0.00710532	0.0197498	2	0	Distal Intergenic	7	37804437	37804685	249	2	AGAP012909	AGAP012909-RA	-42596
X	9848851	9849251	401	*	4.47651	5.39373	1.31208	3.34098	0.00710876	0.0197498	2	0	Promoter (1-2kb)	5	9846923	9855407	8485	1	AGAP000550	AGAP000550-RA	1928
X	13933725	13934125	401	*	5.77613	6.68318	2.77374	3.33886	0.00712207	0.0197596	2	0	Intron (AGAP000776-RA/AGAP000776, intron 1 of 13)	5	13916245	13947138	30894	2	AGAP000776	AGAP000776-RA	13013
X	10617955	10618355	401	*	5.66372	6.38214	4.1681	2.10027	0.00714149	0.0197862	2	1	Distal Intergenic	5	10633607	10640705	7099	1	AGAP013410	AGAP013410-RA	-15252
X	5447772	5448172	401	*	7.73898	8.4208	6.40195	1.92876	0.00715671	0.0198012	2	1	Promoter (<=1kb)	5	5447851	5449889	2039	1	AGAP000308	AGAP000308-RA	0
X	9827334	9827734	401	*	5.03724	5.9601	1.77374	3.51307	0.00718996	0.019866	2	0	Promoter (<=1kb)	5	9828179	9829456	1278	1	AGAP000546	AGAP000546-RA	-445
X	3015572	3015972	401	*	6.14655	6.84976	4.71946	2.02838	0.00729743	0.0201353	2	0	Promoter (2-3kb)	5	3012698	3021784	9087	1	AGAP000184	AGAP000184-RB	2874
X	17514913	17515313	401	*	5.05497	5.96226	2.04904	3.25466	0.0074773	0.0206009	2	1	Intron (AGAP000929-RA/AGAP000929, intron 1 of 9)	5	17501556	17503013	1458	1	AGAP000928	AGAP000928-RA	13357
X	19718052	19718452	401	*	6.53674	7.43	3.72712	3.15626	0.00749129	0.0206009	2	0	Promoter (<=1kb)	5	19712891	19718165	5275	2	AGAP001025	AGAP001025-RA	0
X	18819740	18820140	401	*	4.71947	5.62585	1.72712	3.23677	0.0074968	0.0206009	2	0	Promoter (2-3kb)	5	18817350	18822394	5045	1	AGAP000981	AGAP000981-RA	2390
X	4961157	4961557	401	*	6.17751	7.07053	3.37097	3.14869	0.00751134	0.0206127	2	0	Promoter (1-2kb)	5	4961558	4963460	1903	2	AGAP000268	AGAP000268-RA	1903
UNKN	6139625	6140025	401	*	4.82005	5.74845	1.45182	3.57523	0.00753881	0.02066	2	2	Distal Intergenic	7	6217289	6219143	1855	2	AGAP012483	AGAP012483-RA	79118
X	747928	748328	401	*	3.01846	4.01846	0	4.32578	0.00757372	0.0207275	2	0	Distal Intergenic	5	739969	744717	4749	2	AGAP000046	AGAP000046-RA	-3211
2L	3254636	3255036	401	*	4.88537	5.79148	1.89704	3.23687	0.0076004	0.0207724	2	0	Distal Intergenic	1	3189805	3237877	48073	2	AGAP004767	AGAP004767-RA	-16759
X	16153522	16153922	401	*	5.80464	6.71356	2.77374	3.34742	0.00761571	0.020786	2	0	Distal Intergenic	5	16154132	16158446	4315	2	AGAP029518	AGAP029518-RA	4524
3R	31372638	31373038	401	*	4.42657	0.93073	5.36117	-3.51471	0.00772283	0.0210499	0	2	Promoter (<=1kb)	4	31368242	31373591	5350	2	AGAP028567	AGAP028567-RA	553
X	6354428	6354828	401	*	5.28665	6.11485	3.13162	2.72089	0.00779866	0.0212279	2	0	Promoter (<=1kb)	5	6354576	6355649	1074	1	AGAP000358	AGAP000358-RA	0
X	11601280	11601680	401	*	5.0091	5.86645	2.6002	2.84287	0.00781953	0.0212561	2	0	Promoter (1-2kb)	5	11597718	11599288	1571	2	AGAP000649	AGAP000649-RA	-1992
X	8117810	8118210	401	*	5.87922	6.6019	4.36363	2.11633	0.0078417	0.0212876	2	1	Distal Intergenic	5	8114469	8116713	2245	1	AGAP000471	AGAP000471-RB	3341
X	5890035	5890435	401	*	6.81798	7.60567	4.94859	2.44157	0.00787303	0.021344	2	2	Promoter (1-2kb)	5	5890104	5892370	2267	2	AGAP000340	AGAP000340-RA	1935
X	15823223	15823623	401	*	5.08885	5.99915	2.03678	3.37321	0.00788917	0.021359	2	0	Intron (AGAP012991-RA/AGAP012991, intron 1 of 5)	5	15833389	15836389	3001	2	AGAP000858	AGAP000858-RA	12766
X	2495482	2495882	401	*	4.95644	5.85694	2.04904	3.18049	0.00816591	0.0220786	2	1	Distal Intergenic	5	2489002	2491230	2229	1	AGAP000155	AGAP000155-RA	6480
UNKN	42024563	42024963	401	*	3.99932	4.88975	1.22602	3.10625	0.00822484	0.0222082	2	0	Distal Intergenic	7	41961433	41961879	447	2	AGAP028919	AGAP028919-RA	-62684
X	14838196	14838596	401	*	5.83239	6.5662	4.26313	2.16852	0.00825544	0.022261	2	0	Promoter (<=1kb)	5	14838271	14840285	2015	1	AGAP000809	AGAP000809-RA	0
X	11354590	11354990	401	*	6.61201	7.51825	3.62174	3.29562	0.00834948	0.0224356	2	1	Promoter (1-2kb)	5	11333852	11356450	22599	2	AGAP000630	AGAP000630-RA	1460
3L	199941	200341	401	*	2.98404	3.98404	0	4.283	0.00835345	0.0224356	2	0	Distal Intergenic	3	168567	195705	27139	2	AGAP010312	AGAP010312-RD	-4236
X	11584685	11585085	401	*	4.81576	5.72541	1.77374	3.36564	0.00835355	0.0224356	2	0	Distal Intergenic	5	11593690	11595622	1933	1	AGAP000648	AGAP000648-RA	-8605
X	2805698	2806098	401	*	3.50486	4.46073	0	3.95722	0.00837036	0.0224508	2	0	Intron (AGAP000159-RA/AGAP000159, intron 4 of 9)	5	2807352	2809268	1917	2	AGAP000160	AGAP000160-RA	3170
X	19956028	19956428	401	*	4.3691	5.23836	1.84024	2.92246	0.0084566	0.022652	2	0	Distal Intergenic	5	19938332	19941402	3071	2	AGAP001037	AGAP001037-RA	-14626
X	8103053	8103453	401	*	7.84975	8.38343	6.99347	1.35631	0.00850204	0.0227435	2	2	Promoter (<=1kb)	5	8094597	8102973	8377	2	AGAP000469	AGAP000469-RA	-80
X	2975335	2975735	401	*	6.29517	7.19773	3.35871	3.26351	0.00852973	0.0227874	2	0	Distal Intergenic	5	2980078	2981108	1031	1	AGAP000177	AGAP000177-RA	-4343
X	8806175	8806575	401	*	5.83964	6.58927	4.18961	2.24066	0.00854575	0.0228	2	0	Promoter (<=1kb)	5	8806454	8807259	806	1	AGAP013382	AGAP013382-RA	0
X	5211623	5212023	401	*	4.51621	5.32675	2.49374	2.56322	0.00867814	0.0231226	2	0	Distal Intergenic	5	5199638	5204600	4963	1	AGAP000293	AGAP000293-RA	11985
X	18990493	18990893	401	*	3.50497	4.46085	0	3.94214	0.00874931	0.0232815	2	0	Promoter (1-2kb)	5	18992649	18996428	3780	1	AGAP000996	AGAP000996-RA	-1756
X	7940845	7941245	401	*	4.53497	5.44189	1.53447	3.21575	0.00903638	0.0240137	2	0	Promoter (<=1kb)	5	7941956	7948123	6168	1	AGAP000458	AGAP000458-RA	-711
X	19941025	19941425	401	*	6.08905	6.97978	3.31208	3.10608	0.00912559	0.0242188	2	0	Promoter (<=1kb)	5	19938332	19941402	3071	2	AGAP001037	AGAP001037-RA	0
X	13086459	13086859	401	*	5.81251	6.60066	3.94021	2.44989	0.00929281	0.0246264	2	0	Intron (AGAP000720-RB/AGAP000720, intron 2 of 8)	5	13079473	13126404	46932	1	AGAP000720	AGAP000720-RA	6986
X	4592567	4592967	401	*	5.54422	6.27964	3.96699	2.17774	0.00930356	0.0246264	2	2	Distal Intergenic	5	4593069	4596332	3264	2	AGAP000249	AGAP000249-RA	3365
2R	6809754	6810154	401	*	3.44931	4.40342	0	3.90471	0.00937383	0.0247798	2	0	Promoter (<=1kb)	2	6810777	6812438	1662	1	AGAP001611	AGAP001611-RA	-623
X	8540829	8541229	401	*	4.68303	5.46704	2.83671	2.40566	0.00942009	0.0248695	2	0	Distal Intergenic	5	8537815	8538555	741	1	AGAP000485	AGAP000485-RA	3014
X	11225901	11226301	401	*	3.58449	4.53384	0	3.63924	0.00948341	0.0249873	2	0	3' UTR	5	11219567	11226294	6728	1	AGAP000619	AGAP000619-RA	6334
X	2144034	2144434	401	*	4.86872	5.64524	3.06788	2.35425	0.00949247	0.0249873	2	0	Promoter (<=1kb)	5	2144202	2149391	5190	1	AGAP000139	AGAP000139-RA	0
UNKN	3949565	3949965	401	*	3.2309	4.2309	0	4.29182	0.00950188	0.0249873	2	0	Promoter (2-3kb)	7	3952384	3953815	1432	1	AGAP012459	AGAP012459-RA	-2419
3R	23657777	23658177	401	*	2.99284	3.99284	0	4.23022	0.00963305	0.0252651	2	1	Distal Intergenic	4	23689879	23692470	2592	2	AGAP028564	AGAP028564-RA	34293
X	1744141	1744541	401	*	5.54501	6.44663	2.62174	3.25127	0.00963872	0.0252651	2	0	Promoter (2-3kb)	5	1739264	1746900	7637	2	AGAP000104	AGAP000104-RA	2359
UNKN	38382897	38383297	401	*	4.9428	5.73575	3.03986	2.48972	0.00964507	0.0252651	2	0	Promoter (2-3kb)	7	38380827	38381450	624	1	AGAP028894	AGAP028894-RA	2070
X	20146539	20146939	401	*	4.13744	5.05629	0.94514	3.34654	0.0100132	0.0261955	2	0	Intron (AGAP001043-RA/AGAP001043, intron 5 of 6)	5	20161491	20162678	1188	1	AGAP001044	AGAP001044-RA	-14552
X	10551732	10552132	401	*	4.45032	5.38037	1.04904	3.43222	0.0101397	0.026492	1	1	Intron (AGAP000591-RA/AGAP000591, intron 2 of 8)	5	10537380	10589810	52431	1	AGAP000591	AGAP000591-RA	14352
X	18330973	18331373	401	*	4.48459	5.39364	1.45182	3.33695	0.0104023	0.0271185	2	0	Promoter (2-3kb)	5	18328726	18330466	1741	1	AGAP000951	AGAP000951-RA	2247
2L	16082421	16082821	401	*	4.95052	1.73855	5.87049	-3.42431	0.0104064	0.0271185	0	2	Promoter (<=1kb)	1	16082526	16084585	2060	1	AGAP005481	AGAP005481-RA	0
3L	41717201	41717601	401	*	7.13279	6.01623	7.75461	-1.65969	0.0104622	0.0272288	2	2	Promoter (1-2kb)	3	41716004	41720036	4033	1	AGAP012396	AGAP012396-RA	1197
3L	6453020	6453420	401	*	6.42523	5.33016	7.04054	-1.65004	0.0105744	0.0274854	1	2	Promoter (<=1kb)	3	6454077	6456077	2001	1	AGAP010575	AGAP010575-RA	-657
X	10182994	10183394	401	*	3.84287	4.72805	1.1345	3.08542	0.0106126	0.0275492	2	0	Promoter (<=1kb)	5	10183222	10183849	628	2	AGAP029439	AGAP029439-RA	455
X	19725175	19725575	401	*	3.48533	4.48533	0	4.29046	0.0106799	0.0276663	2	0	Promoter (<=1kb)	5	19723991	19725866	1876	2	AGAP013181	AGAP013181-RA	291
X	9445878	9446278	401	*	5.72179	6.48408	4.00309	2.30712	0.0106852	0.0276663	2	0	Distal Intergenic	5	9454190	9457700	3511	1	AGAP000523	AGAP000523-RA	-7912
X	13747524	13747924	401	*	4.64185	5.47328	2.46103	2.64721	0.0107091	0.0276757	2	0	Promoter (1-2kb)	5	13749445	13753936	4492	1	AGAP000755	AGAP000755-RA	-1521
X	1762689	1763089	401	*	5.21158	6.01405	3.24536	2.50551	0.0107163	0.0276757	2	0	Intron (AGAP000106-RA/AGAP000106, intron 2 of 4)	5	1754563	1759615	5053	2	AGAP000107	AGAP000107-RA	-3074
X	18295711	18296111	401	*	6.15339	7.05295	3.25917	3.20648	0.01074	0.0277016	2	0	Promoter (<=1kb)	5	18283564	18295631	12068	2	AGAP000945	AGAP000945-RA	-80
X	11646096	11646496	401	*	5.47068	6.23112	3.76223	2.30082	0.0107687	0.02774	2	0	Distal Intergenic	5	11651485	11653404	1920	2	AGAP000650	AGAP000650-RA	6908
X	21964930	21965330	401	*	5.67337	6.57332	2.77374	3.21567	0.010905	0.0280554	2	1	Promoter (<=1kb)	5	21965279	21967890	2612	1	AGAP029433	AGAP029433-RA	0
X	8105090	8105490	401	*	7.2222	7.78023	6.30013	1.43853	0.0109876	0.0282317	2	1	Promoter (<=1kb)	5	8105206	8110152	4947	1	AGAP000470	AGAP000470-RA	0
X	19728442	19728842	401	*	5.50223	6.33863	3.28068	2.74453	0.0110046	0.0282394	2	1	Promoter (<=1kb)	5	19726632	19728770	2139	2	AGAP001027	AGAP001027-RA	0
X	3102934	3103334	401	*	4.98791	5.88053	2.18655	3.0771	0.0110802	0.0283973	2	0	Promoter (2-3kb)	5	3105999	3159626	53628	1	AGAP000190	AGAP000190-RA	-2665
X	24086109	24086509	401	*	7.3511	8.0898	5.75747	2.17835	0.0111586	0.0285622	2	2	Promoter (<=1kb)	5	24086190	24087589	1400	1	AGAP001092	AGAP001092-RA	0
X	11747653	11748053	401	*	7.98807	8.76793	6.16712	2.38296	0.0116309	0.0297333	2	1	Promoter (<=1kb)	5	11732235	11748297	16063	2	AGAP000659	AGAP000659-RA	244
X	1422061	1422461	401	*	4.95571	5.85703	2.03678	3.22137	0.012441	0.0317432	2	0	3' UTR	5	1418523	1422973	4451	1	AGAP000081	AGAP000081-RA	3538
2R	53128253	53128653	401	*	4.16977	1.8569	5.01675	-2.74488	0.0124486	0.0317432	2	2	Promoter (2-3kb)	2	53131569	53133181	1613	1	AGAP004245	AGAP004245-RA	-2916
X	5713270	5713670	401	*	5.74775	6.52341	3.95203	2.37372	0.0125757	0.0320268	2	0	Distal Intergenic	5	5714869	5717584	2716	2	AGAP013441	AGAP013441-RA	3914
3L	326868	327268	401	*	3.60713	4.55729	0	3.59508	0.0126139	0.0320835	2	1	Distal Intergenic	3	293892	306244	12353	2	AGAP010313	AGAP010313-RA	-20624
X	317299	317699	401	*	6.20241	6.98723	4.35104	2.41725	0.0126628	0.0321672	2	0	Promoter (2-3kb)	5	314467	315701	1235	1	AGAP000021	AGAP000021-RA	2832
2L	11564011	11564411	401	*	2.81852	3.81852	0	4.07498	0.0129545	0.032867	2	0	Distal Intergenic	1	11685185	11686024	840	1	AGAP005182	AGAP005182-RA	-120774
3R	52937425	52937825	401	*	4.94077	5.84015	2.04904	3.11318	0.0132421	0.0334735	2	0	Promoter (<=1kb)	4	52903957	52937651	33695	2	AGAP010303	AGAP010303-RA	0
3L	32495449	32495849	401	*	7.04696	5.51904	7.77224	-2.1043	0.013245	0.0334735	2	2	Promoter (<=1kb)	3	32495734	32499053	3320	1	AGAP011727	AGAP011727-RA	0
3R	44748959	44749359	401	*	2.92179	3.92179	0	4.09026	0.0132489	0.0334735	2	0	Promoter (<=1kb)	4	44748879	44750208	1330	1	AGAP009887	AGAP009887-RA	80
X	9623706	9624106	401	*	6.12437	6.75243	4.98675	1.69397	0.01326	0.0334735	2	0	Promoter (<=1kb)	5	9622535	9623830	1296	2	AGAP000536	AGAP000536-RA	0
X	4915796	4916196	401	*	9.20473	9.62952	8.60006	1.01251	0.0133249	0.0335955	2	2	Promoter (<=1kb)	5	4916103	4917787	1685	1	AGAP000260	AGAP000260-RA	0
X	12541006	12541406	401	*	7.08975	7.79446	5.65606	2.01459	0.0134443	0.0338542	2	2	Promoter (<=1kb)	5	12541162	12542852	1691	1	AGAP000698	AGAP000698-RA	0
X	8042503	8042903	401	*	6.25455	6.97865	4.73228	2.10771	0.0135131	0.033985	2	0	Promoter (1-2kb)	5	8044454	8067081	22628	1	AGAP000466	AGAP000466-RA	-1551
X	6928622	6929022	401	*	5.77796	6.65893	3.11943	2.97674	0.0135501	0.0340355	2	0	Promoter (<=1kb)	5	6903246	6929187	25942	2	AGAP000380	AGAP000380-RA	165
X	4597887	4598287	401	*	5.68401	6.42772	4.06486	2.19186	0.0135974	0.0341119	2	0	Promoter (<=1kb)	5	4598047	4600227	2181	1	AGAP000250	AGAP000250-RA	0
X	791464	791864	401	*	5.68426	6.41165	4.14626	2.10761	0.013838	0.0346724	2	0	Promoter (2-3kb)	5	779216	788489	9274	2	AGAP000048	AGAP000048-RA	-2975
X	13211613	13212013	401	*	4.29873	5.1049	2.30698	2.4955	0.0140487	0.0351567	2	0	Promoter (<=1kb)	5	13211897	13232153	20257	1	AGAP000727	AGAP000727-RA	0
UNKN	8396232	8396632	401	*	6.46603	7.23376	4.71658	2.31813	0.0141434	0.0353496	2	0	Promoter (<=1kb)	7	8396909	8398833	1925	1	AGAP012500	AGAP012500-RA	-277
X	4564526	4564926	401	*	5.53909	6.2474	4.08944	2.02731	0.014186	0.0354037	2	0	Promoter (1-2kb)	5	4559969	4565956	5988	2	AGAP000245	AGAP000245-RA	1030
X	11649376	11649776	401	*	4.69669	5.52184	2.56558	2.59325	0.0142001	0.0354037	2	0	Distal Intergenic	5	11651485	11653404	1920	2	AGAP000650	AGAP000650-RA	3628
X	5777797	5778197	401	*	4.42191	5.32678	1.45182	3.24356	0.0142279	0.0354293	2	0	Exon (AGAP000329-RA/AGAP000329, exon 9 of 11)	5	5771583	5783307	11725	1	AGAP000329	AGAP000329-RA	6214
X	18830358	18830758	401	*	4.8718	5.65347	3.03986	2.40092	0.0142596	0.0354645	2	0	Promoter (2-3kb)	5	18833586	18838079	4494	1	AGAP000983	AGAP000983-RA	-2828
3R	42954613	42955013	401	*	3.38752	0	4.38752	-4.14228	0.0145105	0.036044	0	2	Distal Intergenic	4	42983360	43002981	19622	1	AGAP009775	AGAP009775-RA	-28347
X	11399585	11399985	401	*	4.85232	5.74603	2.03678	3.13611	0.0145993	0.03622	2	0	Promoter (<=1kb)	5	11399850	11401696	1847	1	AGAP000636	AGAP000636-RA	0
X	5756664	5757064	401	*	5.2023	5.99485	3.30186	2.46048	0.0150344	0.0372536	2	0	Promoter (1-2kb)	5	5751978	5755535	3558	2	AGAP000327	AGAP000327-RA	-1129
X	19763968	19764368	401	*	5.42852	6.1247	4.03183	1.95558	0.0151998	0.0375972	2	0	Promoter (<=1kb)	5	19764234	19772141	7908	1	AGAP001029	AGAP001029-RA	0
X	2170404	2170804	401	*	6.63018	7.25552	5.5018	1.68001	0.0152229	0.0375972	1	1	Promoter (<=1kb)	5	2170384	2179345	8962	1	AGAP000142	AGAP000142-RA	20
X	16778081	16778481	401	*	4.80365	5.65081	2.48924	2.78426	0.015229	0.0375972	2	0	Distal Intergenic	5	16768557	16772936	4380	1	AGAP000891	AGAP000891-RA	9524
UNKN	5773729	5774129	401	*	5.41143	6.23654	3.28068	2.64463	0.0152859	0.0376916	2	0	Promoter (<=1kb)	7	5769148	5773136	3989	2	AGAP012481	AGAP012481-RA	-593
X	19936556	19936956	401	*	5.53449	6.20706	4.23438	1.86024	0.0154123	0.0379569	2	1	Promoter (<=1kb)	5	19935928	19937664	1737	1	AGAP001036	AGAP001036-RB	628
X	7780945	7781345	401	*	5.04206	5.93324	2.25917	3.10063	0.0155169	0.0381233	2	0	Distal Intergenic	5	7782461	7788459	5999	2	AGAP000441	AGAP000441-RA	7114
X	9741643	9742043	401	*	5.41241	6.3042	2.62174	3.09812	0.0155177	0.0381233	2	0	Intron (AGAP013055-RA/AGAP013055, intron 3 of 6)	5	9689149	9778668	89520	2	AGAP013055	AGAP013055-RA	36625
X	13706762	13707162	401	*	6.80706	7.68181	4.21897	2.92608	0.0155718	0.0382097	2	1	Exon (AGAP000748-RA/AGAP000748, exon 2 of 4)	5	13712077	13714950	2874	1	AGAP000749	AGAP000749-RA	-4915
3L	23874896	23875296	401	*	5.05765	3.23832	5.83724	-2.33629	0.0156598	0.0383789	0	2	Promoter (<=1kb)	3	23873829	23875331	1503	2	AGAP011404	AGAP011404-RA	35
X	13690015	13690415	401	*	5.33206	6.24368	2.25917	3.2592	0.0157488	0.038519	2	0	Promoter (<=1kb)	5	13689968	13699672	9705	1	AGAP000747	AGAP000747-RB	47
X	24105974	24106374	401	*	6.56099	7.26455	5.13234	2.00688	0.0157552	0.038519	2	1	Intron (AGAP001093-RA/AGAP001093, intron 2 of 3)	5	24094799	24142048	47250	1	AGAP001093	AGAP001093-RA	11175
X	9514597	9514997	401	*	4.7429	5.65084	1.72712	3.15029	0.0158362	0.0386701	2	0	Intron (AGAP013259-RA/AGAP013259, intron 1 of 1)	5	9510303	9529157	18855	1	AGAP013259	AGAP013259-RA	4294
X	15876184	15876584	401	*	5.22012	5.96438	3.59811	2.1572	0.0159516	0.038905	2	0	Distal Intergenic	5	15870646	15874557	3912	1	AGAP000862	AGAP000862-RA	5538
X	12064010	12064410	401	*	5.09565	5.92411	2.93856	2.66397	0.0162811	0.0395925	2	0	Promoter (<=1kb)	5	12064337	12071459	7123	1	AGAP000676	AGAP000676-RA	0
2R	49904736	49905136	401	*	4.13865	5.05208	1.03678	3.2974	0.0162906	0.0395925	2	0	Intron (AGAP004106-RA/AGAP004106, intron 2 of 17)	2	49938996	49967641	28646	2	AGAP004107	AGAP004107-RA	62505
X	16663119	16663519	401	*	5.7594	6.63277	3.18655	2.89821	0.0162924	0.0395925	2	0	Distal Intergenic	5	16665773	16671544	5772	2	AGAP000879	AGAP000879-RA	8025
X	10093563	10093963	401	*	5.4378	6.13058	4.05545	1.94282	0.0163198	0.0396113	2	0	Promoter (<=1kb)	5	10094627	10096744	2118	1	AGAP000572	AGAP000572-RA	-664
X	22601784	22602184	401	*	2.78905	3.78905	0	3.9707	0.0163497	0.0396362	2	0	Distal Intergenic	5	22496341	22563331	66991	1	AGAP001070	AGAP001070-RA	105443
3R	2787239	2787639	401	*	5.73894	4.1008	6.48631	-2.17399	0.0164846	0.0399153	2	2	Promoter (<=1kb)	4	2787297	2792436	5140	1	AGAP007917	AGAP007917-RA	0
X	12499239	12499639	401	*	5.21391	5.94436	3.66106	2.10236	0.0166205	0.0401961	2	0	Exon (AGAP013464-RA/AGAP013464, exon 7 of 7)	5	12496231	12499509	3279	1	AGAP013464	AGAP013464-RA	3008
X	12408752	12409152	401	*	5.67494	6.56461	2.91125	3.06408	0.01677	0.0405091	2	0	Exon (AGAP000688-RA/AGAP000688, exon 2 of 5)	5	12426459	12428308	1850	2	AGAP000689	AGAP000689-RA	19156
X	1798229	1798629	401	*	7.07549	7.69975	5.95072	1.67715	0.0168931	0.0407577	2	2	Promoter (<=1kb)	5	1798381	1835932	37552	1	AGAP000112	AGAP000112-RA	0
3L	33876818	33877218	401	*	4.6461	1.93073	5.53186	-2.95751	0.016919	0.0407714	1	1	3' UTR	3	33879862	33880524	663	2	AGAP011829	AGAP011829-RA	3306
X	17480745	17481145	401	*	5.33266	6.20898	2.72712	2.90633	0.0169431	0.0407807	2	0	Distal Intergenic	5	17448422	17471498	23077	2	AGAP000926	AGAP000926-RA	-9247
X	22947138	22947538	401	*	7.18594	8.06184	4.5851	2.92489	0.0170359	0.0409552	2	0	Promoter (<=1kb)	5	22937537	22947129	9593	2	AGAP001076	AGAP001076-RC	-9
X	2886844	2887244	401	*	4.47859	5.36729	1.72712	2.97639	0.0171275	0.0411264	2	0	Intron (AGAP000168-RA/AGAP000168, intron 1 of 2)	5	2873393	2895964	22572	1	AGAP000168	AGAP000168-RA	13451
X	12607197	12607597	401	*	4.82532	5.55742	3.26444	2.12508	0.0171617	0.0411594	2	0	Intron (AGAP000703-RA/AGAP000703, intron 4 of 9)	5	12595106	12617811	22706	1	AGAP000703	AGAP000703-RC	12091
X	3321455	3321855	401	*	3.83	4.7435	0.727116	3.15802	0.0172808	0.041396	2	0	Distal Intergenic	5	3335581	3335905	325	1	AGAP000202	AGAP000202-RA	-13726
X	4914303	4914703	401	*	8.90351	9.47502	7.94315	1.4785	0.0173267	0.0414566	2	2	Promoter (<=1kb)	5	4908750	4914403	5654	2	AGAP000258	AGAP000258-RA	0
X	18381803	18382203	401	*	6.40295	6.99917	5.36866	1.57093	0.0175306	0.0418948	2	1	Promoter (<=1kb)	5	18369491	18382580	13090	2	AGAP000958	AGAP000958-RA	377
X	14424376	14424776	401	*	5.2488	6.06831	3.16076	2.55728	0.0175915	0.0419906	2	0	Intron (AGAP000792-RA/AGAP000792, intron 1 of 5)	5	14419729	14437787	18059	1	AGAP000792	AGAP000792-RA	4647
X	13799959	13800359	401	*	5.75583	6.4902	4.18377	2.10505	0.0178545	0.042568	2	0	Distal Intergenic	5	13790899	13798582	7684	1	AGAP000763	AGAP000763-RA	9060
X	18126207	18126607	401	*	6.01124	6.88053	3.482	2.86055	0.0179016	0.0426299	2	1	Promoter (<=1kb)	5	18120046	18126678	6633	2	AGAP000939	AGAP000939-RA	71
X	308109	308509	401	*	5.31305	6.01848	3.87618	2.00267	0.0179685	0.0427387	2	0	Distal Intergenic	5	309046	313230	4185	2	AGAP000022	AGAP000022-RA	4721
X	547330	547730	401	*	6.20331	7.08476	3.53928	2.98295	0.0180807	0.042955	2	0	Promoter (<=1kb)	5	547533	571460	23928	1	AGAP029436	AGAP029436-RA	0
X	3375604	3376004	401	*	6.68067	7.3556	5.37123	1.87514	0.0184889	0.0438731	2	0	Promoter (<=1kb)	5	3375689	3377001	1313	1	AGAP000204	AGAP000204-RA	0
X	2840641	2841041	401	*	5.89392	6.76262	3.37097	2.85004	0.0185751	0.0440258	2	0	Distal Intergenic	5	2843996	2845194	1199	2	AGAP000163	AGAP000163-RB	4153
X	4600565	4600965	401	*	4.20668	5.00559	2.26444	2.46082	0.018645	0.0441396	2	0	Promoter (2-3kb)	5	4598047	4600227	2181	1	AGAP000250	AGAP000250-RA	2518
X	16998513	16998913	401	*	4.86355	5.7461	2.18655	2.92726	0.0187622	0.044365	2	0	Exon (AGAP000899-RA/AGAP000899, exon 2 of 6)	5	16991719	17001711	9993	1	AGAP000899	AGAP000899-RA	6794
3L	426246	426646	401	*	5.37652	6.16921	3.4752	2.42137	0.0187899	0.0443785	2	0	Promoter (1-2kb)	3	426749	428312	1564	2	AGAP010318	AGAP010318-RA	1666
X	4589588	4589988	401	*	5.62126	6.40516	3.77559	2.38673	0.0188293	0.0444195	2	0	Distal Intergenic	5	4570338	4586224	15887	2	AGAP000247	AGAP000247-RB	-3364
X	17122552	17122952	401	*	6.47274	7.35715	3.77374	2.99482	0.018885	0.0444988	2	0	Promoter (<=1kb)	5	17122994	17124751	1758	1	AGAP000907	AGAP000907-RA	-42
UNKN	37125705	37126105	401	*	3.24937	4.1636	0.1345	3.23776	0.0189362	0.0445675	2	0	Distal Intergenic	7	37132355	37133338	984	1	AGAP012893	AGAP012893-RA	-6250
X	4964840	4965240	401	*	4.44384	5.24938	2.45643	2.49212	0.0190005	0.0446668	2	0	Promoter (1-2kb)	5	4961558	4963460	1903	2	AGAP000268	AGAP000268-RA	-1380
X	16261999	16262399	401	*	4.84831	5.74077	2.04904	3.00255	0.0191175	0.0448895	2	0	5' UTR	5	16242409	16266235	23827	2	AGAP000870	AGAP000870-RA	3836
X	12528815	12529215	401	*	4.52751	5.41639	1.77374	3.05918	0.0192727	0.0452013	2	1	Intron (AGAP000697-RB/AGAP000697, intron 3 of 6)	5	12519290	12536726	17437	1	AGAP000697	AGAP000697-RA	9525
X	766616	767016	401	*	4.05082	4.86642	1.99169	2.56534	0.0194977	0.0456757	2	0	Distal Intergenic	5	752557	754633	2077	2	AGAP000047	AGAP000047-RA	-11983
X	10684531	10684931	401	*	4.80044	5.53975	3.20368	2.12857	0.0199367	0.04665	2	0	Promoter (2-3kb)	5	10680100	10681876	1777	2	AGAP000599	AGAP000599-RA	-2655
X	19746004	19746404	401	*	6.24135	7.10488	3.77151	2.80859	0.0202251	0.0472558	2	1	Promoter (<=1kb)	5	19742305	19746392	4088	2	AGAP001028	AGAP001028-RA	0
UNKN	735727	736127	401	*	3.97849	4.88055	1.04904	3.04033	0.0202424	0.0472558	2	0	Promoter (<=1kb)	7	733845	735012	1168	2	AGAP012436	AGAP012436-RA	-715
X	3080598	3080998	401	*	6.0122	6.76393	4.35104	2.21588	0.0205579	0.0479368	2	0	3' UTR	5	3084792	3090951	6160	1	AGAP000189	AGAP000189-RA	-3794
X	2858881	2859281	401	*	4.7838	5.54559	3.06788	2.24269	0.0205881	0.0479517	2	1	Promoter (<=1kb)	5	2852547	2857964	5418	2	AGAP000166	AGAP000166-RA	-917
X	13831221	13831621	401	*	8.01598	8.59733	7.02676	1.51289	0.0207145	0.0481906	2	2	Promoter (<=1kb)	5	13831596	13843473	11878	1	AGAP000768	AGAP000768-RA	0
2R	20967096	20967496	401	*	4.34602	2.46712	5.13522	-2.41707	0.0209375	0.0486532	0	2	Promoter (<=1kb)	2	20966774	20968437	1664	1	AGAP002403	AGAP002403-RA	322
X	16139653	16140053	401	*	4.90611	5.78141	2.31208	2.86312	0.0210143	0.0487755	2	0	Intron (AGAP000865-RA/AGAP000865, intron 1 of 11)	5	16101018	16147394	46377	2	AGAP000865	AGAP000865-RA	7341
2L	477140	477540	401	*	2.73846	3.73846	0	3.84501	0.0211363	0.0490021	2	0	Distal Intergenic	1	477921	484647	6727	2	AGAP028431	AGAP028431-RA	7107
2R	33131514	33131914	401	*	6.42129	4.94002	7.13659	-2.035	0.021239	0.0491838	2	1	Promoter (1-2kb)	2	33133276	33147376	14101	1	AGAP003138	AGAP003138-RA	-1362
X	19639590	19639990	401	*	4.5889	5.42274	2.38847	2.59758	0.0212756	0.0492121	2	0	Exon (AGAP001022-RA/AGAP001022, exon 7 of 9)	5	19654476	19660923	6448	2	AGAP001023	AGAP001023-RE	20933
X	13751438	13751838	401	*	4.94327	5.69381	3.28846	2.17033	0.0214258	0.0495026	2	0	Promoter (1-2kb)	5	13749445	13753936	4492	1	AGAP000755	AGAP000755-RA	1993

## Sheet: ALLDiffBind.female_SoaKIVsWT
Supplementary Table 2 - CUT&Tag and RNA-seq results tables
List of significant peaks (FDR <0.05) of SOA in SoaKI female vs wild-type female CUT&Tag
unfiltered data, greylist applied
seqnames	start	end	width	strand	Conc	Conc_SoaKI_F	Conc_WT_F	Fold	p.value	FDR	Called1	Called2	annotation	geneChr	geneStart	geneEnd	geneLength	geneStrand	geneId	transcriptId	distanceToTSS
X	23862572	23862972	401	*	5.57618	0	6.57618	-7.22656	4.38623e-09	3.41424e-05	0	2	Promoter (<=1kb)	5	23832462	23862691	30230	2	AGAP001090	AGAP001090-RA	0
X	22416679	22417079	401	*	4.49918	0	5.49918	-6.37028	9.42568e-08	0.000301109	0	2	Promoter (<=1kb)	5	22390512	22416767	26256	2	AGAP001068	AGAP001068-RA	0			DiffBind table (significant results only)
X	2038721	2039121	401	*	4.39043	0	5.39043	-6.27742	1.39218e-07	0.000301109	0	2	Promoter (<=1kb)	5	2039086	2040978	1893	1	AGAP000127	AGAP000127-RA	0
X	15792282	15792682	401	*	4.31324	0	5.31324	-6.20353	1.90754e-07	0.000301109	0	2	Promoter (<=1kb)	5	15790708	15792393	1686	2	AGAP000857	AGAP000857-RA	0			treatment	SOA-KI female pupae
X	1034807	1035207	401	*	4.35813	0	5.35813	-6.2242	1.93415e-07	0.000301109	0	1	Promoter (<=1kb)	5	1035518	1037408	1891	1	AGAP000067	AGAP000067-RA	-311			control / untreated	wild-type female pupae
X	15870433	15870833	401	*	4.20642	0	5.20642	-6.11303	2.67282e-07	0.000346754	0	2	Promoter (<=1kb)	5	15870646	15874557	3912	1	AGAP000862	AGAP000862-RA	0
X	9548956	9549356	401	*	4.10188	0	5.10188	-5.94404	7.37672e-07	0.000772739	0	0	Promoter (<=1kb)	5	9540755	9549101	8347	2	AGAP000533	AGAP000533-RA	0
X	15784491	15784891	401	*	3.88712	0	4.88712	-5.83172	7.94182e-07	0.000772739	0	0	Promoter (<=1kb)	5	15783193	15784645	1453	2	AGAP000855	AGAP000855-RA	0			Seqnames	Chromosome of binding site
X	800205	800605	401	*	3.89709	0	4.89709	-5.80212	1.08967e-06	0.000909933	0	2	Promoter (<=1kb)	5	790280	800139	9860	2	AGAP012954	AGAP012954-RA	-66			Start	Starting base position of binding site
X	1752705	1753105	401	*	3.98091	0	4.98091	-5.82922	1.16898e-06	0.000909933	0	2	Promoter (<=1kb)	5	1752973	1765061	12089	1	AGAP000106	AGAP000106-RA	0			End	End base position of binding site
X	12546180	12546580	401	*	3.69073	0	4.69073	-5.61379	2.13739e-06	0.0015125	0	1	Promoter (<=1kb)	5	12542784	12546434	3651	2	AGAP000699	AGAP000699-RA	0			Conc	Concentration – mean (log) reads across all samples in both groups
X	7245566	7245966	401	*	3.55106	0	4.55106	-5.53763	2.41036e-06	0.00156352	0	1	Promoter (<=1kb)	5	7242574	7245753	3180	2	AGAP000397	AGAP000397-RA	0			Conc_group1	Group 1 Concentration – mean (log) reads across all samples first group
X	7246846	7247246	401	*	3.79912	0	4.79912	-5.63085	2.79387e-06	0.00167289	0	1	Promoter (<=1kb)	5	7247090	7248549	1460	1	AGAP000398	AGAP000398-RA	0			Conc_group2	Group 2 Concentration – mean (log) reads across all samples in second group
X	16764422	16764822	401	*	3.43698	0	4.43698	-5.41918	3.96056e-06	0.00220207	0	2	Promoter (<=1kb)	5	16762946	16764551	1606	2	AGAP000890	AGAP000890-RA	0			Fold	Fold difference – mean fold difference of binding affinity of group 1 over group 2 (Conc1 - Conc2). Absolute value indicates magnitude of the difference, and sign indicates which one is bound with higher affinity, with a positive value indicating higher affinity in the first group
X	6776252	6776652	401	*	3.24797	0	4.24797	-5.26493	6.68477e-06	0.00346895	0	0	Promoter (<=1kb)	5	6776805	6803638	26834	1	AGAP000368	AGAP000368-RA	-153			p-value	p-value calculation – statistic indicating significance of difference (likelihood difference is not attributable to chance)
X	4983151	4983551	401	*	3.28938	0	4.28938	-5.275	7.15854e-06	0.00348263	0	1	Promoter (<=1kb)	5	4983467	4985283	1817	1	AGAP000270	AGAP000270-RA	0			FDR	adjusted p-value calculation – p-value subjected to multiple-testing correction
X	7637798	7638198	401	*	3.38607	0	4.38607	-5.2977	7.98121e-06	0.00365446	0	2	Promoter (<=1kb)	5	7638218	7644733	6516	1	AGAP000429	AGAP000429-RA	-20			Called1	Number of samples in group 1 that identified this binding site as a peak
X	8263246	8263646	401	*	3.31482	0	4.31482	-5.14448	1.6124e-05	0.00681643	0	1	Promoter (<=1kb)	5	8264241	8269053	4813	1	AGAP000475	AGAP000475-RA	-595			Called2	Number of samples in group 2 that identified this binding site as a peak
X	10174444	10174844	401	*	2.96914	0	3.96914	-5.0027	1.66382e-05	0.00681643	0	0	Promoter (<=1kb)	5	10167830	10174585	6756	2	AGAP000578	AGAP000578-RA	0
X	11653215	11653615	401	*	2.79236	0	3.79236	-4.86933	2.46663e-05	0.00960011	0	1	Promoter (<=1kb)	5	11651485	11653404	1920	2	AGAP000650	AGAP000650-RA	0			Annotation from ChIPseeker
X	23498697	23499097	401	*	2.98325	0	3.98325	-4.87264	3.65913e-05	0.0135632	0	1	Promoter (<=1kb)	5	23498802	23501415	2614	1	AGAP001083	AGAP001083-RB	0			geneChr	Chromosome of the nearest gene
X	14239964	14240364	401	*	2.72541	0	3.72541	-4.74	4.23192e-05	0.0149733	0	1	Promoter (<=1kb)	5	14239442	14240165	724	2	AGAP000781	AGAP000781-RA	0			geneStart	gene start
X	7619157	7619557	401	*	2.32053	0	3.32053	-4.35968	0.000125868	0.0418334	0	0	Promoter (<=1kb)	5	7617893	7619271	1379	2	AGAP000426	AGAP000426-RB	0			geneEnd	gene end
X	5732269	5732669	401	*	2.4219	0	3.4219	-4.38304	0.000128983	0.0418334	0	0	Promoter (<=1kb)	5	5732642	5734589	1948	1	AGAP000324	AGAP000324-RA	0			geneLength	gene length
																								geneStrand	gene strand
																								geneId	entrezgene ID
																								distanceToTSS	distance from peak to gene TSS

## Sheet: ALLDiffBind.Ag55-long-vs-empty
Supplementary Table 2 - CUT&Tag and RNA-seq results tables
List of significant peaks (FDR <0.05) of SOA in long SOA vs empty Ag55 CUT&Tag
unfiltered data, no greylist
seqnames	start	end	width	strand	Conc	Conc_abHA_long	Conc_abHA_empty	Fold	p.value	FDR	Called1	Called2	annotation	geneChr	geneStart	geneEnd	geneLength	geneStrand	geneId	transcriptId	distanceToTSS
X	10536979	10537379	401	*	10.13	11.13	1.67	9.55	1.24e-37	4.31e-34	2	0	Promoter (<=1kb)	5	10537380	10589810	52431	1	AGAP000591	AGAP000591-RA	-1			DiffBind table (significant results only)
X	13732863	13733263	401	*	8.46	9.45	3.15	6.37	3.03e-33	5.27e-30	2	0	Promoter (<=1kb)	5	13733034	13734170	1137	1	AGAP000751	AGAP000751-RA	0
X	9548891	9549291	401	*	9.21	10.17	4.84	5.41	8.55e-32	9.9e-29	2	0	Promoter (<=1kb)	5	9540755	9549101	8347	2	AGAP000533	AGAP000533-RA	0			treatment	SOA-KI female pupae
Mt	4553	4953	401	*	12.39	0	13.39	-15.06	2.88e-28	2.5e-25	2	0	Promoter (<=1kb)	8	4703	5489	787	1	AGAP028371	AGAP028371-RA	0			control / untreated	wild-type female pupae
X	12546132	12546532	401	*	9.12	10.07	5.12	4.9	1.92e-27	1.34e-24	0	2	Promoter (<=1kb)	5	12542784	12546434	3651	2	AGAP000699	AGAP000699-RA	0
Mt	2767	3167	401	*	11.82	0	12.82	-14.52	4.41e-26	2.55e-23	2	0	Promoter (<=1kb)	8	2961	3026	66	1	AGAP028365	AGAP028365-RA	0
Mt	10359	10759	401	*	11.47	0	12.47	-14.17	1.46e-24	7.24e-22	2	0	Promoter (<=1kb)	8	10413	11549	1137	1	AGAP028387	AGAP028387-RA	0			Seqnames	Chromosome of binding site
X	12619660	12620060	401	*	9.3	10.3	1.76	9	2.11e-24	9.14e-22	0	2	Downstream (<1kb)	5	12620865	12623732	2868	2	AGAP000704	AGAP000704-RA	3672			Start	Starting base position of binding site
X	89541	89941	401	*	11.87	12.87	0	13.86	4.59e-24	1.77e-21	1	1	Promoter (<=1kb)	5	90142	94903	4762	1	AGAP000008	AGAP000008-RA	-201			End	End base position of binding site
X	9935003	9935403	401	*	8.47	9.46	2.35	6.65	3.69e-23	1.28e-20	0	2	Promoter (<=1kb)	5	9935268	9938418	3151	1	AGAP000560	AGAP000560-RA	0			Conc	Concentration – mean (log) reads across all samples in both groups
Mt	6704	7104	401	*	11.29	0	12.29	-13.95	9.58e-23	3.03e-20	2	1	Promoter (<=1kb)	8	6237	6303	67	2	AGAP028379	AGAP028379-RA	-401			Conc_group1	Group 1 Concentration – mean (log) reads across all samples first group
X	11379347	11379747	401	*	7.94	8.92	2.56	6.54	6.44e-22	1.86e-19	2	2	Promoter (<=1kb)	5	11376080	11379532	3453	2	AGAP000634	AGAP000634-RA	0			Conc_group2	Group 2 Concentration – mean (log) reads across all samples in second group
Mt	8396	8796	401	*	10.93	0	11.93	-13.61	7.71e-22	2.06e-19	2	0	Promoter (<=1kb)	8	8047	8112	66	2	AGAP028381	AGAP028381-RA	-284			Fold	Fold difference – mean fold difference of binding affinity of group 1 over group 2 (Conc1 - Conc2). Absolute value indicates magnitude of the difference, and sign indicates which one is bound with higher affinity, with a positive value indicating higher affinity in the first group
X	313027	313427	401	*	11.04	12.04	0	13.07	1.68e-21	4.17e-19	2	0	Promoter (<=1kb)	5	309046	313230	4185	2	AGAP000022	AGAP000022-RA	0			p-value	p-value calculation – statistic indicating significance of difference (likelihood difference is not attributable to chance)
X	23862554	23862954	401	*	10.89	11.89	0	12.94	2.57e-21	5.95e-19	0	2	Promoter (<=1kb)	5	23832462	23862691	30230	2	AGAP001090	AGAP001090-RA	0			FDR	adjusted p-value calculation – p-value subjected to multiple-testing correction
Mt	14135	14535	401	*	10.14	0	11.14	-12.93	7.48e-21	1.61e-18	2	0	Promoter (<=1kb)	8	13973	14044	72	2	AGAP028392	AGAP028392-RA	-91			Called1	Number of samples in group 1 that identified this binding site as a peak
Mt	7262	7662	401	*	10.3	0	11.3	-13.06	7.87e-21	1.61e-18	2	1	Promoter (<=1kb)	8	6304	8046	1743	2	AGAP028380	AGAP028380-RA	384			Called2	Number of samples in group 2 that identified this binding site as a peak
X	2942425	2942825	401	*	10.67	11.67	0	12.74	1.31e-20	2.52e-18	2	0	Promoter (<=1kb)	5	2941677	2964928	23252	1	AGAP029604	AGAP029604-RA	748
X	7245562	7245962	401	*	9.19	10.19	1.18	9.43	2.12e-20	3.87e-18	2	0	Promoter (<=1kb)	5	7242574	7245753	3180	2	AGAP000397	AGAP000397-RA	0			Annotation from ChIPseeker
X	9598941	9599341	401	*	9.02	10.02	1.18	9.28	3.81e-20	6.61e-18	2	1	Promoter (1-2kb)	5	9597283	9599719	2437	1	AGAP028592	AGAP028592-RA	1658			geneChr	Chromosome of the nearest gene
X	13813116	13813516	401	*	10.44	11.44	0	12.52	4.55e-20	7.53e-18	1	2	Promoter (<=1kb)	5	13806369	13813289	6921	2	AGAP000765	AGAP000765-RA	0			geneStart	gene start
X	18997342	18997742	401	*	10.39	11.39	0	12.47	7.6e-20	1.2e-17	0	2	Promoter (<=1kb)	5	18996231	18997417	1187	2	AGAP000997	AGAP000997-RA	0			geneEnd	gene end
X	11758734	11759134	401	*	10.35	11.35	0	12.43	1.01e-19	1.52e-17	0	2	Promoter (<=1kb)	5	11758081	11772470	14390	1	AGAP000662	AGAP000662-RC	653			geneLength	gene length
X	2996990	2997390	401	*	10.31	11.31	0	12.4	1.05e-19	1.52e-17	2	0	Promoter (<=1kb)	5	2992904	2997011	4108	2	AGAP000179	AGAP000179-RB	0			geneStrand	gene strand
X	7270237	7270637	401	*	10.26	11.26	0	12.35	1.54e-19	2.15e-17	2	0	Promoter (<=1kb)	5	7249711	7270283	20573	2	AGAP000399	AGAP000399-RA	0			geneId	entrezgene ID
X	9623772	9624172	401	*	10.16	11.16	0	12.26	2.73e-19	3.59e-17	1	2	Promoter (<=1kb)	5	9622535	9623830	1296	2	AGAP000536	AGAP000536-RA	0			distanceToTSS	distance from peak to gene TSS
X	16748016	16748416	401	*	10.2	11.2	0	12.29	2.79e-19	3.59e-17	0	2	Promoter (<=1kb)	5	16748348	16758001	9654	1	AGAP000889	AGAP000889-RA	0
X	11279194	11279594	401	*	10.12	11.12	0	12.22	3.42e-19	4.24e-17	0	2	Promoter (<=1kb)	5	11272254	11279562	7309	2	AGAP000626	AGAP000626-RA	0
X	13790783	13791183	401	*	10.11	11.11	0	12.2	5.83e-19	6.98e-17	2	0	Promoter (<=1kb)	5	13790899	13798582	7684	1	AGAP000763	AGAP000763-RA	0
X	8441563	8441963	401	*	10.06	11.06	0	12.16	6.54e-19	7.58e-17	2	1	Promoter (<=1kb)	5	8441826	8448395	6570	1	AGAP000483	AGAP000483-RC	0
X	12137441	12137841	401	*	8.82	9.82	1.18	9.06	9.29e-19	1.04e-16	2	0	Intron (AGAP000684-RA/AGAP000684, intron 2 of 11)	5	12134321	12149887	15567	1	AGAP000684	AGAP000684-RA	3120
X	10531346	10531746	401	*	10.01	11.01	0	12.1	1.11e-18	1.18e-16	0	2	Promoter (<=1kb)	5	10529328	10531473	2146	2	AGAP000589	AGAP000589-RA	0
X	13704686	13705086	401	*	10.21	11.21	0	12.27	1.12e-18	1.18e-16	0	2	Intron (AGAP000748-RA/AGAP000748, intron 2 of 3)	5	13712077	13714950	2874	1	AGAP000749	AGAP000749-RA	-6991
X	14443639	14444039	401	*	9.91	10.91	0	12.02	1.6e-18	1.61e-16	2	2	Promoter (<=1kb)	5	14441808	14444164	2357	2	AGAP000794	AGAP000794-RA	125
X	7915692	7916092	401	*	9.91	10.91	0	12.02	1.62e-18	1.61e-16	2	0	Promoter (<=1kb)	5	7902210	7915815	13606	2	AGAP000453	AGAP000453-RA	0
X	23374730	23375130	401	*	9.86	10.86	0	11.98	1.81e-18	1.71e-16	1	1	Promoter (<=1kb)	5	23370755	23374875	4121	2	AGAP001081	AGAP001081-RA	0
X	18260496	18260896	401	*	9.87	10.87	0	11.98	1.82e-18	1.71e-16	0	2	Intron (AGAP000943-RA/AGAP000943, intron 2 of 6)	5	18254537	18268004	13468	2	AGAP000943	AGAP000943-RA	7108
X	2038744	2039144	401	*	9.89	10.89	0	11.99	2.26e-18	2.02e-16	2	0	Promoter (<=1kb)	5	2039086	2040978	1893	1	AGAP000127	AGAP000127-RA	0
X	18988794	18989194	401	*	7.36	8.31	3.57	4.75	2.26e-18	2.02e-16	0	2	Promoter (2-3kb)	5	18984372	18985864	1493	2	AGAP000995	AGAP000995-RA	-2930
Mt	12997	13397	401	*	9.91	0	10.91	-12.62	2.53e-18	2.2e-16	2	0	Promoter (<=1kb)	8	12582	12647	66	2	AGAP028390	AGAP028390-RA	-350
X	11215560	11215960	401	*	9.8	10.8	0	11.92	2.62e-18	2.22e-16	0	2	Promoter (<=1kb)	5	11214673	11215716	1044	2	AGAP000618	AGAP000618-RA	0
X	9941236	9941636	401	*	9.82	10.82	0	11.93	2.9e-18	2.4e-16	0	2	Promoter (<=1kb)	5	9941407	9963302	21896	1	AGAP000561	AGAP000561-RA	0
X	9453960	9454360	401	*	9.75	10.75	0	11.87	3.6e-18	2.9e-16	2	0	Promoter (<=1kb)	5	9454190	9457700	3511	1	AGAP000523	AGAP000523-RA	0
X	8791149	8791549	401	*	9.75	10.75	0	11.88	3.7e-18	2.92e-16	2	0	Promoter (<=1kb)	5	8791284	8799840	8557	1	AGAP000500	AGAP000500-RC	0
X	20064267	20064667	401	*	9.73	10.73	0	11.85	5.21e-18	4.02e-16	1	2	Promoter (<=1kb)	5	20063115	20064156	1042	2	AGAP001042	AGAP001042-RA	-111
X	18985753	18986153	401	*	9.68	10.68	0	11.81	5.59e-18	4.22e-16	2	0	Promoter (<=1kb)	5	18984372	18985864	1493	2	AGAP000995	AGAP000995-RA	0
X	3013969	3014369	401	*	9.66	10.66	0	11.78	7.27e-18	5.2e-16	2	0	Promoter (1-2kb)	5	3012698	3021784	9087	1	AGAP000184	AGAP000184-RB	1271
X	846798	847198	401	*	9.64	10.64	0	11.77	7.31e-18	5.2e-16	2	0	Promoter (<=1kb)	5	846266	900230	53965	1	AGAP029508	AGAP029508-RB	532
X	1768465	1768865	401	*	9.65	10.65	0	11.78	7.34e-18	5.2e-16	0	2	Promoter (<=1kb)	5	1768741	1779409	10669	1	AGAP012956	AGAP012956-RA	0
X	7331202	7331602	401	*	9.62	10.62	0	11.75	7.99e-18	5.55e-16	1	2	Promoter (<=1kb)	5	7325613	7331429	5817	2	AGAP000407	AGAP000407-RA	0
X	3457469	3457869	401	*	9.73	10.73	0	11.84	1.14e-17	7.74e-16	2	0	Promoter (<=1kb)	5	3429125	3458785	29661	2	AGAP029050	AGAP029050-RA	916
X	4414560	4414960	401	*	9.56	10.56	0	11.69	1.42e-17	9.49e-16	2	0	Promoter (<=1kb)	5	4414895	4430015	15121	1	AGAP000235	AGAP000235-RA	0
X	5106756	5107156	401	*	9.61	10.61	0	11.73	1.45e-17	9.53e-16	2	0	Promoter (2-3kb)	5	5109537	5111961	2425	1	AGAP000283	AGAP000283-RA	-2381
X	399568	399968	401	*	9.66	10.66	0	11.77	1.5e-17	9.67e-16	2	1	Promoter (<=1kb)	5	374582	400558	25977	2	AGAP000029	AGAP000029-RA	590
X	16980175	16980575	401	*	9.58	10.58	0	11.7	1.65e-17	1.04e-15	0	2	Promoter (<=1kb)	5	16959266	16980438	21173	2	AGAP000898	AGAP000898-RA	0
X	7190125	7190525	401	*	9.58	10.58	0	11.71	1.78e-17	1.1e-15	2	0	Promoter (<=1kb)	5	7190193	7192563	2371	1	AGAP000392	AGAP000392-RA	0
X	7308502	7308902	401	*	9.48	10.48	0	11.62	1.95e-17	1.19e-15	2	2	Promoter (<=1kb)	5	7308688	7319601	10914	1	AGAP000406	AGAP000406-RA	0
X	12541023	12541423	401	*	9.47	10.47	0	11.61	2.14e-17	1.27e-15	2	0	Promoter (<=1kb)	5	12541162	12542852	1691	1	AGAP000698	AGAP000698-RA	0
X	5743275	5743675	401	*	9.5	10.5	0	11.63	2.16e-17	1.27e-15	0	2	Promoter (<=1kb)	5	5743590	5746201	2612	1	AGAP000325	AGAP000325-RA	0
X	7657096	7657496	401	*	9.44	10.44	0	11.59	2.39e-17	1.39e-15	1	2	Promoter (<=1kb)	5	7658182	7671258	13077	1	AGAP000431	AGAP000431-RA	-686
X	13824710	13825110	401	*	9.46	10.46	0	11.6	2.44e-17	1.39e-15	1	2	Promoter (<=1kb)	5	13816800	13825967	9168	2	AGAP000767	AGAP000767-RA	857
X	8023843	8024243	401	*	9.42	10.42	0	11.56	2.88e-17	1.61e-15	1	1	Promoter (<=1kb)	5	8024194	8035855	11662	1	AGAP000463	AGAP000463-RA	0
X	18573040	18573440	401	*	9.4	10.4	0	11.54	3.28e-17	1.79e-15	0	2	Promoter (2-3kb)	5	18569272	18570787	1516	2	AGAP000967	AGAP000967-RA	-2253
X	8019056	8019456	401	*	9.51	10.51	0	11.63	3.3e-17	1.79e-15	2	1	Promoter (1-2kb)	5	8016703	8021041	4339	2	AGAP000462	AGAP000462-RA	1585
X	2773233	2773633	401	*	9.49	10.49	0	11.61	3.74e-17	2e-15	2	2	Promoter (<=1kb)	5	2773438	2777901	4464	1	AGAP000158	AGAP000158-RA	0
X	17036403	17036803	401	*	9.45	10.45	0	11.58	4.16e-17	2.19e-15	2	0	5' UTR	5	17028551	17042220	13670	2	AGAP000901	AGAP000901-RA	5417
X	17655308	17655708	401	*	9.4	10.4	0	11.53	5.61e-17	2.91e-15	2	0	Promoter (<=1kb)	5	17655702	17657067	1366	1	AGAP000933	AGAP000933-RB	0
X	2027947	2028347	401	*	9.33	10.33	0	11.47	5.71e-17	2.91e-15	2	0	Promoter (<=1kb)	5	2028124	2037975	9852	1	AGAP000126	AGAP000126-RA	0
X	14830138	14830538	401	*	9.29	10.29	0	11.43	6.53e-17	3.29e-15	0	2	Promoter (<=1kb)	5	14827719	14830362	2644	2	AGAP000808	AGAP000808-RA	0
X	22417467	22417867	401	*	9.38	10.38	0	11.51	7.24e-17	3.59e-15	2	0	Promoter (<=1kb)	5	22390512	22416767	26256	2	AGAP001068	AGAP001068-RA	-700
X	19580904	19581304	401	*	9.26	10.26	0	11.41	8.57e-17	4.19e-15	0	2	Promoter (<=1kb)	5	19573981	19581032	7052	2	AGAP001019	AGAP001019-RA	0
X	5864440	5864840	401	*	7.61	8.6	1.47	6.59	9.95e-17	4.8e-15	2	2	Promoter (<=1kb)	5	5858074	5864723	6650	2	AGAP000334	AGAP000334-RA	0
X	1584897	1585297	401	*	9.24	10.24	0	11.38	1.04e-16	4.95e-15	2	1	Promoter (<=1kb)	5	1585191	1613874	28684	1	AGAP000099	AGAP000099-RA	0
X	7619151	7619551	401	*	9.18	10.18	0	11.33	1.27e-16	5.96e-15	2	0	Promoter (<=1kb)	5	7617893	7619271	1379	2	AGAP000426	AGAP000426-RB	0
X	19007476	19007876	401	*	9.31	10.31	0	11.44	1.36e-16	6.29e-15	1	1	Promoter (<=1kb)	5	19002931	19007726	4796	2	AGAP000999	AGAP000999-RA	0
X	4915726	4916126	401	*	9.29	10.29	0	11.42	1.53e-16	6.9e-15	2	2	Promoter (<=1kb)	5	4916103	4917787	1685	1	AGAP000260	AGAP000260-RA	0
X	795373	795773	401	*	9.19	10.19	0	11.34	1.53e-16	6.9e-15	1	1	Intron (AGAP012954-RA/AGAP012954, intron 2 of 2)	5	790280	800139	9860	2	AGAP012954	AGAP012954-RA	4366
X	11240386	11240786	401	*	9.17	10.17	0	11.32	1.6e-16	7.11e-15	0	2	Promoter (<=1kb)	5	11240599	11252784	12186	1	AGAP000622	AGAP000622-RA	0
X	4914201	4914601	401	*	9.13	10.13	0	11.29	1.73e-16	7.61e-15	2	1	Promoter (<=1kb)	5	4908750	4914403	5654	2	AGAP000258	AGAP000258-RA	0
X	11593608	11594008	401	*	9.13	10.13	0	11.28	1.8e-16	7.8e-15	0	2	Promoter (<=1kb)	5	11593690	11595622	1933	1	AGAP000648	AGAP000648-RA	0
X	1711775	1712175	401	*	9.13	10.13	0	11.28	1.82e-16	7.8e-15	2	1	Distal Intergenic	5	1734441	1738744	4304	1	AGAP000102	AGAP000102-RA	-22266
X	15784493	15784893	401	*	9.12	10.12	0	11.28	2.08e-16	8.79e-15	0	2	Promoter (<=1kb)	5	15783193	15784645	1453	2	AGAP000855	AGAP000855-RA	0
X	2928175	2928575	401	*	9.08	10.08	0	11.24	2.38e-16	9.95e-15	2	0	Promoter (<=1kb)	5	2926345	2927435	1091	2	AGAP029486	AGAP029486-RA	-740
X	3084627	3085027	401	*	9.06	10.06	0	11.22	2.51e-16	1.04e-14	2	0	Promoter (<=1kb)	5	3084792	3090951	6160	1	AGAP000189	AGAP000189-RA	0
X	7348845	7349245	401	*	9.11	10.11	0	11.27	2.76e-16	1.13e-14	2	0	Promoter (<=1kb)	5	7350121	7369332	19212	1	AGAP000410	AGAP000410-RA	-876
X	9567889	9568289	401	*	9.04	10.04	0	11.2	2.89e-16	1.17e-14	2	1	Promoter (<=1kb)	5	9568046	9587951	19906	1	AGAP013287	AGAP013287-RB	0
X	2999835	3000235	401	*	9.05	10.05	0	11.21	3.04e-16	1.2e-14	2	0	Promoter (<=1kb)	5	3000116	3001857	1742	1	AGAP000180	AGAP000180-RA	0
X	7110597	7110997	401	*	9.09	10.09	0	11.24	3.05e-16	1.2e-14	2	1	Promoter (<=1kb)	5	7063083	7110784	47702	2	AGAP029657	AGAP029657-RA	0
X	16754137	16754537	401	*	9.08	10.08	0	11.23	3.24e-16	1.27e-14	2	0	Intron (AGAP000889-RA/AGAP000889, intron 1 of 2)	5	16748348	16758001	9654	1	AGAP000889	AGAP000889-RA	5789
X	3105687	3106087	401	*	9.03	10.03	0	11.19	3.72e-16	1.43e-14	2	0	Promoter (<=1kb)	5	3105999	3159626	53628	1	AGAP000190	AGAP000190-RA	0
X	20415550	20415950	401	*	7.87	8.86	0.89	7.35	4.2e-16	1.59e-14	1	2	Promoter (<=1kb)	5	20392220	20415876	23657	2	AGAP001046	AGAP001046-RA	0
X	17622830	17623230	401	*	9.28	10.28	0	11.39	4.21e-16	1.59e-14	2	0	Intron (AGAP000932-RA/AGAP000932, intron 1 of 13)	5	17600517	17626487	25971	2	AGAP000932	AGAP000932-RA	3257
X	5102985	5103385	401	*	9.04	10.04	0	11.2	4.76e-16	1.76e-14	2	0	Distal Intergenic	5	5044431	5098284	53854	2	AGAP000281	AGAP000281-RA	-4701
X	15809201	15809601	401	*	8.96	9.96	0	11.12	4.77e-16	1.76e-14	0	2	Promoter (<=1kb)	5	15809463	15830713	21251	1	AGAP012991	AGAP012991-RA	0
X	11831556	11831956	401	*	7.48	8.47	0.47	7.33	5.35e-16	1.94e-14	1	2	Promoter (<=1kb)	5	11831653	11839157	7505	1	AGAP000668	AGAP000668-RA	0
X	1475169	1475569	401	*	8.94	9.94	0	11.11	5.35e-16	1.94e-14	2	0	Promoter (<=1kb)	5	1445875	1475089	29215	2	AGAP029109	AGAP029109-RB	-80
X	7637369	7637769	401	*	8.93	9.93	0	11.1	5.56e-16	1.99e-14	2	0	Promoter (<=1kb)	5	7633418	7637519	4102	2	AGAP000428	AGAP000428-RA	0
X	11284706	11285106	401	*	9.12	10.12	0	11.26	6.1e-16	2.16e-14	1	2	Promoter (<=1kb)	5	11284221	11289116	4896	1	AGAP000627	AGAP000627-RB	485
X	19760502	19760902	401	*	9.01	10.01	0	11.16	6.43e-16	2.25e-14	0	2	Distal Intergenic	5	19764234	19772141	7908	1	AGAP001029	AGAP001029-RA	-3332
X	7698395	7698795	401	*	9.01	10.01	0	11.17	6.48e-16	2.25e-14	2	0	Promoter (<=1kb)	5	7694969	7699047	4079	2	AGAP000433	AGAP000433-RB	252
X	155881	156281	401	*	8.94	9.94	0	11.1	7.66e-16	2.63e-14	1	1	Promoter (<=1kb)	5	153943	155876	1934	2	AGAP000014	AGAP000014-RA	-5
X	15792247	15792647	401	*	8.97	9.97	0	11.12	7.72e-16	2.63e-14	2	0	Promoter (<=1kb)	5	15790708	15792393	1686	2	AGAP000857	AGAP000857-RA	0
X	4097786	4098186	401	*	8.92	9.92	0	11.08	7.82e-16	2.63e-14	0	2	Promoter (2-3kb)	5	4094630	4095468	839	2	AGAP029441	AGAP029441-RA	-2318
X	9471996	9472396	401	*	8.9	9.9	0	11.07	7.86e-16	2.63e-14	2	0	Promoter (1-2kb)	5	9473978	9480310	6333	1	AGAP000528	AGAP000528-RA	-1582
X	7355316	7355716	401	*	8.96	9.96	0	11.11	8.46e-16	2.8e-14	2	0	Intron (AGAP000410-RB/AGAP000410, intron 1 of 13)	5	7350121	7369332	19212	1	AGAP000410	AGAP000410-RA	5195
X	16764371	16764771	401	*	8.87	9.87	0	11.04	8.61e-16	2.82e-14	2	0	Promoter (<=1kb)	5	16762946	16764551	1606	2	AGAP000890	AGAP000890-RA	0
X	16719863	16720263	401	*	9.01	10.01	0	11.16	8.72e-16	2.83e-14	2	0	Promoter (<=1kb)	5	16719925	16727252	7328	1	AGAP000884	AGAP000884-RA	0
UNKN	25864410	25864810	401	*	7.39	8.25	5.02	3.2	1.19e-15	3.84e-14	2	0	Distal Intergenic	7	25845289	25846793	1505	1	AGAP012732	AGAP012732-RA	19121
X	4571885	4572285	401	*	8.82	9.82	0	10.99	1.27e-15	4.03e-14	2	0	Promoter (<=1kb)	5	4572161	4575744	3584	1	AGAP000248	AGAP000248-RA	0
X	16163197	16163597	401	*	8.79	9.79	0	10.96	1.32e-15	4.16e-14	1	2	Promoter (<=1kb)	5	16163503	16183701	20199	1	AGAP000868	AGAP000868-RA	0
X	10164845	10165245	401	*	8.79	9.79	0	10.97	1.36e-15	4.24e-14	1	1	Downstream (2-3kb)	5	10149405	10156525	7121	2	AGAP000577	AGAP000577-RD	-8320
X	906747	907147	401	*	8.78	9.78	0	10.96	1.44e-15	4.45e-14	2	0	Promoter (<=1kb)	5	906751	918772	12022	1	AGAP013380	AGAP013380-RA	0
X	6880621	6881021	401	*	8.77	9.77	0	10.95	1.49e-15	4.59e-14	1	1	Promoter (<=1kb)	5	6879686	6894564	14879	1	AGAP000378	AGAP000378-RA	935
X	5875524	5875924	401	*	8.77	9.77	0	10.94	1.61e-15	4.87e-14	0	2	Promoter (<=1kb)	5	5866613	5875559	8947	2	AGAP000336	AGAP000336-RA	0
X	22324204	22324604	401	*	8.85	9.85	0	11.01	1.62e-15	4.87e-14	0	2	Promoter (<=1kb)	5	22324224	22330158	5935	1	AGAP001065	AGAP001065-RE	0
X	14257157	14257557	401	*	8.75	9.75	0	10.93	1.63e-15	4.87e-14	2	0	Intron (AGAP000783-RA/AGAP000783, intron 3 of 8)	5	14245921	14266679	20759	2	AGAP000783	AGAP000783-RA	9122
X	3209655	3210055	401	*	8.74	9.74	0	10.92	1.91e-15	5.68e-14	0	2	Promoter (<=1kb)	5	3201611	3209952	8342	2	AGAP000195	AGAP000195-RA	0
X	14874897	14875297	401	*	8.73	9.73	0	10.91	1.99e-15	5.85e-14	0	2	Promoter (<=1kb)	5	14874419	14903324	28906	1	AGAP000812	AGAP000812-RA	478
X	9460854	9461254	401	*	8.85	9.85	0	11	2.04e-15	5.91e-14	2	0	Promoter (<=1kb)	5	9460831	9469965	9135	1	AGAP000526	AGAP000526-RA	23
X	4836914	4837314	401	*	8.72	9.72	0	10.9	2.05e-15	5.91e-14	2	1	Promoter (2-3kb)	5	4818589	4839375	20787	2	AGAP000255	AGAP000255-RD	2061
X	11659553	11659953	401	*	9.12	10.12	0	11.23	2.06e-15	5.91e-14	0	2	Promoter (<=1kb)	5	11655373	11659352	3980	2	AGAP000651	AGAP000651-RA	-201
X	1556001	1556401	401	*	8.71	9.71	0	10.89	2.09e-15	5.95e-14	2	2	Promoter (<=1kb)	5	1550317	1555952	5636	2	AGAP000095	AGAP000095-RB	-49
X	11476189	11476589	401	*	8.79	9.79	0	10.96	2.22e-15	6.26e-14	2	0	Intron (AGAP000639-RA/AGAP000639, intron 2 of 5)	5	11415445	11488785	73341	2	AGAP000639	AGAP000639-RA	12196
X	11526893	11527293	401	*	8.73	9.73	0	10.91	2.24e-15	6.28e-14	0	2	Promoter (<=1kb)	5	11508185	11526881	18697	2	AGAP000646	AGAP000646-RA	-12
X	14272503	14272903	401	*	8.81	9.81	0	10.97	2.34e-15	6.49e-14	2	0	Promoter (<=1kb)	5	14272803	14275118	2316	1	AGAP000784	AGAP000784-RA	0
X	2031150	2031550	401	*	8.8	9.8	0	10.96	2.35e-15	6.49e-14	2	1	5' UTR	5	2028124	2037975	9852	1	AGAP000126	AGAP000126-RA	3026
X	1107290	1107690	401	*	8.69	9.69	0	10.87	2.41e-15	6.59e-14	2	0	Promoter (<=1kb)	5	1098557	1107555	8999	2	AGAP000070	AGAP000070-RA	0
X	9952374	9952774	401	*	8.69	9.69	0	10.87	2.43e-15	6.59e-14	2	2	Intron (AGAP000561-RA/AGAP000561, intron 2 of 8)	5	9941407	9963302	21896	1	AGAP000561	AGAP000561-RA	10967
X	134796	135196	401	*	8.93	9.93	0	11.07	2.49e-15	6.71e-14	2	0	Promoter (<=1kb)	5	127704	134756	7053	2	AGAP000011	AGAP000011-RA	-40
X	8072813	8073213	401	*	8.75	9.75	0	10.92	2.79e-15	7.45e-14	2	2	Promoter (<=1kb)	5	8072620	8088217	15598	1	AGAP000467	AGAP000467-RB	193
X	4919265	4919665	401	*	8.63	9.63	0	10.82	3.41e-15	9.04e-14	1	1	Promoter (<=1kb)	5	4919509	4921713	2205	1	AGAP000261	AGAP000261-RA	0
X	1062597	1062997	401	*	8.62	9.62	0	10.81	3.61e-15	9.44e-14	2	0	Promoter (<=1kb)	5	1060754	1062050	1297	2	AGAP000069	AGAP000069-RA	-547
X	124095	124495	401	*	8.64	9.64	0	10.82	3.62e-15	9.44e-14	1	1	Promoter (<=1kb)	5	120548	124129	3582	2	AGAP000010	AGAP000010-RA	0
X	7710129	7710529	401	*	8.63	9.63	0	10.81	3.69e-15	9.56e-14	2	0	Promoter (<=1kb)	5	7710414	7717638	7225	1	AGAP000436	AGAP000436-RA	0
X	15824739	15825139	401	*	8.97	9.97	0	11.09	3.95e-15	1.02e-13	0	2	Intron (AGAP012991-RA/AGAP012991, intron 1 of 5)	5	15833389	15836389	3001	2	AGAP000858	AGAP000858-RA	11250
X	5415890	5416290	401	*	8.64	9.64	0	10.82	4e-15	1.02e-13	0	2	Intron (AGAP000306-RA/AGAP000306, intron 1 of 4)	5	5410287	5411262	976	1	AGAP000305	AGAP000305-RA	5603
X	2232226	2232626	401	*	9.1	10.1	0	11.19	4.13e-15	1.05e-13	0	2	Promoter (<=1kb)	5	2213770	2233007	19238	2	AGAP000145	AGAP000145-RA	381
X	18391657	18392057	401	*	8.69	9.69	0	10.86	4.67e-15	1.18e-13	2	0	Promoter (1-2kb)	5	18390406	18413125	22720	1	AGAP000961	AGAP000961-RA	1251
X	5055947	5056347	401	*	8.61	9.61	0	10.79	4.76e-15	1.19e-13	2	0	Intron (AGAP000281-RA/AGAP000281, intron 8 of 10)	5	5040238	5043715	3478	2	AGAP000280	AGAP000280-RA	-12232
X	4487029	4487429	401	*	8.73	9.73	0	10.89	4.79e-15	1.19e-13	1	2	Promoter (<=1kb)	5	4464198	4487101	22904	2	AGAP000237	AGAP000237-RA	0
X	6165834	6166234	401	*	8.57	9.57	0	10.76	4.91e-15	1.21e-13	0	2	Promoter (<=1kb)	5	6166032	6178804	12773	1	AGAP000349	AGAP000349-RA	0
X	2168034	2168434	401	*	8.64	9.64	0	10.81	5.04e-15	1.23e-13	2	0	Promoter (<=1kb)	5	2158301	2169006	10706	2	AGAP000141	AGAP000141-RA	572
X	9908084	9908484	401	*	8.6	9.6	0	10.78	5.52e-15	1.34e-13	2	0	Intron (AGAP000558-RB/AGAP000558, intron 1 of 5)	5	9918860	9929107	10248	1	AGAP000558	AGAP000558-RA	-10376
X	13173490	13173890	401	*	8.63	9.63	0	10.8	5.63e-15	1.36e-13	0	2	Distal Intergenic	5	13162864	13170313	7450	2	AGAP000726	AGAP000726-RA	-3177
X	7077371	7077771	401	*	8.58	9.58	0	10.76	7.15e-15	1.71e-13	2	2	Promoter (<=1kb)	5	7077774	7083087	5314	1	AGAP000385	AGAP000385-RA	-3
X	9843152	9843552	401	*	8.54	9.54	0	10.72	7.72e-15	1.84e-13	0	2	Promoter (<=1kb)	5	9839687	9843870	4184	2	AGAP000549	AGAP000549-RA	318
X	11664615	11665015	401	*	8.49	9.49	0	10.68	8.23e-15	1.94e-13	0	2	Promoter (<=1kb)	5	11655380	11664337	8958	2	AGAP000651	AGAP000651-RB	-278
UNKN	10286975	10287375	401	*	8.48	9.48	0	10.68	8.32e-15	1.95e-13	0	2	Distal Intergenic	7	10361657	10361812	156	2	AGAP029003	AGAP029003-RA	74437
X	6884105	6884505	401	*	8.76	9.76	0	10.9	8.53e-15	1.99e-13	2	0	Intron (AGAP000378-RA/AGAP000378, intron 4 of 4)	5	6879686	6894564	14879	1	AGAP000378	AGAP000378-RA	4419
X	14923936	14924336	401	*	8.48	9.48	0	10.67	8.66e-15	2e-13	1	2	Promoter (<=1kb)	5	14924009	14950975	26967	1	AGAP000815	AGAP000815-RA	0
X	1032123	1032523	401	*	8.46	9.46	0	10.65	9.53e-15	2.19e-13	2	0	Promoter (2-3kb)	5	1026072	1029625	3554	2	AGAP000066	AGAP000066-RA	-2498
X	2779958	2780358	401	*	8.72	9.72	0	10.86	9.73e-15	2.22e-13	2	0	Promoter (<=1kb)	5	2780430	2816494	36065	1	AGAP000159	AGAP000159-RA	-72
X	6841877	6842277	401	*	8.48	9.48	0	10.66	9.99e-15	2.27e-13	1	2	Distal Intergenic	5	6846913	6860990	14078	2	AGAP000374	AGAP000374-RA	18713
X	8264080	8264480	401	*	8.45	9.45	0	10.64	1.04e-14	2.33e-13	2	0	Promoter (<=1kb)	5	8264241	8269053	4813	1	AGAP000475	AGAP000475-RA	0
X	9833846	9834246	401	*	8.45	9.45	0	10.64	1.08e-14	2.4e-13	2	1	Promoter (<=1kb)	5	9831472	9834114	2643	2	AGAP000547	AGAP000547-RA	0
X	9796567	9796967	401	*	8.54	9.54	0	10.71	1.08e-14	2.4e-13	2	1	Promoter (2-3kb)	5	9799626	9802439	2814	1	AGAP000543	AGAP000543-RA	-2659
X	10018080	10018480	401	*	8.49	9.49	0	10.67	1.2e-14	2.66e-13	2	0	Promoter (<=1kb)	5	10011299	10018360	7062	2	AGAP000563	AGAP000563-RA	0
X	2101250	2101650	401	*	8.43	9.43	0	10.62	1.22e-14	2.67e-13	2	0	Promoter (<=1kb)	5	2101325	2106566	5242	1	AGAP000136	AGAP000136-RA	0
X	9856998	9857398	401	*	8.42	9.42	0	10.61	1.5e-14	3.27e-13	0	2	Promoter (<=1kb)	5	9857331	9862712	5382	1	AGAP000551	AGAP000551-RA	0
X	10517370	10517770	401	*	8.38	9.38	0	10.58	1.52e-14	3.28e-13	2	0	Promoter (<=1kb)	5	10517536	10527174	9639	1	AGAP000588	AGAP000588-RA	0
X	3075153	3075553	401	*	8.44	9.44	0	10.63	1.52e-14	3.28e-13	1	2	Promoter (<=1kb)	5	3075422	3081974	6553	1	AGAP000188	AGAP000188-RB	0
X	8429090	8429490	401	*	8.38	9.38	0	10.57	1.62e-14	3.47e-13	2	0	Promoter (<=1kb)	5	8427833	8429319	1487	2	AGAP000480	AGAP000480-RA	0
X	106567	106967	401	*	8.41	9.41	0	10.6	1.65e-14	3.51e-13	1	1	Intron (AGAP000009-RA/AGAP000009, intron 14 of 23)	5	112022	112119	98	2	AGAP028782	AGAP028782-RA	5152
X	7405006	7405406	401	*	8.36	9.36	0	10.56	1.74e-14	3.69e-13	1	1	Promoter (<=1kb)	5	7404352	7405250	899	2	AGAP000415	AGAP000415-RA	0
X	7091040	7091440	401	*	8.53	9.53	0	10.7	1.83e-14	3.85e-13	2	0	Intron (AGAP029657-RA/AGAP029657, intron 2 of 8)	5	7077774	7083087	5314	1	AGAP000385	AGAP000385-RD	13266
X	14269125	14269525	401	*	8.49	9.49	0	10.66	1.94e-14	4.06e-13	1	2	Promoter (2-3kb)	5	14245921	14266679	20759	2	AGAP000783	AGAP000783-RA	-2446
X	5401515	5401915	401	*	8.35	9.35	0	10.55	2.1e-14	4.37e-13	0	2	Promoter (<=1kb)	5	5401645	5405666	4022	1	AGAP000304	AGAP000304-RC	0
X	5104324	5104724	401	*	8.36	9.36	0	10.55	2.31e-14	4.78e-13	2	0	Distal Intergenic	5	5109537	5111961	2425	1	AGAP000283	AGAP000283-RA	-4813
X	13765025	13765425	401	*	7.71	8.7	2.06	6.18	2.7e-14	5.55e-13	0	2	Promoter (<=1kb)	5	13765206	13766963	1758	1	AGAP000757	AGAP000757-RA	0
X	9473670	9474070	401	*	8.45	9.45	0	10.62	2.71e-14	5.55e-13	2	2	Promoter (<=1kb)	5	9473978	9480310	6333	1	AGAP000528	AGAP000528-RA	0
X	14913289	14913689	401	*	8.35	9.35	0	10.54	2.94e-14	5.98e-13	0	2	Promoter (<=1kb)	5	14912127	14913229	1103	2	AGAP000813	AGAP000813-RA	-60
X	7296377	7296777	401	*	8.39	9.39	0	10.57	2.98e-14	6.01e-13	2	0	Promoter (<=1kb)	5	7286093	7296604	10512	2	AGAP000403	AGAP000403-RA	0
X	11688643	11689043	401	*	8.27	9.27	0	10.47	3.01e-14	6.04e-13	1	2	Promoter (<=1kb)	5	11681941	11688861	6921	2	AGAP000653	AGAP000653-RA	0
X	18319496	18319896	401	*	6.97	7.88	3.91	4	3.03e-14	6.04e-13	2	0	Promoter (<=1kb)	5	18319644	18321016	1373	1	AGAP000948	AGAP000948-RA	0
X	1569087	1569487	401	*	8.3	9.3	0	10.49	3.14e-14	6.24e-13	1	1	Promoter (<=1kb)	5	1568954	1577105	8152	1	AGAP000097	AGAP000097-RA	133
X	18328360	18328760	401	*	8.37	9.37	0	10.55	3.41e-14	6.74e-13	0	2	Promoter (<=1kb)	5	18326878	18328426	1549	2	AGAP000950	AGAP000950-RA	0
UNKN	10282861	10283261	401	*	8.26	9.26	0	10.46	3.76e-14	7.37e-13	2	2	Distal Intergenic	7	10361657	10361812	156	2	AGAP029003	AGAP029003-RA	78551
X	16838689	16839089	401	*	8.25	9.25	0	10.45	3.79e-14	7.4e-13	0	2	Distal Intergenic	5	16800040	16835110	35071	2	AGAP000893	AGAP000893-RA	-3579
X	17497177	17497577	401	*	8.29	9.29	0	10.48	3.86e-14	7.49e-13	0	2	Promoter (1-2kb)	5	17495729	17498912	3184	2	AGAP000927	AGAP000927-RA	1335
X	11488471	11488871	401	*	8.22	9.22	0	10.43	3.98e-14	7.68e-13	2	0	Promoter (<=1kb)	5	11415445	11488785	73341	2	AGAP000639	AGAP000639-RA	0
X	7787883	7788283	401	*	8.32	9.32	0	10.51	4.21e-14	8.08e-13	0	2	Promoter (<=1kb)	5	7782461	7788459	5999	2	AGAP000441	AGAP000441-RA	176
X	1537468	1537868	401	*	8.22	9.22	0	10.43	4.51e-14	8.6e-13	2	2	Promoter (<=1kb)	5	1537681	1539215	1535	1	AGAP000092	AGAP000092-RA	0
X	800157	800557	401	*	8.22	9.22	0	10.42	4.79e-14	9.08e-13	2	1	Promoter (<=1kb)	5	790280	800139	9860	2	AGAP012954	AGAP012954-RA	-18
X	12428103	12428503	401	*	8.38	9.38	0	10.55	4.82e-14	9.1e-13	0	2	Promoter (<=1kb)	5	12426459	12428308	1850	2	AGAP000689	AGAP000689-RA	0
UNKN	41507949	41508349	401	*	8.97	0	9.97	-11.62	4.96e-14	9.3e-13	2	0	Distal Intergenic	7	41485282	41486039	758	2	AGAP028965	AGAP028965-RA	-21910
X	2238459	2238859	401	*	8.25	9.25	0	10.45	5.16e-14	9.63e-13	2	0	Distal Intergenic	5	2213770	2233007	19238	2	AGAP000145	AGAP000145-RA	-5452
X	7706517	7706917	401	*	8.25	9.25	0	10.44	5.34e-14	9.92e-13	1	1	Promoter (<=1kb)	5	7701644	7706535	4892	2	AGAP000434	AGAP000434-RA	0
X	5099996	5100396	401	*	8.26	9.26	0	10.45	5.39e-14	9.96e-13	2	0	Promoter (1-2kb)	5	5044431	5098284	53854	2	AGAP000281	AGAP000281-RA	-1712
X	11510580	11510980	401	*	8.21	9.21	0	10.41	6.18e-14	1.13e-12	0	2	Intron (AGAP000646-RA/AGAP000646, intron 2 of 2)	5	11508185	11526881	18697	2	AGAP000646	AGAP000646-RA	15901
X	15347980	15348380	401	*	8.3	9.3	0	10.48	6.22e-14	1.14e-12	0	2	Promoter (<=1kb)	5	15348090	15353483	5394	1	AGAP000826	AGAP000826-RA	0
X	13706464	13706864	401	*	8.2	9.2	0	10.39	6.31e-14	1.15e-12	0	2	Exon (AGAP000748-RA/AGAP000748, exon 2 of 4)	5	13712077	13714950	2874	1	AGAP000749	AGAP000749-RA	-5213
X	4606557	4606957	401	*	8.25	9.25	0	10.44	6.82e-14	1.23e-12	2	2	Promoter (<=1kb)	5	4606870	4609898	3029	1	AGAP000252	AGAP000252-RA	0
X	14824984	14825384	401	*	8.22	9.22	0	10.41	6.87e-14	1.24e-12	0	2	Promoter (<=1kb)	5	14803452	14825980	22529	2	AGAP000807	AGAP000807-RA	596
X	2337175	2337575	401	*	8.13	9.13	0	10.33	7.16e-14	1.28e-12	2	1	Promoter (<=1kb)	5	2337429	2346372	8944	1	AGAP000149	AGAP000149-RA	0
X	11283312	11283712	401	*	8.16	9.16	0	10.36	7.22e-14	1.29e-12	0	2	Promoter (<=1kb)	5	11283576	11289116	5541	1	AGAP000627	AGAP000627-RA	0
X	11201925	11202325	401	*	8.13	9.13	0	10.33	7.32e-14	1.3e-12	0	2	Promoter (<=1kb)	5	11201946	11207166	5221	1	AGAP000615	AGAP000615-RA	0
X	11793494	11793894	401	*	8.12	9.12	0	10.33	7.58e-14	1.34e-12	0	2	Promoter (<=1kb)	5	11783528	11793374	9847	2	AGAP000663	AGAP000663-RB	-120
UNKN	38193608	38194008	401	*	6.64	1.58	7.62	-6.1	7.75e-14	1.36e-12	2	1	Distal Intergenic	7	38206908	38207318	411	2	AGAP028841	AGAP028841-RA	13310
X	789200	789600	401	*	7.16	8.15	1.21	6.37	7.9e-14	1.38e-12	2	0	Promoter (<=1kb)	5	779216	788489	9274	2	AGAP000048	AGAP000048-RA	-711
X	3372850	3373250	401	*	8.11	9.11	0	10.32	7.98e-14	1.38e-12	2	0	Promoter (<=1kb)	5	3356005	3373136	17132	2	AGAP000203	AGAP000203-RB	0
X	10039854	10040254	401	*	8.1	9.1	0	10.31	8.25e-14	1.43e-12	0	2	Promoter (<=1kb)	5	10035804	10040139	4336	2	AGAP000566	AGAP000566-RA	0
X	13859287	13859687	401	*	8.15	9.15	0	10.35	8.69e-14	1.49e-12	0	2	Promoter (<=1kb)	5	13856378	13859453	3076	2	AGAP000770	AGAP000770-RA	0
X	5905366	5905766	401	*	8.13	9.13	0	10.33	9.45e-14	1.62e-12	2	1	Promoter (<=1kb)	5	5905558	5911115	5558	1	AGAP000343	AGAP000343-RA	0
X	15724883	15725283	401	*	8.08	9.08	0	10.29	1e-13	1.69e-12	0	2	Promoter (<=1kb)	5	15724065	15725189	1125	2	AGAP000851	AGAP000851-RA	0
X	14324401	14324801	401	*	8.12	9.12	0	10.32	1e-13	1.69e-12	0	2	Promoter (<=1kb)	5	14325021	14343038	18018	1	AGAP000787	AGAP000787-RA	-220
X	23493590	23493990	401	*	8.2	9.2	0	10.38	1.01e-13	1.69e-12	0	2	Promoter (<=1kb)	5	23455889	23493707	37819	2	AGAP001082	AGAP001082-RA	0
X	19355420	19355820	401	*	8.11	9.11	0	10.31	1.02e-13	1.7e-12	0	2	Promoter (<=1kb)	5	19351376	19355452	4077	2	AGAP001011	AGAP001011-RA	0
X	11211379	11211779	401	*	8.2	9.2	0	10.39	1.02e-13	1.7e-12	1	2	Promoter (<=1kb)	5	11211422	11214690	3269	1	AGAP000617	AGAP000617-RB	0
X	8010826	8011226	401	*	8.09	9.09	0	10.3	1.03e-13	1.7e-12	2	0	Promoter (<=1kb)	5	7971847	8011061	39215	2	AGAP000461	AGAP000461-RA	0
X	79351	79751	401	*	8.24	9.24	0	10.42	1.05e-13	1.74e-12	2	1	Distal Intergenic	5	83817	88773	4957	2	AGAP000007	AGAP000007-RA	9022
X	14419410	14419810	401	*	7.04	8.03	1.21	6.25	1.09e-13	1.79e-12	1	2	Promoter (<=1kb)	5	14419729	14437787	18059	1	AGAP000792	AGAP000792-RA	0
X	10651943	10652343	401	*	8.07	9.07	0	10.28	1.09e-13	1.79e-12	2	2	Promoter (<=1kb)	5	10645005	10653152	8148	2	AGAP000595	AGAP000595-RA	809
X	18267814	18268214	401	*	8.36	9.36	0	10.52	1.16e-13	1.9e-12	0	2	Promoter (<=1kb)	5	18254537	18268004	13468	2	AGAP000943	AGAP000943-RA	0
X	3061947	3062347	401	*	8.2	9.2	0	10.38	1.17e-13	1.9e-12	2	0	Promoter (<=1kb)	5	3062107	3068297	6191	1	AGAP000187	AGAP000187-RA	0
X	15378892	15379292	401	*	8.15	9.15	0	10.34	1.29e-13	2.09e-12	1	1	Promoter (<=1kb)	5	15378924	15383302	4379	1	AGAP000832	AGAP000832-RA	0
X	7193010	7193410	401	*	8.05	9.05	0	10.26	1.36e-13	2.19e-12	2	0	Promoter (<=1kb)	5	7193219	7197077	3859	1	AGAP000393	AGAP000393-RA	0
X	12681478	12681878	401	*	8.01	9.01	0	10.22	1.46e-13	2.34e-12	0	2	Promoter (<=1kb)	5	12681512	12699139	17628	1	AGAP000708	AGAP000708-RA	0
X	17009144	17009544	401	*	8.54	9.49	4.7	4.64	1.59e-13	2.53e-12	0	2	Promoter (<=1kb)	5	17009071	17025050	15980	1	AGAP000900	AGAP000900-RA	73
X	7434017	7434417	401	*	8.06	9.06	0	10.26	1.62e-13	2.57e-12	0	2	Downstream (2-3kb)	5	7437022	7438315	1294	2	AGAP000416	AGAP000416-RB	3898
X	7775693	7776093	401	*	7.97	8.97	0	10.19	1.75e-13	2.77e-12	2	0	Exon (AGAP000440-RA/AGAP000440, exon 4 of 9)	5	7772090	7780456	8367	1	AGAP000440	AGAP000440-RA	3603
X	601632	602032	401	*	7.99	8.99	0	10.21	1.78e-13	2.79e-12	2	0	Distal Intergenic	5	607779	620396	12618	1	AGAP000043	AGAP000043-RA	-5747
X	10223646	10224046	401	*	7.98	8.98	0	10.19	1.79e-13	2.79e-12	0	2	Distal Intergenic	5	10205284	10208627	3344	1	AGAP029660	AGAP029660-RA	18362
X	17044701	17045101	401	*	7.98	8.98	0	10.19	2.22e-13	3.46e-12	0	2	Promoter (<=1kb)	5	17044954	17052540	7587	1	AGAP000903	AGAP000903-RA	0
X	4571070	4571470	401	*	7.57	8.55	2.35	5.78	2.24e-13	3.46e-12	2	0	Promoter (<=1kb)	5	4572161	4575744	3584	1	AGAP000248	AGAP000248-RA	-691
X	13913667	13914067	401	*	7.94	8.94	0	10.16	2.24e-13	3.46e-12	1	2	Promoter (<=1kb)	5	13891135	13913937	22803	2	AGAP000774	AGAP000774-RA	0
X	141646	142046	401	*	8.02	9.02	0	10.22	2.27e-13	3.49e-12	2	0	Distal Intergenic	5	146181	147832	1652	1	AGAP000012	AGAP000012-RA	-4135
X	1578380	1578780	401	*	7.94	8.94	0	10.15	2.31e-13	3.54e-12	1	1	Promoter (<=1kb)	5	1578586	1580968	2383	1	AGAP000098	AGAP000098-RA	0
X	7108816	7109216	401	*	8.23	9.23	0	10.39	2.44e-13	3.72e-12	2	1	Promoter (1-2kb)	5	7063083	7110784	47702	2	AGAP029657	AGAP029657-RA	1568
X	11581583	11581983	401	*	8	9	0	10.2	2.64e-13	4.01e-12	2	0	Distal Intergenic	5	11593690	11595622	1933	1	AGAP000648	AGAP000648-RA	-11707
X	4937274	4937674	401	*	7.92	8.92	0	10.14	2.83e-13	4.27e-12	2	0	Promoter (<=1kb)	5	4937232	4952623	15392	1	AGAP000264	AGAP000264-RA	42
X	5732241	5732641	401	*	7.9	8.9	0	10.12	2.9e-13	4.36e-12	2	0	Promoter (<=1kb)	5	5723668	5732265	8598	2	AGAP000323	AGAP000323-RA	0
X	5700659	5701059	401	*	8.4	9.4	0	10.52	2.99e-13	4.47e-12	2	0	Promoter (1-2kb)	5	5698848	5711854	13007	1	AGAP000321	AGAP000321-RB	1811
X	9905835	9906235	401	*	8.23	9.23	0	10.39	3.19e-13	4.75e-12	2	2	Intron (AGAP000558-RB/AGAP000558, intron 1 of 5)	5	9897299	9929107	31809	1	AGAP000558	AGAP000558-RB	8536
X	7115641	7116041	401	*	7.87	8.87	0	10.09	3.22e-13	4.77e-12	2	0	Promoter (<=1kb)	5	7113179	7115877	2699	2	AGAP000387	AGAP000387-RA	0
X	1418182	1418582	401	*	7.88	8.88	0	10.1	3.25e-13	4.81e-12	0	2	Promoter (<=1kb)	5	1418523	1422973	4451	1	AGAP000081	AGAP000081-RA	0
X	7279873	7280273	401	*	7.07	7.98	4.03	3.83	3.44e-13	5.06e-12	0	2	Promoter (<=1kb)	5	7278599	7280164	1566	2	AGAP000402	AGAP000402-RA	0
X	9475819	9476219	401	*	7.99	8.99	0	10.18	3.46e-13	5.07e-12	0	2	Promoter (1-2kb)	5	9473978	9480310	6333	1	AGAP000528	AGAP000528-RA	1841
X	12134223	12134623	401	*	8.03	9.03	0	10.22	3.47e-13	5.07e-12	2	0	Promoter (<=1kb)	5	12134321	12149887	15567	1	AGAP000684	AGAP000684-RA	0
UNKN	31852084	31852484	401	*	6.94	7.82	4.25	3.57	3.56e-13	5.17e-12	2	2	Distal Intergenic	7	31790587	31791603	1017	2	AGAP012824	AGAP012824-RA	-60481
X	5473930	5474330	401	*	7.9	8.9	0	10.12	3.59e-13	5.19e-12	1	2	Promoter (<=1kb)	5	5474327	5479640	5314	1	AGAP000311	AGAP000311-RA	0
X	5679249	5679649	401	*	7.85	8.85	0	10.07	3.75e-13	5.4e-12	0	2	Promoter (<=1kb)	5	5679568	5695742	16175	1	AGAP000320	AGAP000320-RB	0
X	18579133	18579533	401	*	8.03	9.03	0	10.21	4.08e-13	5.85e-12	2	2	Downstream (1-2kb)	5	18569272	18570787	1516	2	AGAP000967	AGAP000967-RA	-8346
X	7690597	7690997	401	*	7.83	8.83	0	10.05	4.41e-13	6.3e-12	0	2	Promoter (<=1kb)	5	7690859	7691632	774	1	AGAP000432	AGAP000432-RA	0
X	22379173	22379573	401	*	8.25	9.25	0	10.39	4.44e-13	6.32e-12	1	1	Distal Intergenic	5	22363527	22365386	1860	1	AGAP001067	AGAP001067-RA	15646
X	11237190	11237590	401	*	7.88	8.88	0	10.09	4.52e-13	6.41e-12	2	0	Promoter (<=1kb)	5	11226418	11237469	11052	2	AGAP000620	AGAP000620-RA	0
X	11854129	11854529	401	*	7.95	8.95	0	10.14	4.57e-13	6.46e-12	0	2	Promoter (<=1kb)	5	11847817	11854831	7015	2	AGAP000671	AGAP000671-RA	302
X	18918633	18919033	401	*	7.8	8.8	0	10.03	4.89e-13	6.88e-12	0	2	Promoter (<=1kb)	5	18918716	18925106	6391	1	AGAP000985	AGAP000985-RA	0
X	408372	408772	401	*	7.93	8.93	0	10.13	4.93e-13	6.91e-12	2	0	Promoter (2-3kb)	5	405473	427161	21689	1	AGAP000032	AGAP000032-RA	2899
X	5417301	5417701	401	*	7.91	8.91	0	10.11	5.33e-13	7.44e-12	2	0	5' UTR	5	5410287	5411262	976	1	AGAP000305	AGAP000305-RA	7014
X	10021633	10022033	401	*	7.81	8.81	0	10.03	5.44e-13	7.56e-12	2	0	Promoter (<=1kb)	5	10021943	10032881	10939	1	AGAP000565	AGAP000565-RC	0
X	11747557	11747957	401	*	8.1	9.1	0	10.26	5.83e-13	8.07e-12	2	0	Promoter (<=1kb)	5	11732235	11748297	16063	2	AGAP000659	AGAP000659-RA	340
X	11759860	11760260	401	*	7.94	8.94	0	10.13	6.03e-13	8.31e-12	2	0	Promoter (<=1kb)	5	11761113	11772470	11358	1	AGAP000662	AGAP000662-RA	-853
X	13707838	13708238	401	*	7.82	8.82	0	10.03	6.42e-13	8.81e-12	2	0	Intron (AGAP000748-RA/AGAP000748, intron 1 of 3)	5	13712077	13714950	2874	1	AGAP000749	AGAP000749-RA	-3839
X	15371125	15371525	401	*	7.75	8.75	0	9.97	7.19e-13	9.84e-12	2	0	Promoter (<=1kb)	5	15365554	15371384	5831	2	AGAP000830	AGAP000830-RA	0
X	2865769	2866169	401	*	7.95	8.95	0	10.14	7.71e-13	1.05e-11	2	0	Promoter (<=1kb)	5	2865740	2870153	4414	1	AGAP000167	AGAP000167-RA	29
X	19039451	19039851	401	*	7.75	8.75	0	9.97	7.8e-13	1.06e-11	2	0	Promoter (1-2kb)	5	19029798	19038064	8267	2	AGAP029166	AGAP029166-RA	-1387
X	10028390	10028790	401	*	7.72	8.72	0	9.95	7.98e-13	1.08e-11	2	0	Promoter (<=1kb)	5	10028003	10032881	4879	1	AGAP000565	AGAP000565-RA	387
X	1260723	1261123	401	*	7.85	8.85	0	10.05	8.06e-13	1.08e-11	1	1	Promoter (<=1kb)	5	1254630	1261036	6407	2	AGAP000076	AGAP000076-RA	0
X	11945508	11945908	401	*	7.72	8.72	0	9.94	8.3e-13	1.11e-11	0	2	Promoter (<=1kb)	5	11915871	11944615	28745	2	AGAP000673	AGAP000673-RA	-893
X	16707242	16707642	401	*	7.8	8.8	0	10.01	8.92e-13	1.19e-11	0	2	Promoter (<=1kb)	5	16705324	16707385	2062	2	AGAP000881	AGAP000881-RA	0
X	23497940	23498340	401	*	7.69	8.69	0	9.91	9.61e-13	1.28e-11	0	2	Promoter (<=1kb)	5	23498802	23501415	2614	1	AGAP001083	AGAP001083-RB	-462
X	18342963	18343363	401	*	7.81	8.81	0	10.01	9.74e-13	1.29e-11	0	2	Promoter (<=1kb)	5	18343379	18352636	9258	1	AGAP000954	AGAP000954-RD	-16
X	12102831	12103231	401	*	7.68	8.68	0	9.91	1e-12	1.32e-11	2	0	Promoter (<=1kb)	5	12077792	12102922	25131	2	AGAP012986	AGAP012986-RB	0
X	11535038	11535438	401	*	7.72	8.72	0	9.94	1.05e-12	1.38e-11	1	1	Distal Intergenic	5	11531739	11532150	412	1	AGAP000647	AGAP000647-RA	3299
X	5698436	5698836	401	*	7.93	8.93	0	10.11	1.05e-12	1.38e-11	0	2	Promoter (<=1kb)	5	5698848	5711854	13007	1	AGAP000321	AGAP000321-RA	-12
X	1651429	1651829	401	*	7.68	8.68	0	9.9	1.1e-12	1.44e-11	2	1	Distal Intergenic	5	1646371	1647834	1464	2	AGAP001493	AGAP001493-RA	-3595
X	14393745	14394145	401	*	7.74	8.74	0	9.95	1.14e-12	1.48e-11	0	2	Promoter (<=1kb)	5	14390947	14393982	3036	2	AGAP000790	AGAP000790-RA	0
X	10132480	10132880	401	*	7.8	8.8	0	10	1.2e-12	1.56e-11	0	2	Promoter (<=1kb)	5	10126901	10132605	5705	2	AGAP000575	AGAP000575-RA	0
X	16147140	16147540	401	*	7.67	8.67	0	9.9	1.24e-12	1.6e-11	0	2	Promoter (<=1kb)	5	16101018	16147394	46377	2	AGAP000865	AGAP000865-RA	0
X	16129939	16130339	401	*	7.64	8.64	0	9.87	1.27e-12	1.63e-11	2	0	Intron (AGAP000865-RA/AGAP000865, intron 2 of 11)	5	16101018	16147394	46377	2	AGAP000865	AGAP000865-RA	17055
X	11598968	11599368	401	*	7.66	8.66	0	9.88	1.3e-12	1.67e-11	2	0	Promoter (<=1kb)	5	11597718	11599288	1571	2	AGAP000649	AGAP000649-RA	0
X	15730912	15731312	401	*	7.68	8.68	0	9.9	1.35e-12	1.73e-11	2	0	Promoter (<=1kb)	5	15728709	15731359	2651	2	AGAP000852	AGAP000852-RA	47
2L	2964953	2965353	401	*	7.64	8.64	0	9.87	1.39e-12	1.77e-11	1	1	Promoter (2-3kb)	1	2965739	2967485	1747	2	AGAP004735	AGAP004735-RA	2132
X	20099824	20100224	401	*	8.52	9.52	0	10.57	1.47e-12	1.86e-11	0	2	Promoter (<=1kb)	5	20100627	20158206	57580	1	AGAP001043	AGAP001043-RA	-403
X	15549797	15550197	401	*	7.62	8.62	0	9.85	1.62e-12	2.05e-11	2	0	Promoter (<=1kb)	5	15540274	15549953	9680	2	AGAP000841	AGAP000841-RA	0
X	18262902	18263302	401	*	7.95	8.95	0	10.12	1.71e-12	2.15e-11	0	2	Intron (AGAP000943-RA/AGAP000943, intron 2 of 6)	5	18254537	18268004	13468	2	AGAP000943	AGAP000943-RA	4702
X	13851623	13852023	401	*	7.96	8.96	0	10.12	1.72e-12	2.15e-11	1	1	Promoter (<=1kb)	5	13845732	13852853	7122	2	AGAP000769	AGAP000769-RA	830
X	16954613	16955013	401	*	7.59	8.59	0	9.82	1.77e-12	2.22e-11	2	0	Promoter (<=1kb)	5	16954635	16956590	1956	1	AGAP000897	AGAP000897-RA	0
X	13683067	13683467	401	*	7.64	8.64	0	9.86	1.83e-12	2.28e-11	0	2	5' UTR	5	13679709	13699672	19964	1	AGAP000747	AGAP000747-RA	3358
X	7267292	7267692	401	*	7.67	8.67	0	9.88	2e-12	2.48e-11	2	0	Promoter (2-3kb)	5	7249711	7270283	20573	2	AGAP000399	AGAP000399-RA	2591
2L	44716036	44716436	401	*	7.88	8.88	0	10.05	2.08e-12	2.58e-11	1	2	Promoter (1-2kb)	1	44717890	44726710	8821	1	AGAP007256	AGAP007256-RA	-1454
X	2334142	2334542	401	*	7.61	8.61	0	9.83	2.26e-12	2.78e-11	2	0	Promoter (<=1kb)	5	2329924	2334904	4981	2	AGAP000147	AGAP000147-RA	362
X	1520477	1520877	401	*	7.68	8.68	0	9.89	2.31e-12	2.83e-11	1	1	Intron (AGAP000090-RA/AGAP000090, intron 2 of 5)	5	1512423	1531038	18616	1	AGAP000090	AGAP000090-RA	8054
X	2481679	2482079	401	*	7.88	8.88	0.18	8.9	2.34e-12	2.86e-11	2	0	Promoter (<=1kb)	5	2481982	2484621	2640	1	AGAP013500	AGAP013500-RA	0
X	15676661	15677061	401	*	7.62	8.62	0	9.84	2.36e-12	2.87e-11	2	1	Promoter (<=1kb)	5	15677754	15692650	14897	1	AGAP000847	AGAP000847-RD	-693
X	17588670	17589070	401	*	7.54	8.54	0	9.77	2.42e-12	2.93e-11	0	2	Promoter (<=1kb)	5	17570358	17588649	18292	2	AGAP000930	AGAP000930-RA	-21
X	9119516	9119916	401	*	7.6	8.6	0	9.82	2.43e-12	2.94e-11	1	1	Distal Intergenic	5	9114570	9115737	1168	2	AGAP000516	AGAP000516-RA	-3779
X	23756298	23756698	401	*	7.53	8.53	0	9.76	2.48e-12	2.99e-11	0	2	Distal Intergenic	5	23749156	23749689	534	1	AGAP001089	AGAP001089-RA	7142
X	802913	803313	401	*	7.52	8.52	0	9.76	2.54e-12	3.05e-11	2	0	Promoter (<=1kb)	5	803026	810496	7471	1	AGAP000049	AGAP000049-RA	0
X	7272361	7272761	401	*	7.53	8.53	0	9.76	2.6e-12	3.12e-11	0	2	Promoter (<=1kb)	5	7272597	7275902	3306	1	AGAP000400	AGAP000400-RA	0
X	211180	211580	401	*	7.54	8.54	0	9.77	2.62e-12	3.12e-11	2	0	Promoter (1-2kb)	5	209892	238150	28259	1	AGAP000017	AGAP000017-RC	1288
X	19954570	19954970	401	*	7.51	8.51	0	9.74	2.79e-12	3.32e-11	0	2	Distal Intergenic	5	19938332	19941402	3071	2	AGAP001037	AGAP001037-RA	-13168
X	9820323	9820723	401	*	7.51	8.51	0	9.75	2.81e-12	3.33e-11	2	0	Promoter (<=1kb)	5	9814122	9820580	6459	2	AGAP000545	AGAP000545-RA	0
X	15615028	15615428	401	*	8.09	9.09	0	10.21	2.84e-12	3.35e-11	1	2	Promoter (1-2kb)	5	15616851	15692650	75800	1	AGAP000847	AGAP000847-RA	-1423
X	7107033	7107433	401	*	7.63	8.63	0	9.84	2.85e-12	3.36e-11	2	0	Intron (AGAP029657-RA/AGAP029657, intron 1 of 8)	5	7063083	7110784	47702	2	AGAP029657	AGAP029657-RA	3351
X	11496977	11497377	401	*	7.63	8.63	0	9.84	2.94e-12	3.45e-11	2	1	Distal Intergenic	5	11415445	11488785	73341	2	AGAP000639	AGAP000639-RA	-8192
X	15786146	15786546	401	*	7.48	8.48	0	9.72	3.29e-12	3.85e-11	2	0	Promoter (<=1kb)	5	15786439	15788887	2449	1	AGAP000856	AGAP000856-RA	0
X	18251147	18251547	401	*	7.52	8.52	0	9.74	3.7e-12	4.31e-11	2	0	Promoter (<=1kb)	5	18244403	18251267	6865	2	AGAP000941	AGAP000941-RA	0
X	15577829	15578229	401	*	7.46	8.46	0	9.7	3.72e-12	4.32e-11	0	2	5' UTR	5	15566918	15582017	15100	2	AGAP000844	AGAP000844-RA	3788
X	15552451	15552851	401	*	6.55	7.48	3.08	4.27	3.75e-12	4.33e-11	0	2	Promoter (<=1kb)	5	15552597	15555797	3201	1	AGAP013101	AGAP013101-RA	0
X	396123	396523	401	*	7.51	8.51	0	9.74	3.75e-12	4.33e-11	2	1	5' UTR	5	374582	400558	25977	2	AGAP000029	AGAP000029-RA	4035
X	10546990	10547390	401	*	7.73	8.73	0	9.91	4.12e-12	4.74e-11	2	0	5' UTR	5	10537380	10589810	52431	1	AGAP000591	AGAP000591-RA	9610
X	9493396	9493796	401	*	7.17	8.06	4.39	3.72	4.19e-12	4.8e-11	0	2	Promoter (<=1kb)	5	9493597	9506017	12421	1	AGAP000532	AGAP000532-RA	0
X	7892447	7892847	401	*	7.44	8.44	0	9.67	4.25e-12	4.86e-11	2	0	Promoter (<=1kb)	5	7892602	7901380	8779	1	AGAP000452	AGAP000452-RA	0
X	16741714	16742114	401	*	7.46	8.46	0	9.69	4.36e-12	4.97e-11	0	2	Promoter (<=1kb)	5	16737314	16741889	4576	2	AGAP000886	AGAP000886-RA	0
X	9115445	9115845	401	*	7.55	8.55	0	9.77	4.38e-12	4.97e-11	1	1	Promoter (<=1kb)	5	9114570	9115737	1168	2	AGAP000516	AGAP000516-RA	0
X	6776080	6776480	401	*	7.48	8.48	0	9.7	4.41e-12	4.98e-11	2	2	Promoter (<=1kb)	5	6776805	6803638	26834	1	AGAP000368	AGAP000368-RA	-325
UNKN	30911811	30912211	401	*	7.53	8.53	0	9.75	4.47e-12	5.04e-11	2	0	Distal Intergenic	7	30917404	30917826	423	1	AGAP012812	AGAP012812-RA	-5193
X	8761791	8762191	401	*	6.96	7.95	0.47	6.82	4.57e-12	5.14e-11	1	1	Promoter (<=1kb)	5	8762002	8764579	2578	1	AGAP000498	AGAP000498-RB	0
X	5139322	5139722	401	*	7.41	8.41	0	9.65	4.87e-12	5.46e-11	2	0	Promoter (<=1kb)	5	5130353	5139642	9290	2	AGAP000290	AGAP000290-RA	0
X	9782454	9782854	401	*	7.49	8.49	0	9.71	4.91e-12	5.47e-11	2	0	Distal Intergenic	5	9689149	9778668	89520	2	AGAP013055	AGAP013055-RA	-3786
X	11563632	11564032	401	*	8.6	9.6	0	10.59	4.91e-12	5.47e-11	2	0	Distal Intergenic	5	11593690	11595622	1933	1	AGAP000648	AGAP000648-RA	-29658
X	1925791	1926191	401	*	7.41	8.41	0	9.65	5.14e-12	5.7e-11	2	0	Promoter (<=1kb)	5	1918845	1925946	7102	2	AGAP000116	AGAP000116-RA	0
X	9046366	9046766	401	*	7.65	8.65	0	9.84	5.26e-12	5.81e-11	2	1	Promoter (<=1kb)	5	9046720	9093362	46643	1	AGAP000512	AGAP000512-RA	0
X	1564023	1564423	401	*	7.4	8.4	0	9.64	5.29e-12	5.83e-11	2	0	Promoter (1-2kb)	5	1565449	1566851	1403	1	AGAP000096	AGAP000096-RA	-1026
X	13831280	13831680	401	*	7.46	8.46	0	9.68	5.35e-12	5.88e-11	0	2	Promoter (<=1kb)	5	13831596	13843473	11878	1	AGAP000768	AGAP000768-RA	0
X	7406767	7407167	401	*	7.46	8.46	0	9.69	5.49e-12	6.02e-11	2	0	Promoter (1-2kb)	5	7404352	7405250	899	2	AGAP000415	AGAP000415-RA	-1517
X	8668838	8669238	401	*	7.41	8.41	0	9.65	5.53e-12	6.04e-11	2	0	5' UTR	5	8626681	8673482	46802	2	AGAP000489	AGAP000489-RA	4244
X	148767	149167	401	*	7.47	8.47	0	9.7	5.55e-12	6.04e-11	2	0	Promoter (<=1kb)	5	148957	163951	14995	1	AGAP000013	AGAP000013-RA	0
X	6845336	6845736	401	*	7.39	8.39	0	9.63	5.83e-12	6.32e-11	0	2	Downstream (1-2kb)	5	6846913	6860990	14078	2	AGAP000374	AGAP000374-RA	15254
UNKN	24916346	24916746	401	*	7.39	8.39	0	9.63	5.88e-12	6.36e-11	1	1	Promoter (<=1kb)	7	24915268	24916463	1196	2	AGAP012717	AGAP012717-RA	0
X	7768342	7768742	401	*	7.39	8.39	0	9.62	5.92e-12	6.39e-11	2	0	Promoter (<=1kb)	5	7768368	7769746	1379	1	AGAP000439	AGAP000439-RA	0
X	12058199	12058599	401	*	7.49	8.49	0	9.71	6.24e-12	6.71e-11	0	2	Promoter (2-3kb)	5	12037003	12060602	23600	2	AGAP000675	AGAP000675-RA	2003
X	13160707	13161107	401	*	7.38	8.38	0	9.62	6.56e-12	7.03e-11	0	2	Promoter (<=1kb)	5	13158747	13161245	2499	2	AGAP000725	AGAP000725-RA	138
2L	30041912	30042312	401	*	9.12	10.1	3.28	6.47	6.89e-12	7.37e-11	2	0	Distal Intergenic	1	30093121	30106185	13065	1	AGAP006345	AGAP006345-RA	-50809
X	52459	52859	401	*	7.36	8.36	0	9.6	7.22e-12	7.69e-11	2	0	Distal Intergenic	5	32382	38843	6462	2	AGAP000005	AGAP000005-RA	-13616
X	17165238	17165638	401	*	7.35	8.35	0	9.59	7.27e-12	7.72e-11	2	2	Promoter (<=1kb)	5	17165316	17171737	6422	1	AGAP000912	AGAP000912-RA	0
X	5098603	5099003	401	*	7.36	8.36	0	9.6	7.43e-12	7.86e-11	2	0	Promoter (<=1kb)	5	5044431	5098284	53854	2	AGAP000281	AGAP000281-RA	-319
X	2488696	2489096	401	*	7.35	8.35	0	9.59	7.44e-12	7.86e-11	1	1	Promoter (<=1kb)	5	2489002	2491230	2229	1	AGAP000155	AGAP000155-RA	0
X	13679632	13680032	401	*	7.5	8.5	0	9.71	7.63e-12	8.03e-11	0	2	Promoter (<=1kb)	5	13679709	13699672	19964	1	AGAP000747	AGAP000747-RA	0
X	12060519	12060919	401	*	7.41	8.41	0	9.63	7.83e-12	8.22e-11	0	2	Promoter (<=1kb)	5	12037003	12060602	23600	2	AGAP000675	AGAP000675-RA	0
X	4177287	4177687	401	*	7.37	8.37	0	9.6	8.19e-12	8.57e-11	2	0	Promoter (<=1kb)	5	4169109	4176611	7503	2	AGAP000223	AGAP000223-RA	-676
X	16698731	16699131	401	*	7.35	8.35	0	9.58	8.3e-12	8.66e-11	2	0	Promoter (<=1kb)	5	16694425	16698858	4434	2	AGAP000880	AGAP000880-RC	0
X	16185789	16186189	401	*	7.35	8.35	0	9.58	8.57e-12	8.91e-11	0	2	Distal Intergenic	5	16163503	16183701	20199	1	AGAP000868	AGAP000868-RA	22286
X	18648253	18648653	401	*	7.41	8.41	0	9.63	9.67e-12	1e-10	0	2	Promoter (<=1kb)	5	18640145	18648212	8068	2	AGAP000971	AGAP000971-RA	-41
X	336660	337060	401	*	7.5	8.5	0	9.71	9.84e-12	1.02e-10	2	0	Promoter (<=1kb)	5	328314	336986	8673	2	AGAP000025	AGAP000025-RA	0
UNKN	24664979	24665379	401	*	7.42	8.42	0	9.64	9.87e-12	1.02e-10	2	0	Distal Intergenic	7	24602739	24604554	1816	2	AGAP012713	AGAP012713-RA	-60425
X	4981448	4981848	401	*	7.3	8.3	0	9.54	1.01e-11	1.03e-10	2	1	Promoter (<=1kb)	5	4976872	4981700	4829	2	AGAP000269	AGAP000269-RA	0
X	9897169	9897569	401	*	7.73	8.73	0.18	8.74	1.01e-11	1.03e-10	0	2	Promoter (<=1kb)	5	9897299	9929107	31809	1	AGAP000558	AGAP000558-RB	0
X	9458210	9458610	401	*	7.34	8.34	0	9.57	1.03e-11	1.06e-10	2	0	Promoter (2-3kb)	5	9460831	9469965	9135	1	AGAP000526	AGAP000526-RA	-2221
X	11529668	11530068	401	*	7.41	8.41	0	9.62	1.06e-11	1.08e-10	2	0	Promoter (1-2kb)	5	11531739	11532150	412	1	AGAP000647	AGAP000647-RA	-1671
X	8947953	8948353	401	*	7.66	8.66	0	9.83	1.07e-11	1.09e-10	0	2	Distal Intergenic	5	8952821	8957458	4638	1	AGAP000506	AGAP000506-RA	-4468
X	4489365	4489765	401	*	7.38	8.38	0	9.6	1.09e-11	1.1e-10	2	0	Promoter (2-3kb)	5	4464198	4487101	22904	2	AGAP000237	AGAP000237-RA	-2264
X	2850985	2851385	401	*	7.37	8.37	0	9.59	1.1e-11	1.11e-10	2	1	Promoter (<=1kb)	5	2849321	2851042	1722	2	AGAP000165	AGAP000165-RA	0
X	13848454	13848854	401	*	7.44	8.44	0	9.65	1.18e-11	1.19e-10	0	2	5' UTR	5	13845732	13852853	7122	2	AGAP000769	AGAP000769-RA	3999
X	7771923	7772323	401	*	7.36	8.36	0	9.58	1.18e-11	1.19e-10	2	0	Promoter (<=1kb)	5	7772090	7780456	8367	1	AGAP000440	AGAP000440-RA	0
X	9780308	9780708	401	*	7.31	8.31	0	9.54	1.22e-11	1.22e-10	0	2	Promoter (1-2kb)	5	9689149	9778668	89520	2	AGAP013055	AGAP013055-RA	-1640
X	18602729	18603129	401	*	7.33	8.33	0	9.56	1.24e-11	1.23e-10	0	2	Intron (AGAP000969-RE/AGAP000969, intron 3 of 8)	5	18593092	18607346	14255	2	AGAP000969	AGAP000969-RB	4217
X	2830839	2831239	401	*	7.33	8.33	0	9.56	1.24e-11	1.23e-10	2	0	Promoter (<=1kb)	5	2821398	2831075	9678	2	AGAP000161	AGAP000161-RA	0
X	1331185	1331585	401	*	7.26	8.26	0	9.5	1.43e-11	1.42e-10	2	1	Intron (AGAP000080-RD/AGAP000080, intron 1 of 6)	5	1308485	1325015	16531	2	AGAP000080	AGAP000080-RA	-6170
X	19604476	19604876	401	*	7.71	8.71	0	9.86	1.46e-11	1.44e-10	0	2	Promoter (<=1kb)	5	19597158	19604587	7430	2	AGAP001021	AGAP001021-RA	0
X	7849713	7850113	401	*	7.24	8.24	0	9.48	1.46e-11	1.44e-10	2	0	Promoter (<=1kb)	5	7850066	7854150	4085	1	AGAP000447	AGAP000447-RA	0
X	9888889	9889289	401	*	7.22	8.22	0	9.47	1.53e-11	1.5e-10	2	0	Promoter (<=1kb)	5	9885451	9889019	3569	2	AGAP000554	AGAP000554-RA	0
X	9968645	9969045	401	*	7.77	8.77	0	9.9	1.6e-11	1.57e-10	1	2	Promoter (1-2kb)	5	9966795	10002836	36042	1	AGAP000562	AGAP000562-RA	1850
X	17565564	17565964	401	*	7.28	8.28	0	9.51	1.64e-11	1.61e-10	0	2	Promoter (<=1kb)	5	17555202	17565782	10581	2	AGAP013495	AGAP013495-RA	0
X	12117118	12117518	401	*	7.22	8.22	0	9.46	1.77e-11	1.73e-10	0	2	Promoter (<=1kb)	5	12117415	12119423	2009	1	AGAP000679	AGAP000679-RA	0
X	949921	950321	401	*	7.42	8.42	0	9.62	1.86e-11	1.81e-10	2	0	Promoter (1-2kb)	5	931301	947954	16654	2	AGAP000058	AGAP000058-RA	-1967
X	16943118	16943518	401	*	7.18	8.18	0	9.43	2e-11	1.93e-10	0	2	Promoter (<=1kb)	5	16897046	16943268	46223	2	AGAP000894	AGAP000894-RA	0
2L	30047199	30047599	401	*	7.29	8.29	0	9.51	2e-11	1.93e-10	2	0	Distal Intergenic	1	30093121	30106185	13065	1	AGAP006345	AGAP006345-RA	-45522
X	9933699	9934099	401	*	7.41	8.41	0	9.6	2.11e-11	2.03e-10	2	0	Promoter (<=1kb)	5	9929394	9933876	4483	2	AGAP000559	AGAP000559-RA	0
2L	30029432	30029832	401	*	7.23	8.23	0	9.46	2.16e-11	2.08e-10	2	0	Distal Intergenic	1	29976298	29977639	1342	2	AGAP006344	AGAP006344-RA	-51793
X	2862386	2862786	401	*	7.52	8.52	0	9.7	2.26e-11	2.17e-10	1	1	Promoter (2-3kb)	5	2865740	2870153	4414	1	AGAP000167	AGAP000167-RA	-2954
X	19568671	19569071	401	*	7.35	8.35	0	9.56	2.27e-11	2.17e-10	1	1	Promoter (<=1kb)	5	19493025	19568646	75622	2	AGAP001015	AGAP001015-RA	-25
X	23505516	23505916	401	*	7.45	8.45	0	9.64	2.42e-11	2.31e-10	0	2	Distal Intergenic	5	23511522	23634351	122830	1	AGAP001084	AGAP001084-RA	-5606
X	18339653	18340053	401	*	7.18	8.18	0	9.42	2.48e-11	2.36e-10	0	2	Promoter (<=1kb)	5	18339714	18342746	3033	1	AGAP000953	AGAP000953-RA	0
X	240397	240797	401	*	7.19	8.19	0	9.42	2.6e-11	2.46e-10	1	1	Promoter (<=1kb)	5	240703	256993	16291	1	AGAP000018	AGAP000018-RA	0
X	12629894	12630294	401	*	7.15	8.15	0	9.39	2.79e-11	2.64e-10	2	2	Promoter (<=1kb)	5	12629143	12630245	1103	2	AGAP000705	AGAP000705-RA	0
X	9712150	9712550	401	*	7.18	8.18	0	9.41	2.87e-11	2.7e-10	2	0	Intron (AGAP013055-RA/AGAP013055, intron 3 of 6)	5	9681114	9683814	2701	1	AGAP000541	AGAP000541-RB	31036
X	14431387	14431787	401	*	7.13	8.13	0	9.37	2.92e-11	2.74e-10	2	1	Intron (AGAP000792-RA/AGAP000792, intron 3 of 5)	5	14439438	14439960	523	2	AGAP000793	AGAP000793-RA	8173
X	13428393	13428793	401	*	7.48	8.48	0.18	8.51	2.92e-11	2.74e-10	2	1	Promoter (<=1kb)	5	13423329	13428590	5262	2	AGAP000735	AGAP000735-RB	0
X	7076420	7076820	401	*	7.44	8.44	0	9.63	2.93e-11	2.75e-10	2	0	Promoter (<=1kb)	5	7077774	7083087	5314	1	AGAP000385	AGAP000385-RA	-954
X	7333849	7334249	401	*	7.14	8.14	0	9.38	3.26e-11	3.04e-10	1	2	Promoter (<=1kb)	5	7334403	7336707	2305	1	AGAP000408	AGAP000408-RA	-154
X	5702477	5702877	401	*	7.33	8.33	0	9.53	3.31e-11	3.08e-10	1	1	Intron (AGAP000321-RA/AGAP000321, intron 1 of 7)	5	5698848	5711854	13007	1	AGAP000321	AGAP000321-RB	3629
X	9487985	9488385	401	*	7.15	8.15	0	9.38	3.4e-11	3.16e-10	2	0	Promoter (<=1kb)	5	9483283	9488015	4733	2	AGAP000529	AGAP000529-RA	0
X	17586024	17586424	401	*	7.21	8.21	0	9.43	3.41e-11	3.16e-10	2	0	Promoter (2-3kb)	5	17570358	17588649	18292	2	AGAP000930	AGAP000930-RA	2225
X	4994313	4994713	401	*	7.42	8.42	0.18	8.46	3.49e-11	3.22e-10	0	2	Promoter (<=1kb)	5	4994393	4996244	1852	1	AGAP000272	AGAP000272-RA	0
X	12441839	12442239	401	*	7.3	8.3	0	9.51	3.6e-11	3.31e-10	0	2	Promoter (<=1kb)	5	12442174	12442986	813	1	AGAP000694	AGAP000694-RA	0
X	4595983	4596383	401	*	7.13	8.13	0	9.37	3.65e-11	3.36e-10	0	2	Promoter (<=1kb)	5	4593069	4596332	3264	2	AGAP000249	AGAP000249-RA	0
X	14838033	14838433	401	*	7.1	8.1	0	9.34	3.71e-11	3.4e-10	2	0	Promoter (<=1kb)	5	14838271	14840285	2015	1	AGAP000809	AGAP000809-RA	0
X	7349872	7350272	401	*	7.22	8.22	0	9.44	3.73e-11	3.4e-10	0	2	Promoter (<=1kb)	5	7350121	7369332	19212	1	AGAP000410	AGAP000410-RA	0
X	17498376	17498776	401	*	7.08	8.08	0	9.32	3.73e-11	3.4e-10	0	2	Promoter (<=1kb)	5	17495729	17498912	3184	2	AGAP000927	AGAP000927-RA	136
X	9761718	9762118	401	*	7.68	8.68	0	9.81	3.77e-11	3.42e-10	2	0	Intron (AGAP013055-RA/AGAP013055, intron 3 of 6)	5	9689149	9778668	89520	2	AGAP013055	AGAP013055-RA	16550
X	7303570	7303970	401	*	7.07	8.07	0	9.31	3.93e-11	3.56e-10	1	2	Promoter (<=1kb)	5	7299085	7303866	4782	2	AGAP000405	AGAP000405-RA	0
X	18801462	18801862	401	*	7.15	8	4.84	3.2	3.97e-11	3.59e-10	2	0	Promoter (<=1kb)	5	18801785	18803385	1601	1	AGAP000978	AGAP000978-RA	0
X	20448249	20448649	401	*	7.38	8.38	0	9.56	4.02e-11	3.63e-10	0	2	Distal Intergenic	5	20424075	20427902	3828	1	AGAP001047	AGAP001047-RB	24174
X	19274780	19275180	401	*	7.4	8.4	0	9.58	4.19e-11	3.77e-10	2	2	Promoter (<=1kb)	5	19263889	19274667	10779	2	AGAP001010	AGAP001010-RA	-113
X	5114736	5115136	401	*	7.08	8.08	0	9.32	4.59e-11	4.12e-10	2	2	Promoter (<=1kb)	5	5112021	5114815	2795	2	AGAP000284	AGAP000284-RA	0
UNKN	890558	890958	401	*	7.04	8.04	0	9.28	4.69e-11	4.2e-10	2	0	Distal Intergenic	7	957216	968255	11040	1	AGAP012439	AGAP012439-RA	-66258
X	1426282	1426682	401	*	7.06	8.06	0	9.3	4.8e-11	4.28e-10	2	0	Promoter (<=1kb)	5	1423897	1426641	2745	2	AGAP000082	AGAP000082-RA	0
X	9497382	9497782	401	*	7.24	8.24	0	9.45	5e-11	4.45e-10	2	2	Intron (AGAP000532-RA/AGAP000532, intron 1 of 9)	5	9493597	9506017	12421	1	AGAP000532	AGAP000532-RB	3785
X	10381445	10381845	401	*	7.02	8.02	0	9.27	5.13e-11	4.56e-10	2	2	Distal Intergenic	5	10385554	10492995	107442	1	AGAP000585	AGAP000585-RA	-3709
X	9043319	9043719	401	*	7.2	8.2	0	9.41	5.51e-11	4.88e-10	0	2	Distal Intergenic	5	9046720	9093362	46643	1	AGAP000512	AGAP000512-RA	-3001
X	8778023	8778423	401	*	7.1	8.1	0	9.32	7.15e-11	6.31e-10	0	2	Promoter (<=1kb)	5	8770669	8778176	7508	2	AGAP000499	AGAP000499-RA	0
X	11669056	11669456	401	*	6.97	7.97	0	9.22	7.31e-11	6.45e-10	0	2	Distal Intergenic	5	11655380	11664337	8958	2	AGAP000651	AGAP000651-RB	-4719
X	428895	429295	401	*	7.11	8.11	0	9.33	7.34e-11	6.46e-10	2	0	Promoter (2-3kb)	5	431841	443061	11221	1	AGAP000033	AGAP000033-RA	-2546
X	16743513	16743913	401	*	6.5	7.48	0.89	6	8.33e-11	7.3e-10	2	0	Promoter (<=1kb)	5	16743686	16745698	2013	1	AGAP000887	AGAP000887-RA	0
X	16265951	16266351	401	*	6.97	7.97	0	9.21	8.49e-11	7.43e-10	2	0	Promoter (<=1kb)	5	16242409	16266235	23827	2	AGAP000870	AGAP000870-RA	0
X	4961136	4961536	401	*	6.95	7.95	0	9.2	8.62e-11	7.52e-10	2	0	Promoter (1-2kb)	5	4961558	4963460	1903	2	AGAP000268	AGAP000268-RA	1924
UNKN	11207681	11208081	401	*	7.2	8.2	0	9.4	8.67e-11	7.54e-10	0	2	Distal Intergenic	7	11214664	11216768	2105	1	AGAP012526	AGAP012526-RA	-6583
3R	52182603	52183003	401	*	6.96	7.96	0	9.21	9.18e-11	7.97e-10	2	0	Distal Intergenic	4	52172251	52173633	1383	1	AGAP010288	AGAP010288-RA	10352
X	212197	212597	401	*	7.22	8.22	0	9.41	9.43e-11	8.17e-10	2	0	Promoter (2-3kb)	5	209892	238150	28259	1	AGAP000017	AGAP000017-RC	2305
X	18666329	18666729	401	*	6.92	7.92	0	9.17	9.58e-11	8.28e-10	0	2	Distal Intergenic	5	18649631	18659609	9979	1	AGAP000973	AGAP000973-RA	16698
X	9919176	9919576	401	*	6.91	7.91	0	9.16	9.84e-11	8.48e-10	2	1	Promoter (<=1kb)	5	9918860	9929107	10248	1	AGAP000558	AGAP000558-RA	316
X	4407580	4407980	401	*	7	8	0	9.23	1.06e-10	9.13e-10	2	1	Promoter (1-2kb)	5	4388904	4408998	20095	2	AGAP000234	AGAP000234-RA	1018
3L	731229	731629	401	*	7.18	8.18	0	9.38	1.08e-10	9.28e-10	0	2	Distal Intergenic	3	707359	708002	644	1	AGAP010323	AGAP010323-RA	23870
X	15811790	15812190	401	*	7.15	8.15	0	9.35	1.09e-10	9.32e-10	0	2	Promoter (2-3kb)	5	15809463	15830713	21251	1	AGAP012991	AGAP012991-RA	2327
X	6307196	6307596	401	*	7.07	8.07	0	9.28	1.17e-10	1e-09	2	0	Promoter (<=1kb)	5	6307404	6318998	11595	1	AGAP000354	AGAP000354-RA	0
X	1734053	1734453	401	*	6.89	7.89	0	9.13	1.24e-10	1.06e-09	2	0	Promoter (<=1kb)	5	1734441	1738744	4304	1	AGAP000102	AGAP000102-RA	0
X	9786670	9787070	401	*	7.1	8.1	0	9.3	1.26e-10	1.07e-09	0	2	Distal Intergenic	5	9689149	9778668	89520	2	AGAP013055	AGAP013055-RA	-8002
X	13864893	13865293	401	*	6.93	7.93	0	9.17	1.29e-10	1.09e-09	2	0	Distal Intergenic	5	13860400	13861778	1379	2	AGAP000771	AGAP000771-RA	-3115
2L	30049311	30049711	401	*	6.86	7.86	0	9.11	1.35e-10	1.14e-09	2	0	Distal Intergenic	1	30093121	30106185	13065	1	AGAP006345	AGAP006345-RA	-43410
X	1938291	1938691	401	*	6.94	7.94	0	9.18	1.36e-10	1.14e-09	2	0	Promoter (<=1kb)	5	1937074	1938427	1354	2	AGAP000118	AGAP000118-RA	0
X	19930001	19930401	401	*	7.49	8.47	1.76	6.92	1.36e-10	1.15e-09	2	2	Promoter (<=1kb)	5	19922910	19930324	7415	2	AGAP001035	AGAP001035-RA	0
X	3379532	3379932	401	*	7.17	8.17	0	9.36	1.49e-10	1.25e-09	2	0	Promoter (<=1kb)	5	3379753	3426374	46622	1	AGAP000205	AGAP000205-RA	0
X	2840609	2841009	401	*	7.08	8.08	0	9.29	1.52e-10	1.27e-09	2	0	Downstream (2-3kb)	5	2843996	2845194	1199	2	AGAP000163	AGAP000163-RB	4185
X	18824007	18824407	401	*	7.18	8.18	0	9.36	1.56e-10	1.3e-09	0	2	Promoter (<=1kb)	5	18824363	18831794	7432	1	AGAP000982	AGAP000982-RA	0
X	20407514	20407914	401	*	7.22	8.22	0.18	8.25	1.58e-10	1.32e-09	1	2	Intron (AGAP001046-RA/AGAP001046, intron 3 of 3)	5	20392220	20415876	23657	2	AGAP001046	AGAP001046-RA	7962
X	10370354	10370754	401	*	6.86	7.86	0	9.1	1.62e-10	1.34e-09	2	2	Distal Intergenic	5	10385554	10492995	107442	1	AGAP000585	AGAP000585-RA	-14800
X	9573729	9574129	401	*	6.84	7.84	0	9.09	1.66e-10	1.37e-09	2	0	Promoter (2-3kb)	5	9576329	9587951	11623	1	AGAP013287	AGAP013287-RA	-2200
X	18570480	18570880	401	*	7.43	8.33	4.55	3.83	1.66e-10	1.37e-09	2	2	Promoter (<=1kb)	5	18569272	18570787	1516	2	AGAP000967	AGAP000967-RA	0
2R	58524337	58524737	401	*	7.02	8.02	0	9.23	1.71e-10	1.41e-09	2	2	Promoter (<=1kb)	2	58525428	58541248	15821	1	AGAP013140	AGAP013140-RA	-691
X	5467720	5468120	401	*	6.72	7.7	1.7	5.51	1.73e-10	1.42e-09	2	0	Promoter (<=1kb)	5	5468098	5470361	2264	1	AGAP000310	AGAP000310-RA	0
X	8007636	8008036	401	*	6.6	7.58	1.44	6.3	1.77e-10	1.46e-09	0	2	Intron (AGAP000461-RA/AGAP000461, intron 1 of 17)	5	7971847	8011061	39215	2	AGAP000461	AGAP000461-RA	3025
X	2871089	2871489	401	*	6.82	7.82	0	9.07	1.81e-10	1.48e-09	2	0	Promoter (1-2kb)	5	2873393	2895964	22572	1	AGAP000168	AGAP000168-RA	-1904
X	1468428	1468828	401	*	6.73	7.71	1.7	5.53	1.85e-10	1.51e-09	1	1	Intron (AGAP029109-RB/AGAP029109, intron 1 of 4)	5	1445875	1462652	16778	2	AGAP029109	AGAP029109-RD	-5776
X	7429391	7429791	401	*	6.82	7.82	0	9.07	1.85e-10	1.51e-09	0	2	Distal Intergenic	5	7437022	7438315	1294	2	AGAP000416	AGAP000416-RB	8524
X	18649531	18649931	401	*	7	8	0	9.22	1.88e-10	1.53e-09	2	2	Promoter (<=1kb)	5	18649631	18659609	9979	1	AGAP000973	AGAP000973-RA	0
2R	61175899	61176299	401	*	6.79	7.79	0	9.04	2.2e-10	1.79e-09	2	0	Promoter (<=1kb)	2	61176240	61192895	16656	1	AGAP004671	AGAP004671-RA	0
X	2248917	2249317	401	*	6.87	7.87	0	9.1	2.23e-10	1.8e-09	0	2	Distal Intergenic	5	2213770	2233007	19238	2	AGAP000145	AGAP000145-RA	-15910
X	965176	965576	401	*	6.77	7.77	0	9.02	2.39e-10	1.93e-09	2	0	Promoter (<=1kb)	5	965551	978390	12840	1	AGAP000062	AGAP000062-RA	0
X	19728576	19728976	401	*	7.61	8.5	4.92	3.47	2.5e-10	2.02e-09	2	0	Promoter (<=1kb)	5	19726632	19728770	2139	2	AGAP001027	AGAP001027-RA	0
X	1361836	1362236	401	*	6.76	7.76	0	9.01	2.63e-10	2.11e-09	2	0	Intron (AGAP000080-RD/AGAP000080, intron 1 of 6)	5	1300109	1373662	73554	2	AGAP000080	AGAP000080-RD	11426
X	13490771	13491171	401	*	6.92	7.72	4.97	2.76	2.69e-10	2.16e-09	2	2	Promoter (<=1kb)	5	13489256	13490740	1485	2	AGAP000739	AGAP000739-RA	-31
X	13809336	13809736	401	*	6.8	7.8	0	9.04	2.99e-10	2.39e-09	2	0	Intron (AGAP000765-RA/AGAP000765, intron 3 of 5)	5	13806369	13813289	6921	2	AGAP000765	AGAP000765-RA	3553
X	13079395	13079795	401	*	7.34	8.34	0	9.47	3.05e-10	2.44e-09	2	0	Promoter (<=1kb)	5	13079473	13123936	44464	1	AGAP000720	AGAP000720-RB	0
X	13073477	13073877	401	*	6.9	7.9	0	9.12	3.14e-10	2.5e-09	1	2	Promoter (<=1kb)	5	13067590	13073526	5937	2	AGAP000719	AGAP000719-RA	0
X	18261777	18262177	401	*	7.24	8.24	0	9.38	3.23e-10	2.57e-09	2	0	Intron (AGAP000943-RA/AGAP000943, intron 2 of 6)	5	18254537	18268004	13468	2	AGAP000943	AGAP000943-RA	5827
X	18793540	18793940	401	*	6.72	7.72	0	8.98	3.28e-10	2.6e-09	0	2	Promoter (<=1kb)	5	18793797	18794593	797	1	AGAP000977	AGAP000977-RA	0
X	2845276	2845676	401	*	6.72	7.72	0	8.97	3.31e-10	2.62e-09	2	0	Promoter (<=1kb)	5	2843996	2845194	1199	2	AGAP000163	AGAP000163-RB	-82
X	16089311	16089711	401	*	6.54	7.47	3.08	4.26	3.43e-10	2.71e-09	1	2	Promoter (<=1kb)	5	16089539	16095030	5492	1	AGAP000864	AGAP000864-RA	0
X	16768299	16768699	401	*	7.77	8.75	2.8	5.59	3.56e-10	2.8e-09	2	0	Promoter (<=1kb)	5	16768557	16772936	4380	1	AGAP000891	AGAP000891-RA	0
X	600441	600841	401	*	6.89	7.89	0	9.11	3.82e-10	3e-09	2	1	Distal Intergenic	5	607779	620396	12618	1	AGAP000043	AGAP000043-RA	-6938
X	5037787	5038187	401	*	6.72	7.72	0	8.97	3.84e-10	3.01e-09	2	0	Promoter (<=1kb)	5	5036601	5037272	672	2	AGAP000279	AGAP000279-RA	-515
X	1338955	1339355	401	*	6.77	7.77	0	9.01	3.92e-10	3.07e-09	2	0	Intron (AGAP000080-RD/AGAP000080, intron 1 of 6)	5	1308485	1325015	16531	2	AGAP000080	AGAP000080-RA	-13940
UNKN	11210417	11210817	401	*	6.49	7.41	3.3	3.95	3.95e-10	3.08e-09	2	0	Distal Intergenic	7	11214664	11216768	2105	1	AGAP012526	AGAP012526-RA	-3847
UNKN	11998947	11999347	401	*	6.76	7.76	0	8.99	4.02e-10	3.13e-09	1	1	Distal Intergenic	7	11990749	11991368	620	1	AGAP012534	AGAP012534-RA	8198
X	18607249	18607649	401	*	6.92	7.92	0	9.12	4.17e-10	3.24e-09	1	2	Promoter (<=1kb)	5	18593092	18607346	14255	2	AGAP000969	AGAP000969-RB	0
X	1034765	1035165	401	*	6.69	7.69	0	8.94	4.22e-10	3.27e-09	2	0	Promoter (<=1kb)	5	1035518	1037408	1891	1	AGAP000067	AGAP000067-RA	-353
X	9778143	9778543	401	*	6.68	7.68	0	8.93	4.33e-10	3.35e-09	1	1	Promoter (<=1kb)	5	9689149	9778668	89520	2	AGAP013055	AGAP013055-RA	125
X	1334891	1335291	401	*	6.71	7.71	0	8.95	4.47e-10	3.45e-09	2	0	Intron (AGAP000080-RD/AGAP000080, intron 1 of 6)	5	1308485	1325015	16531	2	AGAP000080	AGAP000080-RA	-9876
X	8944767	8945167	401	*	6.82	7.82	0	9.05	4.61e-10	3.55e-09	2	0	Distal Intergenic	5	8952821	8957458	4638	1	AGAP000506	AGAP000506-RA	-7654
X	2838152	2838552	401	*	7.04	8.04	0	9.22	4.72e-10	3.63e-09	2	0	Promoter (1-2kb)	5	2832353	2836376	4024	2	AGAP000162	AGAP000162-RA	-1776
X	14101651	14102051	401	*	6.71	7.71	0	8.95	4.81e-10	3.69e-09	2	0	Distal Intergenic	5	13962712	13988433	25722	2	AGAP000779	AGAP000779-RA	-113218
X	19746046	19746446	401	*	6.74	7.74	0	8.97	5.05e-10	3.87e-09	1	2	Promoter (<=1kb)	5	19742305	19746392	4088	2	AGAP001028	AGAP001028-RA	0
X	2841478	2841878	401	*	6.71	7.71	0	8.95	5.15e-10	3.93e-09	1	1	Downstream (2-3kb)	5	2843996	2845194	1199	2	AGAP000163	AGAP000163-RB	3316
X	11801859	11802259	401	*	6.71	7.71	0	8.95	5.16e-10	3.93e-09	2	0	Promoter (1-2kb)	5	11783528	11803269	19742	2	AGAP000663	AGAP000663-RA	1010
X	9982757	9983157	401	*	6.98	7.98	0	9.17	5.3e-10	4.03e-09	2	0	Promoter (2-3kb)	5	9985311	10002836	17526	1	AGAP000562	AGAP000562-RB	-2154
X	1597700	1598100	401	*	6.64	7.64	0	8.9	5.46e-10	4.14e-09	0	2	Intron (AGAP000099-RA/AGAP000099, intron 2 of 8)	5	1585191	1621292	36102	1	AGAP000099	AGAP000099-RC	12509
X	17490586	17490986	401	*	6.77	7.77	0	9	6.1e-10	4.62e-09	2	2	Distal Intergenic	5	17495729	17498912	3184	2	AGAP000927	AGAP000927-RA	7926
X	11564793	11565193	401	*	7.26	8.26	0	9.38	6.28e-10	4.74e-09	2	0	Distal Intergenic	5	11593690	11595622	1933	1	AGAP000648	AGAP000648-RA	-28497
X	5445213	5445613	401	*	6.63	7.63	0	8.88	6.49e-10	4.89e-09	0	2	Promoter (<=1kb)	5	5431839	5445451	13613	2	AGAP000307	AGAP000307-RA	0
X	9976794	9977194	401	*	7.21	8.21	0	9.34	7.06e-10	5.31e-09	2	0	Intron (AGAP000562-RA/AGAP000562, intron 3 of 8)	5	9985311	10002836	17526	1	AGAP000562	AGAP000562-RB	-8117
X	2836414	2836814	401	*	7.41	8.41	0	9.49	7.08e-10	5.31e-09	2	0	Promoter (<=1kb)	5	2832353	2836376	4024	2	AGAP000162	AGAP000162-RA	-38
X	8447885	8448285	401	*	6.61	7.61	0	8.86	7.11e-10	5.32e-09	0	2	3' UTR	5	8441826	8453124	11299	1	AGAP000483	AGAP000483-RB	6059
X	10046435	10046835	401	*	6.59	7.59	0	8.84	7.12e-10	5.32e-09	2	2	Intron (AGAP000567-RA/AGAP000567, intron 1 of 7)	5	10043203	10071070	27868	1	AGAP000567	AGAP000567-RB	3232
X	20174056	20174456	401	*	6.65	7.65	0	8.9	7.14e-10	5.32e-09	0	2	Promoter (1-2kb)	5	20172573	20174282	1710	1	AGAP001045	AGAP001045-RA	1483
X	954631	955031	401	*	6.58	7.58	0	8.84	7.23e-10	5.38e-09	2	0	Promoter (<=1kb)	5	954969	960346	5378	1	AGAP000061	AGAP000061-RB	0
X	339196	339596	401	*	6.6	7.6	0	8.85	7.27e-10	5.39e-09	2	0	Promoter (2-3kb)	5	328314	336986	8673	2	AGAP000025	AGAP000025-RA	-2210
X	15345835	15346235	401	*	7.17	8.17	0	8.2	7.46e-10	5.52e-09	2	0	Promoter (<=1kb)	5	15341869	15345874	4006	2	AGAP000825	AGAP000825-RA	0
X	18380628	18381028	401	*	7.05	8.05	0	9.21	8.08e-10	5.97e-09	0	2	Promoter (1-2kb)	5	18369491	18382580	13090	2	AGAP000958	AGAP000958-RA	1552
X	4417530	4417930	401	*	6.56	7.56	0	8.81	8.26e-10	6.09e-09	0	2	Promoter (2-3kb)	5	4414895	4430015	15121	1	AGAP000235	AGAP000235-RA	2635
X	131656	132056	401	*	6.63	7.63	0	8.87	8.39e-10	6.18e-09	2	1	Promoter (2-3kb)	5	127704	134756	7053	2	AGAP000011	AGAP000011-RA	2700
UNKN	27685527	27685927	401	*	6.56	7.56	0	8.81	8.76e-10	6.43e-09	2	0	Distal Intergenic	7	27680269	27681908	1640	1	AGAP012761	AGAP012761-RA	5258
X	42921	43321	401	*	6.7	7.7	0	8.92	8.81e-10	6.45e-09	2	0	Distal Intergenic	5	32382	38843	6462	2	AGAP000005	AGAP000005-RA	-4078
UNKN	10287792	10288192	401	*	6.56	7.56	0	8.81	8.93e-10	6.53e-09	2	0	Distal Intergenic	7	10361657	10361812	156	2	AGAP029003	AGAP029003-RA	73620
UNKN	1973620	1974020	401	*	6.66	7.66	0	8.89	9.86e-10	7.19e-09	1	1	Distal Intergenic	7	1960110	1960827	718	1	AGAP012449	AGAP012449-RA	13510
[truncated: 1,377 more rows]

## Sheet: DESeq2.results-Male_SoaKI_vs_WT
Supplementary Table 2 - CUT&Tag and RNA-seq results tables
[truncated: 16,819 more rows]

[truncated: 3 more sheets: DESeq2.res-Female_SoaRR_vs_WT, DESeq2.res-longSoa_vs_shSoa, DESeq2.res-shSoa_vs_empty]
