# Supplementary material for: The sex-specific factor SOA controls dosage compensation in Anopheles mosquitoes
Source: Nature. 2023 Sep 28;623(7985):175–82. doi: 10.1038/s41586-023-06641-0 (PMC10620080; doi:10.1038/s41586-023-06641-0)
Supplement: Supplementary file 6 — Details on statistics, individual data points and median log2(FC) values underlying the figures. [file 41586_2023_6641_MOESM6_ESM.xlsx]

## Sheet: Embryogenesis_RNAseq
Supplementary Table 3 - Details on median values, gene groups and statistical testing
Fig1a / Dataset	chromosome	median Log2 Fold Change	sd (Standard Deviation)	n (number of genes)	sem (standard error of the mean)	95percent confidence interval		Replicate numbers	Males	Females
A_preZGA	2L	0.0184636	0.6493	2045	0.0143581	0.0281581		preZGA	6	5
A_preZGA	2R	0.0216344	0.608719	2743	0.0116226	0.02279		earlyZGA	3	2
A_preZGA	3L	0.0364049	0.649988	1582	0.0163419	0.032054		lateZGA	2	3
A_preZGA	3R	0.0368246	0.713344	1913	0.0163095	0.0319864		5h	4	4
A_preZGA	X	0.0735096	0.73949	843	0.0254694	0.0499909		9h	4	3
B_earlyZGA	2L	0.0224654	1.23306	2219	0.026176	0.0513321		11h	3	3
B_earlyZGA	2R	0.0142825	1.15872	2946	0.0213483	0.041859		14h	4	4
B_earlyZGA	3L	0.0502054	1.11139	1702	0.0269393	0.0528377		20h	2	3
B_earlyZGA	3R	0.0111633	1.25271	1998	0.0280256	0.0549624		24h	3	3
B_earlyZGA	X	0.0116968	1.18138	850	0.040521	0.0795331		L1	4	4
C_lateZGA	2L	0.0379538	1.22222	2355	0.0251858	0.0493886
C_lateZGA	2R	0.0594234	1.23019	3081	0.0221629	0.0434555
C_lateZGA	3L	-0.0417339	1.2609	1822	0.0295397	0.0579352
C_lateZGA	3R	0.0281197	1.22616	2106	0.0267188	0.0523981
C_lateZGA	X	-0.885947	1.5967	881	0.053794	0.10558
D_5h	2L	0.0045318	1.4539	2764	0.0276545	0.0542256
D_5h	2R	0.0240067	1.40638	3619	0.023378	0.0458354
D_5h	3L	0.0260571	1.50202	2105	0.0327378	0.0642018
D_5h	3R	0.016693	1.42201	2453	0.0287114	0.0563011
D_5h	X	-0.204387	1.40616	1058	0.0432306	0.0848276
E_9h	2L	0.0142813	1.16342	2937	0.0214676	0.0420932
E_9h	2R	0.0129535	1.14798	3887	0.0184131	0.0361002
E_9h	3L	0.0174278	1.17389	2267	0.0246549	0.0483485
E_9h	3R	0.0242917	1.20234	2674	0.0232513	0.0455923
E_9h	X	-0.0711382	1.18517	1116	0.035477	0.0696093
F_11h	2L	0.0103167	1.37867	2719	0.0264397	0.051844
F_11h	2R	0.0059715	1.32526	3590	0.0221185	0.0433661
F_11h	3L	0.0135574	1.36736	2092	0.0298951	0.0586273
F_11h	3R	-0.00363722	1.3508	2466	0.0272016	0.0533403
F_11h	X	-0.108925	1.4163	1054	0.0436248	0.0856015
G_14h	2L	0.00313387	1.00413	2903	0.0186366	0.0365424
G_14h	2R	0.00394699	0.994302	3809	0.0161106	0.0315863
G_14h	3L	0.0241111	1.04688	2206	0.0222891	0.0437098
G_14h	3R	0.0191305	1.02749	2639	0.0200012	0.0392197
G_14h	X	-0.0661868	1.10074	1111	0.0330239	0.0647962
H_20h	2L	-0.0030546	1.32156	2984	0.0241929	0.0474365
H_20h	2R	-0.022747	1.30778	3910	0.0209145	0.0410043
H_20h	3L	-0.00713783	1.34869	2244	0.0284708	0.0558319
H_20h	3R	0.00499174	1.26973	2695	0.0244586	0.0479595
H_20h	X	-0.118981	1.32675	1138	0.0393295	0.0771666
I_24h	2L	0.0139353	1.02401	3078	0.0184573	0.03619
I_24h	2R	0.010972	1.00925	4043	0.0158726	0.031119
I_24h	3L	0.00893097	1.03533	2338	0.0214119	0.0419883
I_24h	3R	0.0101654	1.03265	2772	0.0196135	0.0384586
I_24h	X	-0.0527257	0.937944	1160	0.027539	0.0540318
J_L1	2L	0.00680924	0.797042	3068	0.0143898	0.0282146
J_L1	2R	0.0132268	0.779965	3976	0.0123695	0.0242511
J_L1	3L	0.0232829	0.77372	2353	0.0159505	0.0312784
J_L1	3R	0.00105971	0.779272	2764	0.0148225	0.0290642
J_L1	X	-0.0394911	0.837915	1127	0.0249596	0.0489726
K_Adult	2L	0.0439642	1.39918	3013	0.0254902	0.04998
K_Adult	2R	0.0274245	1.26863	3960	0.0201599	0.0395247
K_Adult	3L	0.0304696	1.44436	2329	0.029929	0.0586902
K_Adult	3R	0.0859278	1.45864	2864	0.0272559	0.0534431
K_Adult	X	0.0511597	1.50813	1172	0.044053	0.0864316

## Sheet: Median-values
Supplementary Table 3 - Details on median values, gene groups and statistical testing
Fig. 2g - active X-linked genes (clusters based on SOA binding strenght in male CUT&Tag)
RNA-seq	TPM: transcript per million		genes with an average of more than 10 counts in WT male
Group	median log2TPM	n (gene number)	Comment
cluster 1	4.83361	50	Strong SOA binding CUT&Tag
cluster 2	4.68957	230	Medium SOA binding CUT&Tag
cluster 3	3.59618	577	Weak SOA binding CUT&Tag
Fig. 3d - DESeq2 Ag55 cells: comparison of effects of SOA1-1265 vs SOA1-229 expression
RNA-seq (all genes baseMean >0)
Chromosome	median log2FoldChange	fold change	n (gene number)
2L	-0.0243287	0.983278	2713
2R	0.0205371	1.01434	3520
3L	-0.0044493	0.996921	2069
3R	-0.00295708	0.997952	2410
X	0.121644	1.08797	1052
Fig. 4d - DESeq2 SOA-KI vs. WT males			all X-linked genes with an average of more than 10 counts in WT male
RNA-seq results for Gene Clusters (clusters based on SOA binding strenght in male CUT&Tag)
Group	median log2FoldChange	fold change	n (gene number)	Comment
cluster 1	-0.717331	0.608222	50	Strong SOA binding CUT&Tag
cluster 2	-0.361888	0.778145	230	Medium SOA binding CUT&Tag
cluster 3	-0.14827	0.902332	577	Weak SOA binding CUT&Tag
Extended Data Fig. 7d - active X-linked genes (clusters based on SOA binding strenght in Ag55 CUT&Tag)						genes with an average of more than 10 counts in WT male
Group	median log2TPM	n (gene number)	Comment
cluster 1	5.7965	68	Strong SOA binding CUT&Tag
cluster 2	5.25432	217	Medium SOA binding CUT&Tag
cluster 3	4.09211	367	Weak SOA binding CUT&Tag
Extended Data Fig. 9e DESeq2 SOA-KI vs. WT males
RNA-seq (all genes baseMean >0)
left: by chromosome
Chromosome	median log2FoldChange	n (gene number)	fold change
2L	0.0543148	3138	1.03837
2R	0.0216126	4059	1.01509
3L	0.0493523	2422	1.0348
3R	0.0627707	2888	1.04447
X	-0.187268	1184	0.878267
right: by soa binding (based on male CUT&Tag)
Group	median log2FoldChange	n (gene number)	fold change	Comment
A no peak	0.0416829	12507	1.02931	All autosomal genes
X no peak	-0.0785825	794	0.946988	X genes (w/o peak)
X peak	-0.358466	390	0.779993	X linked genes with SOA peak (FDR<0.05, fold <0; DiffBind SOA-KI vs. WT male)
Extended Data Fig. 10h - active X-linked genes (clusters based on SOA binding strenght in SOA-R vs. WT females)							all X-linked genes with an average of more than 10 counts in WT female
RNA-seq results for Gene Clusters (clusters based on SOA binding strenght in SOA-R CUT&Tag)
Group	median log2TPM	n (gene number)	Comment
cluster 1	4.75058	57	Strong SOA binding CUT&Tag
cluster 2	4.44541	260	Medium SOA binding CUT&Tag
cluster 3	3.51995	579	Weak SOA binding CUT&Tag
Extended Data Fig. 10j - DESeq2 SOA-R vs. WT females			all X-linked genes with an average of more than 10 counts in WT female
RNA-seq results for Gene Clusters (clusters based on SOA binding strenght in SOA-R CUT&Tag)
Group	median log2FoldChange	fold change	n (gene number)	Comment
cluster 1	0.612829	1.52925	57	Strong SOA binding CUT&Tag
cluster 2	0.354857	1.27886	260	Medium SOA binding CUT&Tag
cluster 3	0.116894	1.0844	579	Weak SOA binding CUT&Tag
Extended Data Fig. 10k - DESeq2 SOA-R vs. WT females
RNA-seq (all genes baseMean >0)
Chromosome	median log2FoldChange	n (gene number)	fold change
2L	-0.0477986	3047	0.967411
2R	-0.00206951	3902	0.998567
3L	-0.0388746	2271	0.973414
3R	-0.0661006	2811	0.955216
X	0.192177	1167	1.14249
Extended Data Fig. 10l - DESeq2 SOA-R vs. WT females
RNA-seq results grouped by chromosome and SOA binding by diffbind in SOA-R CUT&Tag
Group	median log2FoldChange	n (gene number)	fold change	Comment
A no peak	-0.0334721	12031	0.977066	All autosomal genes
X no peak	0.127175	642	1.09215	X genes (w/o peak)
X peak	0.252109	525	1.19095	X linked genes with SOA peak (FDR<0.05, fold>0; DiffBind SOA-R vs. WT Female)
